# Supplementary material for: Identification of IKZF1 genetic mutations as new molecular subtypes in acute myeloid leukaemia
Source: Clin Transl Med. 2023 Jun 21;13(6):e1309. doi: 10.1002/ctm2.1309 (PMC10285267; doi:10.1002/ctm2.1309)
Supplement: Supplementary file 1 — Supporting Information [file CTM2-13-e1309-s003.xlsx]

## Sheet: Table 1
Table S1 Summary of AML patients with IKZF1 mutation (n=26)
SampleName	Source	Diagnosis	Age	Gender	BM blasts (%)	WBC (*109/L)	HB (g/L)	PLT(*1012/L)	ELN risk	Karyotype	Induction therapy	Response	HSCT	Relapsed or Refractory	Survival	IKZF1 Aachange	Genetic mutation	Data storage website	access number
LJR1903268	primary BM	M5a	31	Female	27	0.98	67	56	High	46, XX	DEC+HAG	CR1	Allo-SCT	No	Alive	IKZF1 p.Asn159Ser(VAF=35.5%)	KMT2A p.Leu2753Ile(VAF=48%), CTCF p.Ser450fs(VAF=34.6%), RUNX1 c.806-1G>T(splice_acceptor_variant)(VAF=37.1%)	GSA-human	HRA002693
LJR1906356	primary BM	M5	69	Male	30	5.37	50	8	High	46, XY	DEC	NR	No	Yes	Dead	IKZF1 p.Asn159Ser(VAF=41.6%)	NRAS p.Gly12Ala(VAF=5.9%), CEBPA p.P115Afs*54(VAF=33.4%), CEBPA p.L220Afs*101(VAF=7.2%), FAT1 p.Val4392Ile(VAF=8.4%), FAT1 p.Ile3706Val(VAF=40.8%), ETV6 p.Ile407del(VAF=35.7%), KRAS p.Gly12Val(VAF=11.2%), KRAS p.Gly12Asp(VAF=9.5%), PTPN11 p.Ala72Val(VAF=6.5%)；ASXL1 p.Arg693*(VAF=38.9%), RUNX1 p.Gln154*(VAF=35.2%), U2AF1 p.Gln157Pro(VAF=39.7%)	GSA-human	HRA002693
LJR2000416	primary BM	M5	36	Female	73.5	39.65	75	303	High	48, XX, del(5q33), -8, -10, -10, +16, +20, +22, +M1~M2	IA	NR	Allo-SCT	Yes	Dead	IKZF1 p.Asn159Ser(VAF=47.8%)	NRAS p.Gln61Arg(49.7%), RB1 p.Leu819Val(45%), SETBP1 p.Val610Ile(48.9%)	GSA-human; GEO	HRA002693; GSE201492
LJR2005442	primary BM	AML	71	Female	46	7.01	54	79	High	47, XX, del(1p35), +del(1p35), del(5q33)	AZA+ATRA	CR1	No	No	Alive	IKZF1 p.Asn159Ser(VAF=38.9%）	SF3B1 p.Arg625His(VAF=36.9%), NRAS p.Cly12Ser(VAF=20.8%）	GSA-human	HRA002693
LJR2006263	primary BM	M4	62	Male	41.6	9.14	66	163	High	46, XY, add(14p12)/46, XY	IA	NR	No	Yes	Dead	IKZF1 p.Asn159Ser(VAF=47.4%）	SF3B1 p.Lys700Glu(VAF=43.8%), CDKN2A p.Pro41Gln(VAF=47.4%), ETV6 p.Arg103fs(VAF=11.6%), RUNX1 p.Asp198Asn(VAF=21.5%), FLT3-ITD p.Thr582_Phe594dup(VAF=23.8%)	GSA-human; GEO	HRA002693; GSE201492
LJR2100324	primary BM	M5	50	Female	80	46.65	46	166	Intermediate	46, XX	IA	NR	No	Yes	Dead	IKZF1 p.Asn159Ser(VAF=64.4%）	SF3B1 p.Lys700Glu(VAF=47.9%), NRAS p.Gln61Arg(VAF=34.5%）	GSA-human	HRA002693
LJR2100554	primary BM	M4	68	Female	66.5	3.9	50	34	High	46, XX	IA	NR	No	Yes	Alive	IKZF1 p.Asn159Ser(VAF=44.1%）	DNMT3A p.Arg19Trp(VAF=51.2%), RUNX1 p.Phe336fs(VAF=39.6%), PDGFRB pMet1Ile(VAF=47.6%), DNMT3A p.Glu856*(VAF=47.1%)	GSA-human	HRA002693
LJR2102821	primary BM	AML	71	Male	28	1.35	65	22	High	46, XY	AZA+VEN	NR	No	Yes	Dead	IKZF1 p.Asn159Ser(VAF=11.3%）	CSF3R p.Gln776*(VAF=6.3%), DNMT3A p.Thr257fs(VAF=9.6%), RUNX1 pArg166*(VAF=11.2%), U2AF1 pGln157Pro(VAF=12.7%)
LJR2104047	primary BM	M5a (MDS transformed)	76	Male	57	1.96	71	225	High	46, XY	Supportive care	.	No	.	.	IKZF1 p.Asn159Ser(VAF=38.1%）	SF3B1 p.Lys666Glu(VAF=36.2%), WT1 p.Met314fs(VAF=9.2%), NF1 p.Lys2568fs(VAF=70.3%), RUNX1 p.Arg201*(VAF=6.6%), BCOR p.Arg810*(VAF=5.8%)
LJR1902285	primary BM	M4	18	Female	61	137.73	101	15	Low	46, XX	IA	CR1	Auto-SCT	No	Alive	IKZF1 p.His514fs(VAF=15.5%)	CEBPA p.Y67Tfs*92(VAF=48.4%), CEBPA p.Ala295Val(VAF=51.6%), KIT p.Asp816Val(VAF=47.6%)	GSA-human	HRA002693
LJR1903124	primary BM	M4	62	Male	53.5	3.91	63	17	Intermediate	45, X, -Y/46, XY	IA	CR1	No	Yes	Dead	IKZF1 p.Gln156His(VAF=7.6%)	CEBPA p.I68Lfs*40(VAF=92.8%), CSF3R p.Thr618Ile(VAF=8.2%), WT1 p.S381Tfs*6(VAF=29.9%), STAG2 p.M1102Lfs*3(VAF=36.6%)	GSA-human	HRA002693
LJR2001313	primary BM	M5	23	Male	90	10.75	112	173	High	46, XY, t(10;11)(p12;q23)	IA	CR1	No	Yes	Dead	IKZF1 p.Met306Thr(48.4%)	ASXL2 p.Gly1318Glu(45.8%)	GSA-human; GEO	HRA002693; GSE201492
LJR2001550	primary BM	M4	63	Female	87.5	48.97	88	8	Low	46, XX, del(9q31)/46, XX	IA	CR1	No	Yes	Alive	IKZF1 p.Asp98fs(VAF=8.8%)	CEBPA p.Pro49fs(VAF=47.3%), CEBPA p.Gln305_Arg306insLeuGln(VAF=46.4%), WT1 p.Arg467Pro(VAF=38.6%), JAK3 p.Met511Ile(VAF=7.9%)	GSA-human	HRA002693
LJR2003222	primary BM	AML	44	Male	86.5	18	127	119	High	86~96, XXYY, add(1p)*2, del(2q)*2, der(9q)*2, +M2~M12[CP5]	IA	NR	Auto-SCT	Yes	Dead	IKZF1 p.Phe154fs(VAF=50%)	SETD2 p.Met761Ile(VAF=49.2%), EED p.Tyr308Ser(VAF=47.2%), SUZ12 p.Leu668Pro(VAF=62.6%)	GEO	GSE201492
LJR2003352	primary BM	AML	67	Male	74	0.74	60	113	Intermediate	46~47, XY, +8[CP13]/46, XY	IA	NR	No	Yes	Dead	IKZF1 c.851-2A>C(VAF=41.6%)	NRAS p.Gly12Ala(VAF=34.3%), DNMT3A p.Phe732del(VAF=36%), DNMT3A p.Phe414fs(VAF=33.3%), NOTCH1 p.Leu1574Pro(VAF=33.1%), IDH2 p.Arg140Gln(VAF=38%), CTCF p.Lys352*(VAF=25.3%)	GSA-human	HRA002693
LJR2003799	primary BM	M4	70	Female	62	11.11	123	11	Low	46, XX	DHAG	CR1	No	Yes	Dead	IKZF1 p.Arg69Cys(VAF=31.9%)	CEBPA p.Asp107fs(VAF=48.2%), CEBPA p.Arg297Pro(VAF=43.8%), NRAS p.Gly12Ala(VAF=34.3%), CSF3R p.Thr618Ile(VAF=31.2%), RUNX1 p.Val81fs(VAF=6.1%), MECOM p.Ser1059Asn(VAF=20.7%), ARID5B(VAF=35.8%), WT1 p.Ala387fs(VAF=16.2%), JAK3 p.Leu857Pro(VAF=5.6%)	GSA-human	HRA002693
LJR2004010	primary BM	M5	48	Female	57	2.43	72	743	High	46, XX, t(3;3)(q21;q26)/46, XX	IA	NR	No	Yes	Dead	IKZF1 p.Ala187fs(VAF=17.1%)	FLT3 p.Asp835His(VAF=3.4%), GATA2 p.His323Pro(VAF=18.1%), SF3B1 p.Lys700Glu(VAF=18.4%), SOS1 p.Asn233Tyr(VAF=20.3%), BRCA2 p.Glu1876fs(VAF=44.6%), BCOR c.4173+2T>G(VAF=17.3%)	GSA-human; GEO	HRA002693; GSE201492
LJR2004648	primary BM	M2	53	Female	66	12.7	109	35	Low	46, XX	IA	CR1	No	No	Alive	IKZF1 p.Gly158Ser(VAF=43.9%)	CEBPA p.Lys302_Asn307del(VAF=40.7%), CEBPA p.Ile55fs(VAF=47.7%), FLT3-ITD p.Arg595_Glu596insAspTyrValAspPheArg(VAF=3.1%)	GSA-human; GEO	HRA002693; GSE201492
LJR2004935	primary BM	M4	47	Male	46.5	3.93	137	71	Low	46, XY	IA	CR1	No	No	Alive	IKZF1 p.Arg208*(VAF=5.8%)	CEBPA p.Ile62fs(VAF=40%), CEBPA p.Gln305delinsAlaLysGlu(VAF=40%), GATA2 p.Arg308Pro (VAF=34.4%)	GSA-human; GEO	HRA002693; GSE201492
LJR2006092	primary BM	M4	48	Male	86.6	38.3	59	16	High	45~46, XY, del(7p15)[CP3]/41~43, XY, -6, -16, [CP5]/46, XY	IA	NR，CR2	No	No	Alive	IKZF1 p.Gly158Ser (VAF=13.2%)	CEBPA p.Ala303fs(VAF=9.4%), CEBPA p.Thr310_Gln311insLeu(VAF=96.6%)	GSA-human; GEO	HRA002693; GSE201492
LJR2100765	primary BM	M4	58	Female	21.5	2.35	122	165	Low	46, XX	IA	CR1	Auto-SCT	No	Alive	IKZF1 p.Tyr462Cys (VAF=23.5%)	CEBPA p.Asp107fs(VAF=34.6%), CEBPA p.Gln305dup(VAF=33.1%)	GSA-human	HRA002693
LJR2101595	primary BM	M5	60	Male	49.5	90.56	60	38	Low	46, XY	IA	CR1	No	No	Alive	IKZF1 p.Gly158Ser (VAF=36.1%)	CEBPA p.His18fs(VAF=48.5%), CEBPA p.Ser299_Glu309dup(VAF=40.7%), N-RAS p.Gly12Asp(VAF=16.8%), KRAS p.Gly12Asp (VAF=14.1%), ERBB3 p.Arg106* (VAF=35.7%)	GSA-human	HRA002693
LJR2102375	primary BM	M4	36	Male	55	3.16	143	78	Low	46, XY	IA	CR1	No	No	Alive	IKZF1 p.Arg511* (VAF=23.5%)	CEBPA p.His24fs(VAF=41.3%), CEBPA p.Asn307_Glu309delinsLys(VAF=41.1%), ASXL2 p.His632fs (VAF=14.7%), GATA2 p.Thr354Met (VAF=14.5%)	GSA-human	HRA002693
