# Supplementary material for: Identification of IKZF1 genetic mutations as new molecular subtypes in acute myeloid leukaemia
Source: Clin Transl Med. 2023 Jun 21;13(6):e1309. doi: 10.1002/ctm2.1309 (PMC10285267; doi:10.1002/ctm2.1309)
Supplement: Supplementary file 2 — Supporting Information [file CTM2-13-e1309-s009.xlsx]

## Sheet: G158S-WT_deg
Table S2 bulk RNA-Seq of human cell lines (G158S-WT)
	logFC	AveExpr	t	P.Value	adj.P.Val	B
IGFBP4	3.33143	10.3464	26.5881	4.81842e-11	7.68329e-07	15.4134
AMH	2.88091	9.46266	25.0006	9.16456e-11	7.68329e-07	14.8962
ICAM1	2.82745	9.54802	23.6206	1.65637e-10	7.68329e-07	14.4059
TNRC18	2.71592	10.7942	23.5145	1.73585e-10	7.68329e-07	14.3665
NMU	2.79586	12.2788	22.0687	3.35852e-10	1.18925e-06	13.8037
BPGM	-2.71216	10.4218	-20.9204	5.84729e-10	1.72544e-06	13.3194
FAM210B	-1.94542	12.5763	-20.4134	7.5395e-10	1.83607e-06	13.0941
ARHGEF40	3.13015	8.10637	20.0018	9.30855e-10	1.83607e-06	12.9058
PGR	-2.55256	8.30381	-19.8189	1.02365e-09	1.83607e-06	12.8205
PLPPR3	3.35519	9.51425	19.794	1.03704e-09	1.83607e-06	12.8088
PTGIR	4.584	5.56025	19.3036	1.34386e-09	1.87731e-06	12.5746
TSPAN32	2.47176	8.09205	19.2952	1.34997e-09	1.87731e-06	12.5705
FSD1L	-2.924	7.75367	-19.2562	1.37842e-09	1.87731e-06	12.5516
SV2C	-5.40608	4.70863	-19.0872	1.50979e-09	1.90935e-06	12.4688
NR5A1	-3.61032	6.21293	-18.9043	1.66744e-09	1.96813e-06	12.3782
AMHR2	2.92184	7.93621	18.7335	1.83103e-09	1.98147e-06	12.2926
GJA10	-1.80195	2.58089	-18.664	1.90257e-09	1.98147e-06	12.2575
PGGHG	2.25853	11.5877	18.4529	2.13921e-09	2.10415e-06	12.1498
SMIM3	4.37331	8.18686	18.353	2.26222e-09	2.10803e-06	12.0983
CD24	5.59186	9.62866	18.198	2.46867e-09	2.18539e-06	12.0177
RBBP8NL	-3.81778	4.18314	-18.0443	2.69373e-09	2.19163e-06	11.937
HOXB2	2.11442	10.2071	18.0252	2.7233e-09	2.19163e-06	11.9269
TLCD4	-2.97464	11.633	-17.7148	3.25589e-09	2.50633e-06	11.761
CPOX	-2.09868	11.3762	-17.6407	3.39912e-09	2.50756e-06	11.7209
NAPEPLD	-2.22169	9.59193	-17.568	3.54646e-09	2.51161e-06	11.6813
NDUFB5	-2.52664	9.33508	-17.2767	4.21071e-09	2.86733e-06	11.5207
ZNF580	1.94417	9.65772	16.9355	5.16635e-09	3.38778e-06	11.3284
SPIN4	-1.8117	10.4931	-16.7954	5.62532e-09	3.55701e-06	11.2481
TMEM158	4.0323	9.08315	16.6818	6.03029e-09	3.68159e-06	11.1824
COMMD8	-2.26471	8.1025	-16.4096	7.13585e-09	4.21134e-06	11.0229
NOTCH1	2.08501	11.0451	16.1817	8.23218e-09	4.70164e-06	10.8869
TLNRD1	3.16244	9.67508	16.0747	8.80952e-09	4.74518e-06	10.8222
CREB3L1	1.81806	9.44185	16.0262	9.08544e-09	4.74518e-06	10.7928
TPM2	3.78068	6.59976	16.0215	9.11247e-09	4.74518e-06	10.7899
CAMK1	-1.98926	6.87629	-15.8573	1.0123e-08	5.03964e-06	10.6894
CHTF18	2.26786	10.9986	15.8239	1.03429e-08	5.03964e-06	10.6688
SPTA1	-1.87219	13.0192	-15.7958	1.05319e-08	5.03964e-06	10.6514
OR2C3	-3.65656	5.00868	-15.6062	1.19122e-08	5.55013e-06	10.5332
PIDD1	2.00387	10.3902	15.497	1.27946e-08	5.79768e-06	10.4645
ZNF273	-1.92934	10.2378	-15.428	1.33901e-08	5.79768e-06	10.4207
PPP1R14A	2.00177	9.7181	15.4045	1.3599e-08	5.79768e-06	10.4058
CDH24	1.8184	9.74715	15.3874	1.37533e-08	5.79768e-06	10.3949
MARVELD1	3.76528	8.88425	15.3388	1.42033e-08	5.84815e-06	10.3639
TBX1	2.20797	9.50844	15.2567	1.50003e-08	6.01561e-06	10.3112
TCIRG1	1.97897	10.8052	15.2281	1.52896e-08	6.01561e-06	10.2927
KLHL17	2.57988	10.0581	15.097	1.66944e-08	6.42551e-06	10.2077
RO60	-2.16411	11.2719	-14.9386	1.85829e-08	6.67686e-06	10.1039
ANKEF1	-2.28927	8.06285	-14.9211	1.88055e-08	6.67686e-06	10.0923
TAF1C	1.55247	10.9333	14.8257	2.00695e-08	6.67686e-06	10.0292
LRP6	-1.4402	10.4342	-14.8117	2.0263e-08	6.67686e-06	10.0199
NEO1	2.18515	7.89413	14.8033	2.03797e-08	6.67686e-06	10.0143
CLASRP	1.87574	10.9001	14.7907	2.05569e-08	6.67686e-06	10.0059
MME	-2.71324	6.19934	-14.7723	2.08181e-08	6.67686e-06	9.99361
ZNF579	2.38724	9.30908	14.7702	2.08489e-08	6.67686e-06	9.99217
ADAMTS14	2.55098	10.5422	14.7554	2.10616e-08	6.67686e-06	9.9823
SERPINH1	2.28213	11.9278	14.7515	2.11186e-08	6.67686e-06	9.97968
HOXB4	1.69696	10.6518	14.687	2.20772e-08	6.84772e-06	9.93649
CISD2	-1.88264	10.525	-14.6338	2.29056e-08	6.84772e-06	9.90063
SYNGR3	1.62733	10.1078	14.6292	2.29784e-08	6.84772e-06	9.89754
DPP7	1.84877	11.8963	14.615	2.32061e-08	6.84772e-06	9.88794
RILP	1.57126	9.83356	14.4847	2.54099e-08	7.37513e-06	9.79948
CAMKMT	-1.72981	7.74131	-14.4536	2.5968e-08	7.41553e-06	9.77827
ITM2A	-1.76668	11.0952	-14.4087	2.67992e-08	7.53143e-06	9.7475
TMEM259	1.93004	12.5044	14.3183	2.85619e-08	7.8569e-06	9.68524
RRBP1	1.47332	10.7524	14.29	2.91394e-08	7.8569e-06	9.66566
ARHGAP28	-1.83107	8.5153	-14.2828	2.92886e-08	7.8569e-06	9.66066
KCNN1	1.49997	7.71593	14.2505	2.99668e-08	7.9077e-06	9.63826
PPP1R12C	1.75342	11.0302	14.2316	3.03713e-08	7.9077e-06	9.62514
CEP250	-1.51593	11.6335	-14.2055	3.09391e-08	7.9388e-06	9.607
ZNF710	1.73067	9.09552	14.1251	3.27654e-08	8.28731e-06	9.5508
TMEM214	1.3747	11.8069	13.9771	3.6444e-08	8.77211e-06	9.44637
STARD8	1.52169	9.90597	13.9674	3.67007e-08	8.77211e-06	9.43948
LRRC45	1.7888	9.15459	13.966	3.67378e-08	8.77211e-06	9.43848
TNFSF13B	-2.1356	6.01263	-13.9385	3.7475e-08	8.77211e-06	9.41896
PIK3AP1	-2.35101	8.70685	-13.9333	3.76177e-08	8.77211e-06	9.41523
PTMS	2.29857	12.1325	13.9297	3.77144e-08	8.77211e-06	9.4127
NCALD	-1.51967	9.19333	-13.8751	3.92393e-08	8.77211e-06	9.37373
DENND1B	-1.91277	9.67017	-13.8708	3.93634e-08	8.77211e-06	9.37062
SH3BGRL2	-1.63364	10.2598	-13.8659	3.95025e-08	8.77211e-06	9.36715
LPCAT4	1.41986	9.17881	13.853	3.98752e-08	8.77211e-06	9.35792
VPS13C	-1.5583	10.5697	-13.8442	4.01322e-08	8.77211e-06	9.3516
BLOC1S6	-1.50251	11.3302	-13.76	4.26775e-08	9.12203e-06	9.29106
PLCB3	1.80159	10.9066	13.7426	4.3224e-08	9.12203e-06	9.27852
PLEKHO1	2.67155	8.19343	13.7313	4.35855e-08	9.12203e-06	9.27031
PIEZO1	1.57993	13.8907	13.7174	4.40313e-08	9.12203e-06	9.26029
CARD11	2.73088	8.93186	13.7089	4.43092e-08	9.12203e-06	9.25409
LRP8	1.36639	10.1942	13.674	4.546e-08	9.14587e-06	9.22881
CASKIN1	2.1507	7.76702	13.6495	4.62896e-08	9.14587e-06	9.21097
CRYAB	-2.21759	6.59759	-13.6455	4.64239e-08	9.14587e-06	9.20811
TAF6L	2.92392	9.05662	13.6436	4.64913e-08	9.14587e-06	9.20668
DIPK1A	-2.76392	7.5601	-13.6081	4.77264e-08	9.18595e-06	9.18081
TSPAN4	1.38489	9.34167	13.6079	4.77327e-08	9.18595e-06	9.18068
CFD	1.47747	9.8379	13.5806	4.87078e-08	9.27281e-06	9.16072
NBEAL2	1.91281	12.8683	13.5407	5.01733e-08	9.36007e-06	9.13145
GCLC	-1.77574	9.85451	-13.5393	5.02235e-08	9.36007e-06	9.13046
NR2F6	2.1303	10.6817	13.5152	5.11316e-08	9.37656e-06	9.11276
LMTK3	2.62644	9.03903	13.509	5.13712e-08	9.37656e-06	9.10814
BRI3	1.5853	9.24225	13.4521	5.35982e-08	9.68322e-06	9.06619
ILDR2	-3.43935	4.59603	-13.4316	5.44253e-08	9.73332e-06	9.05105
FADS3	1.7165	11.0783	13.4124	5.52128e-08	9.77543e-06	9.03684
SCRIB	1.57023	12.4221	13.302	5.99961e-08	1.05171e-05	8.95459
TRPA1	-2.98933	9.19022	-13.2575	6.20481e-08	1.07702e-05	8.92127
ZNF219	2.13769	8.31606	13.2246	6.36143e-08	1.08444e-05	8.89655
SPN	1.98733	12.5056	13.2197	6.38536e-08	1.08444e-05	8.89283
SH2D1A	-2.38347	5.80356	-13.2103	6.43132e-08	1.08444e-05	8.88572
MAP3K15	-3.36839	5.48221	-13.197	6.49636e-08	1.08508e-05	8.87574
SIRPA	3.66181	5.65389	13.1788	6.58714e-08	1.08996e-05	8.86197
SRPK3	1.82381	7.59134	13.1384	6.79306e-08	1.11362e-05	8.83143
CASP3	-1.56066	10.6451	-13.1147	6.91702e-08	1.12354e-05	8.81348
ISG20	-2.63061	5.45544	-13.0645	7.18851e-08	1.15702e-05	8.77524
PIGH	-1.47824	9.92047	-13.0356	7.35007e-08	1.1571e-05	8.75316
FAM171A1	1.63701	8.96749	13.0275	7.39551e-08	1.1571e-05	8.74703
ARFGAP1	1.27262	11.8404	13.0245	7.41271e-08	1.1571e-05	8.74472
BCL9L	1.91826	9.96981	13.0179	7.45039e-08	1.1571e-05	8.73968
RHBDL3	-1.68962	5.43874	-12.9953	7.58138e-08	1.1672e-05	8.72235
PON1	-1.25957	2.4453	-12.979	7.67718e-08	1.17176e-05	8.70987
HES4	3.18567	7.85258	12.9272	7.99082e-08	1.17889e-05	8.67004
MPZ	2.52179	8.46132	12.9269	7.99272e-08	1.17889e-05	8.6698
AKAP13	-2.46379	6.74327	-12.9223	8.0214e-08	1.17889e-05	8.66624
BTN2A1	1.42124	9.55773	12.9128	8.08088e-08	1.17889e-05	8.65889
SBNO2	1.46533	11.5072	12.9031	8.14173e-08	1.17889e-05	8.65142
KHK	1.76334	7.78306	12.8955	8.18999e-08	1.17889e-05	8.64554
NBEAL1	-1.48337	8.05458	-12.8397	8.55337e-08	1.22127e-05	8.60231
HMG20B	1.48552	11.0333	12.8283	8.62939e-08	1.22227e-05	8.59349
NYNRIN	-1.28086	8.00821	-12.7757	8.99192e-08	1.26351e-05	8.55248
PDLIM7	1.51793	11.4442	12.7547	9.14068e-08	1.2743e-05	8.53612
UBE2S	1.54952	12.7499	12.7035	9.51627e-08	1.31629e-05	8.49596
MAPK12	1.229	10.9609	12.6792	9.69976e-08	1.3167e-05	8.47691
RYR1	1.97358	8.12107	12.6742	9.73787e-08	1.3167e-05	8.47299
TMEM238	2.65766	5.51158	12.6736	9.74234e-08	1.3167e-05	8.47253
ABCB10	-1.56062	12.432	-12.6565	9.87529e-08	1.31788e-05	8.45901
PFDN4	-1.46965	10.1515	-12.6498	9.9276e-08	1.31788e-05	8.45373
PIM3	1.53066	10.3067	12.6349	1.00446e-07	1.31788e-05	8.44203
MLF1	-2.18805	10.0854	-12.6344	1.00488e-07	1.31788e-05	8.44162
NCOR2	1.40148	12.6084	12.6168	1.01897e-07	1.32538e-05	8.42771
PTPRT	-1.20336	2.43125	-12.6087	1.02557e-07	1.32538e-05	8.42127
ARHGEF1	1.69851	12.0506	12.5396	1.08335e-07	1.37444e-05	8.36651
MSMO1	-1.64537	10.0963	-12.5321	1.08989e-07	1.37444e-05	8.36049
NUDT3	1.68468	9.00832	12.5182	1.102e-07	1.37444e-05	8.34944
LENG8	1.87058	12.62	12.5178	1.10235e-07	1.37444e-05	8.34912
FCHO2	-1.36385	9.11013	-12.4843	1.13224e-07	1.39491e-05	8.32237
ETFRF1	-1.42677	8.96981	-12.4781	1.13787e-07	1.39491e-05	8.31741
MYT1	-2.98912	6.23601	-12.4731	1.1424e-07	1.39491e-05	8.31343
ZBTB44	-1.46553	10.8307	-12.4551	1.15892e-07	1.40539e-05	8.29907
APOH	-1.3151	2.6842	-12.4417	1.17147e-07	1.41094e-05	8.2883
POLR2M	-1.53328	9.52318	-12.3997	1.21159e-07	1.44671e-05	8.25459
LGALS3BP	2.7715	7.48532	12.3937	1.21751e-07	1.44671e-05	8.24971
MTA1	1.28501	11.8306	12.382	1.22899e-07	1.45062e-05	8.24032
LAPTM5	1.75156	10.1856	12.3614	1.24953e-07	1.46323e-05	8.22371
PPP1R37	1.33179	9.6206	12.3548	1.2562e-07	1.46323e-05	8.21838
UBE2M	1.36026	11.9072	12.345	1.26617e-07	1.4652e-05	8.21046
SCAI	-2.22793	9.39576	-12.3259	1.28586e-07	1.47832e-05	8.19501
PIWIL2	-4.22987	4.79649	-12.3142	1.29814e-07	1.48281e-05	8.18548
LZTR1	1.25352	10.6943	12.2838	1.33043e-07	1.50531e-05	8.16085
DNASE1L2	1.66295	6.91452	12.2786	1.336e-07	1.50531e-05	8.15666
HDAC7	1.21289	11.5906	12.2511	1.3662e-07	1.50531e-05	8.13425
DST	-1.47899	10.2323	-12.2486	1.36903e-07	1.50531e-05	8.13218
GIGYF1	1.1701	12.3706	12.2324	1.38718e-07	1.50531e-05	8.11897
FECH	-1.43908	12.6489	-12.2304	1.38944e-07	1.50531e-05	8.11734
FEZ1	-2.20431	8.28027	-12.2258	1.39458e-07	1.50531e-05	8.11364
JUND	2.1073	11.9982	12.2244	1.3962e-07	1.50531e-05	8.11247
PDE11A	3.30214	7.15603	12.2177	1.40378e-07	1.50531e-05	8.10704
CLCN7	1.3968	11.8579	12.2126	1.40963e-07	1.50531e-05	8.10287
INPP5E	1.35387	10.4189	12.2048	1.41868e-07	1.50531e-05	8.09645
ISCA2	-1.84113	8.04145	-12.2038	1.41987e-07	1.50531e-05	8.09561
FOXO3	-1.42778	11.0872	-12.1881	1.43815e-07	1.51563e-05	8.08277
GALE	1.40273	10.7725	12.1518	1.48139e-07	1.53529e-05	8.05304
GRIN2D	2.2931	10.5964	12.1507	1.48274e-07	1.53529e-05	8.05213
PDE4DIP	1.87941	11.8583	12.1427	1.49254e-07	1.53529e-05	8.04551
CR2	-2.1209	7.48538	-12.1417	1.49366e-07	1.53529e-05	8.04476
LYSMD3	-1.50981	10.7855	-12.1359	1.50086e-07	1.53529e-05	8.03993
MELTF	1.53617	8.34333	12.1294	1.50884e-07	1.53529e-05	8.0346
PDXP	2.74148	7.49603	12.0991	1.54682e-07	1.56256e-05	8.00964
LRIF1	-1.28001	11.2413	-12.094	1.55329e-07	1.56256e-05	8.00544
MAGI1	2.05107	9.78968	12.0808	1.5703e-07	1.57075e-05	7.9945
TLX1	3.4653	5.46185	12.0715	1.58234e-07	1.5739e-05	7.98683
CDK10	1.60436	10.541	12.0487	1.61229e-07	1.59472e-05	7.96799
GRIN3B	2.23976	6.17067	12.0359	1.62945e-07	1.60275e-05	7.95734
RASSF1	1.39573	10.3504	11.9982	1.68094e-07	1.6278e-05	7.92607
ANKHD1-EIF4EBP3	-1.29221	5.94336	-11.9964	1.68354e-07	1.6278e-05	7.92451
TMEM150A	1.64142	8.95836	11.9916	1.69023e-07	1.6278e-05	7.92053
TAOK2	1.23519	11.6334	11.986	1.69808e-07	1.6278e-05	7.91587
YAF2	-1.46336	8.68037	-11.9781	1.70918e-07	1.6278e-05	7.90931
MAMDC4	2.36262	8.52759	11.9751	1.7134e-07	1.6278e-05	7.90683
PPP2R3C	-1.63581	8.83084	-11.971	1.71928e-07	1.6278e-05	7.90339
HS3ST3A1	2.14397	8.32849	11.9533	1.74466e-07	1.6344e-05	7.88865
CRIPT	-1.80451	8.77589	-11.9533	1.74471e-07	1.6344e-05	7.88861
MAGEA8	-1.49473	7.95727	-11.905	1.8162e-07	1.69241e-05	7.84821
EFCAB10	-2.12866	6.69536	-11.892	1.83591e-07	1.70022e-05	7.83734
TSNAX	-1.61722	10.498	-11.8869	1.84378e-07	1.70022e-05	7.83303
TPT1	-1.32188	13.3752	-11.8763	1.86022e-07	1.70565e-05	7.82409
VWA1	2.25044	7.62168	11.8707	1.86894e-07	1.70565e-05	7.81939
UCKL1	1.25303	10.3846	11.8326	1.92933e-07	1.74835e-05	7.78736
ARHGAP10	-1.69699	4.77907	-11.8288	1.93548e-07	1.74835e-05	7.78415
NEK7	-1.48717	10.4071	-11.8125	1.96213e-07	1.75546e-05	7.77037
STMP1	-1.39156	12.0385	-11.8119	1.96318e-07	1.75546e-05	7.76983
WDR24	1.64575	9.45208	11.8056	1.97356e-07	1.75587e-05	7.76452
SUMO1	-1.30936	11.271	-11.7755	2.02404e-07	1.78909e-05	7.73906
TMEM94	1.61007	10.8874	11.7655	2.04125e-07	1.78909e-05	7.73053
SNX22	-2.7116	8.44322	-11.7613	2.04838e-07	1.78909e-05	7.72702
SH3D21	1.44888	7.86544	11.7596	2.05131e-07	1.78909e-05	7.72557
DSC2	-1.18916	10.2304	-11.7534	2.06214e-07	1.78971e-05	7.72027
FOXP4	1.35687	11.0711	11.7407	2.08424e-07	1.80007e-05	7.70952
METTL9	-1.15611	11.5123	-11.7098	2.13931e-07	1.83866e-05	7.68322
REEP4	1.3649	10.6201	11.7017	2.15412e-07	1.84245e-05	7.67626
DVL1	1.73906	11.9629	11.6855	2.18383e-07	1.85888e-05	7.66244
UQCRB	-1.32128	12.763	-11.651	2.24862e-07	1.90487e-05	7.63294
SIN3B	1.20947	10.9539	11.6378	2.27405e-07	1.91724e-05	7.62159
COX11	-1.1528	10.2852	-11.6157	2.31706e-07	1.94424e-05	7.60267
ZNF598	1.89231	11.8263	11.5975	2.35331e-07	1.96535e-05	7.58699
RNF126	2.04555	11.1133	11.5644	2.42063e-07	2.01208e-05	7.55851
HAGHL	2.3272	9.39021	11.5278	2.49772e-07	2.05873e-05	7.52683
MGAT4A	-1.77863	5.14166	-11.5267	2.50001e-07	2.05873e-05	7.52591
CBARP	1.98927	8.41677	11.5145	2.52622e-07	2.07068e-05	7.51537
TRIM65	1.22944	10.5934	11.4867	2.58734e-07	2.10107e-05	7.4912
GALNT14	-2.05885	4.60572	-11.4852	2.59056e-07	2.10107e-05	7.48994
GMCL1	-1.216	10.8987	-11.4815	2.59889e-07	2.10107e-05	7.48669
SLC26A6	1.34782	9.6742	11.4617	2.64354e-07	2.12745e-05	7.46947
CAPN10	1.2436	9.21691	11.4559	2.65671e-07	2.12837e-05	7.46445
CCHCR1	1.09798	10.6403	11.4452	2.68142e-07	2.13849e-05	7.45508
MZT2A	1.24308	10.8378	11.439	2.69589e-07	2.14039e-05	7.44964
SLC2A4RG	1.25137	11.2223	11.4137	2.75534e-07	2.17554e-05	7.42757
ICA1L	-1.55268	6.94634	-11.4097	2.76473e-07	2.17554e-05	7.42413
REX1BD	1.58723	9.87141	11.4016	2.78431e-07	2.18032e-05	7.41699
SNRNP70	1.4466	13.3321	11.397	2.79544e-07	2.18032e-05	7.41295
CFAP298-TCP10L	-2.28591	6.29479	-11.3843	2.82624e-07	2.19262e-05	7.40186
PCNP	-1.4014	12.2357	-11.3803	2.83598e-07	2.19262e-05	7.39838
KLK11	-2.80092	3.09701	-11.3688	2.86445e-07	2.19637e-05	7.38827
DOT1L	1.44806	12.1569	11.3683	2.86564e-07	2.19637e-05	7.38785
MPC2	-1.4961	10.8714	-11.3599	2.88663e-07	2.20292e-05	7.38046
ARL5B	-1.4272	10.6673	-11.3167	2.9971e-07	2.27249e-05	7.34244
OPLAH	1.68816	11.2241	11.3143	3.00346e-07	2.27249e-05	7.34029
ANKS3	1.5946	8.84375	11.2952	3.05384e-07	2.2938e-05	7.32344
HS2ST1	-1.33684	11.1884	-11.2938	3.05753e-07	2.2938e-05	7.32222
CCNC	-1.61253	10.7694	-11.2877	3.07374e-07	2.29623e-05	7.31686
PSMB8	2.039	5.58656	11.27	3.12177e-07	2.30625e-05	7.30115
DIPK1B	1.55882	8.53698	11.2696	3.12287e-07	2.30625e-05	7.30079
KIF3A	-1.55443	9.00502	-11.268	3.12724e-07	2.30625e-05	7.29938
GIPC1	1.35023	10.6331	11.2636	3.13927e-07	2.30625e-05	7.29549
B4GALT7	1.37	8.95305	11.2501	3.17631e-07	2.3101e-05	7.2836
SGK1	-1.60775	8.14763	-11.25	3.1768e-07	2.3101e-05	7.28344
MGRN1	1.27323	11.0143	11.2433	3.19529e-07	2.3101e-05	7.27756
ATN1	1.23916	12.2399	11.2382	3.20969e-07	2.3101e-05	7.27301
DGKZ	1.44871	12.3062	11.2382	3.20974e-07	2.3101e-05	7.27299
GTF2A1	-1.34225	10.7752	-11.2294	3.23457e-07	2.3112e-05	7.26518
LDLRAP1	1.42867	10.2683	11.2242	3.24915e-07	2.3112e-05	7.26062
WDR62	1.82843	11.0384	11.2237	3.25059e-07	2.3112e-05	7.26017
SLC25A24	-1.75551	11.0235	-11.2192	3.26348e-07	2.3112e-05	7.25616
SAMD10	1.37469	8.6156	11.2139	3.27889e-07	2.31282e-05	7.25138
SF3A2	1.1934	12.4778	11.2073	3.29793e-07	2.31282e-05	7.24551
ZNF316	1.28755	11.1952	11.2048	3.30497e-07	2.31282e-05	7.24335
SLC25A34	1.21603	5.44272	11.1908	3.34597e-07	2.32758e-05	7.23085
TMEM161A	1.59823	10.7069	11.1886	3.35234e-07	2.32758e-05	7.22892
KLC2	1.23315	10.0867	11.1791	3.38062e-07	2.33265e-05	7.2204
GNB3	2.09991	6.32303	11.1731	3.39834e-07	2.33265e-05	7.2151
H2AX	1.96215	12.6062	11.1729	3.39918e-07	2.33265e-05	7.21485
DCUN1D1	-1.52669	10.8437	-11.1639	3.42592e-07	2.34193e-05	7.2069
MT-ATP8	-1.42559	13.1555	-11.1196	3.56265e-07	2.42603e-05	7.1672
CTNS	1.69416	9.17906	11.1139	3.58066e-07	2.42895e-05	7.16208
CNOT6	-1.18513	11.586	-11.0786	3.6944e-07	2.48309e-05	7.13034
ANKRD12	-1.49716	10.9034	-11.0741	3.70904e-07	2.48309e-05	7.12633
CRTAP	1.29818	11.539	11.0685	3.72763e-07	2.48309e-05	7.12125
KPNA5	-1.94205	9.2361	-11.0675	3.73064e-07	2.48309e-05	7.12043
WDR90	2.06372	7.98282	11.066	3.73576e-07	2.48309e-05	7.11904
MICALL2	2.11002	11.2399	11.0595	3.75733e-07	2.48309e-05	7.1132
TP73	1.46519	8.36522	11.0591	3.75864e-07	2.48309e-05	7.11284
CCDC106	1.41788	9.9247	11.0539	3.77609e-07	2.48534e-05	7.10814
ETNK1	-1.34636	11.429	-11.0397	3.82413e-07	2.49839e-05	7.0953
HBB	-3.3425	4.46142	-11.0188	3.89565e-07	2.53575e-05	7.07648
ATM	-1.49125	11.4253	-10.993	3.98628e-07	2.58524e-05	7.05312
FGFRL1	1.72872	11.0726	10.9872	4.00713e-07	2.58928e-05	7.04782
GALNT6	-1.38475	10.1098	-10.9764	4.04587e-07	2.60481e-05	7.03804
ZC3H7B	1.14662	12.4553	10.9681	4.07597e-07	2.61467e-05	7.03051
MYO1C	1.23338	10.9037	10.9593	4.10837e-07	2.6237e-05	7.02246
IFT80	-2.20555	8.42961	-10.9562	4.11968e-07	2.6237e-05	7.01967
MACC1	-2.02459	9.81064	-10.9512	4.13823e-07	2.62607e-05	7.0151
ST3GAL1	1.90317	8.84949	10.9222	4.24712e-07	2.6784e-05	6.9887
DSTN	-1.39485	11.4868	-10.9212	4.25095e-07	2.6784e-05	6.98778
MUCL3	-3.64447	3.46295	-10.9163	4.26988e-07	2.68079e-05	6.98327
UBALD1	1.51901	9.83339	10.8894	4.374e-07	2.73645e-05	6.95877
PRSS21	1.64866	10.9551	10.8738	4.43621e-07	2.7656e-05	6.9444
CDT1	1.7938	12.2343	10.8546	4.5134e-07	2.80385e-05	6.92686
ORAI1	2.01661	9.00738	10.8454	4.55124e-07	2.80877e-05	6.91836
AIDA	-1.2462	11.4508	-10.8435	4.55888e-07	2.80877e-05	6.91666
PLXND1	1.36401	10.5499	10.8375	4.58374e-07	2.80877e-05	6.91112
LRP5	1.32371	11.2599	10.8336	4.5999e-07	2.80877e-05	6.90754
CARM1	1.41614	11.8986	10.8273	4.62621e-07	2.80877e-05	6.90174
BMT2	-1.71429	7.7782	-10.8206	4.65425e-07	2.80877e-05	6.89559
PPM1F	1.09815	13.3012	10.819	4.66113e-07	2.80877e-05	6.89408
ACADM	-1.25387	11.7909	-10.8188	4.66166e-07	2.80877e-05	6.89397
CHPF	1.65054	10.1493	10.8182	4.66409e-07	2.80877e-05	6.89344
ESRRA	1.12884	10.7749	10.797	4.75482e-07	2.8537e-05	6.87383
RCN3	1.64775	7.22449	10.7883	4.79251e-07	2.85837e-05	6.86579
GPR85	2.59463	7.35318	10.7877	4.7949e-07	2.85837e-05	6.86529
SLC25A28	1.25645	8.73573	10.7687	4.87826e-07	2.89355e-05	6.84774
DLG4	1.55041	8.39481	10.7668	4.8866e-07	2.89355e-05	6.846
FAM118A	1.20478	10.8007	10.7623	4.9067e-07	2.89577e-05	6.84182
PCBP1	1.60679	9.96871	10.7439	4.98958e-07	2.90945e-05	6.82476
GOLGB1	-1.25712	10.5701	-10.7344	5.03284e-07	2.90945e-05	6.81597
EGLN3	1.6148	8.82368	10.7321	5.04356e-07	2.90945e-05	6.8138
AASDH	-1.08783	9.55085	-10.7297	5.05454e-07	2.90945e-05	6.81159
SH2B1	1.33705	11.1575	10.7296	5.05488e-07	2.90945e-05	6.81152
PTAR1	-1.21572	10.4905	-10.7275	5.06479e-07	2.90945e-05	6.80952
SLC6A6	1.09711	12.1681	10.727	5.06668e-07	2.90945e-05	6.80914
SCP2	-1.45722	11.5051	-10.7247	5.07731e-07	2.90945e-05	6.80701
CTU1	2.5662	8.31411	10.7246	5.07778e-07	2.90945e-05	6.80691
GOLGA8A	1.21794	11.3282	10.7124	5.135e-07	2.92518e-05	6.7955
PCGF5	-1.4718	10.9982	-10.7099	5.14662e-07	2.92518e-05	6.7932
HBE1	-2.01367	6.21133	-10.7081	5.15499e-07	2.92518e-05	6.79154
LMF2	1.25378	10.4252	10.7046	5.17131e-07	2.92518e-05	6.78832
ACHE	1.97075	8.61662	10.6957	5.21349e-07	2.93965e-05	6.78004
FBXL6	1.5613	9.75758	10.6805	5.28654e-07	2.97137e-05	6.76587
FAM126B	-1.25921	9.68783	-10.6665	5.35453e-07	3.00006e-05	6.75285
LTBP3	1.79174	10.1447	10.652	5.42631e-07	3.03069e-05	6.73927
PKMYT1	1.77589	11.5333	10.6458	5.45702e-07	3.03825e-05	6.73352
MZT1	-1.79768	9.4084	-10.6312	5.53068e-07	3.05979e-05	6.71985
RHBDD3	1.3227	9.42077	10.6308	5.53297e-07	3.05979e-05	6.71943
NAGLU	1.03317	8.74567	10.6279	5.54755e-07	3.05979e-05	6.71675
ATP7A	-1.53162	10.9964	-10.6231	5.572e-07	3.06373e-05	6.71226
TBC1D9B	1.20847	11.7307	10.6184	5.59605e-07	3.06728e-05	6.70787
C1D	-1.59367	9.58388	-10.6151	5.6131e-07	3.06728e-05	6.70477
TRAF5	-1.28786	9.15741	-10.6014	5.68426e-07	3.0921e-05	6.69192
FRYL	-1.70354	11.3712	-10.5997	5.69345e-07	3.0921e-05	6.69028
SNX6	-1.23682	10.9672	-10.5719	5.84081e-07	3.16243e-05	6.66421
CLIC2	-1.11317	11.3092	-10.5605	5.9028e-07	3.16545e-05	6.65344
TSPAN1	-3.70873	3.98083	-10.5575	5.91935e-07	3.16545e-05	6.65059
RGS8	1.10503	2.40666	10.5569	5.92213e-07	3.16545e-05	6.65011
NMS	-1.83689	2.6496	-10.555	5.9326e-07	3.16545e-05	6.64831
LIN7C	-1.40086	9.81969	-10.5545	5.93579e-07	3.16545e-05	6.64776
ETV6	1.28297	8.15394	10.5483	5.96957e-07	3.17391e-05	6.64197
FBXL14	1.79625	8.50788	10.545	5.98758e-07	3.17396e-05	6.6389
COMMD10	-1.36054	8.84921	-10.5371	6.03167e-07	3.18778e-05	6.63141
C20orf204	1.42198	5.86339	10.5333	6.05308e-07	3.18958e-05	6.62779
CPM	-2.25565	2.84436	-10.5234	6.10863e-07	3.20922e-05	6.61847
RHOT2	1.48267	12.5872	10.5202	6.12662e-07	3.20922e-05	6.61547
RECQL4	2.10031	11.907	10.5052	6.21248e-07	3.24032e-05	6.60127
TUBGCP6	1.26788	11.0595	10.5035	6.22259e-07	3.24032e-05	6.59961
SCYL1	1.145	11.8832	10.4912	6.29369e-07	3.25913e-05	6.58801
POLD1	1.78868	12.4754	10.4909	6.29552e-07	3.25913e-05	6.58772
IDUA	2.54831	8.87305	10.4863	6.32251e-07	3.26165e-05	6.58335
SIGMAR1	1.26222	10.7174	10.4838	6.33723e-07	3.26165e-05	6.58097
DENND4B	1.27738	12.1008	10.4792	6.36418e-07	3.26603e-05	6.57664
PTGER3	-1.30328	9.8182	-10.4708	6.41449e-07	3.28233e-05	6.5686
SEMA4C	1.04414	11.3028	10.461	6.47313e-07	3.30279e-05	6.55931
ERMAP	-1.45527	12.0625	-10.4517	6.52938e-07	3.31012e-05	6.55048
KLHL14	-0.945443	2.36676	-10.4493	6.54358e-07	3.31012e-05	6.54826
CCDC78	2.57275	8.69929	10.4364	6.6229e-07	3.34069e-05	6.53595
ATP11B	-1.64413	12.4679	-10.4288	6.67022e-07	3.35501e-05	6.52868
SENP2	-1.03829	11.6169	-10.4246	6.69651e-07	3.35869e-05	6.52467
GRINA	1.16982	11.746	10.4193	6.72924e-07	3.36557e-05	6.51968
FHL3	1.0623	11.6342	10.4151	6.75599e-07	3.36601e-05	6.51563
GNG4	-1.81139	4.54124	-10.4128	6.77057e-07	3.36601e-05	6.51343
CMPK1	-1.21665	12.8751	-10.4102	6.78716e-07	3.36601e-05	6.51093
ZNF414	1.40675	8.76086	10.3987	6.86056e-07	3.39035e-05	6.49994
SLC35A3	-1.37309	8.78029	-10.394	6.8902e-07	3.39035e-05	6.49554
OSBPL8	-1.2661	12.3939	-10.3931	6.89634e-07	3.39035e-05	6.49463
CNRIP1	-2.4259	7.33334	-10.3905	6.91283e-07	3.39035e-05	6.49219
CCDC152	-1.84741	7.67102	-10.3819	6.96922e-07	3.40309e-05	6.48389
PRR14	1.02419	10.4156	10.3806	6.97724e-07	3.40309e-05	6.48271
ANKRD13B	1.9147	9.63235	10.3753	7.01217e-07	3.41073e-05	6.47761
B3GAT3	1.14424	10.8316	10.3663	7.07181e-07	3.42501e-05	6.46895
CSNK1G2	1.30388	11.9677	10.365	7.08023e-07	3.42501e-05	6.46774
IL16	1.82479	9.05576	10.3559	7.14065e-07	3.44483e-05	6.45905
ODF2L	-1.51619	6.82573	-10.3471	7.19982e-07	3.46394e-05	6.45062
ZNF787	1.73747	10.9158	10.3417	7.23687e-07	3.47232e-05	6.44537
PCOLCE	1.13886	9.38412	10.3377	7.26399e-07	3.47592e-05	6.44155
NPRL2	1.07731	9.4265	10.3332	7.29466e-07	3.48118e-05	6.43724
GXYLT1	-1.23888	9.80271	-10.3274	7.33482e-07	3.49094e-05	6.43163
APBA3	1.45476	9.18496	10.3222	7.37088e-07	3.4987e-05	6.42662
TMEM74B	2.61757	7.72199	10.3164	7.4112e-07	3.50843e-05	6.42104
PMCH	-2.46452	2.90898	-10.2988	7.535e-07	3.55753e-05	6.4041
ENO3	1.90472	7.96653	10.2866	7.62189e-07	3.58594e-05	6.39238
FBXO46	1.04911	9.91972	10.2847	7.63569e-07	3.58594e-05	6.39053
CTDSPL	1.33413	9.1291	10.2724	7.72519e-07	3.61837e-05	6.37861
WHRN	2.22126	9.27411	10.2691	7.74938e-07	3.62013e-05	6.37541
INTS1	1.29607	12.8701	10.2562	7.84456e-07	3.64888e-05	6.36292
GNG8	-3.24324	5.37147	-10.2526	7.87099e-07	3.64888e-05	6.35948
NUP210	1.27345	13.8326	10.2524	7.87275e-07	3.64888e-05	6.35925
TACC3	1.24327	12.5128	10.2432	7.94131e-07	3.67104e-05	6.35038
SEPTIN7	-1.20053	11.9571	-10.237	7.9884e-07	3.68319e-05	6.34434
TBC1D4	-1.68263	10.2282	-10.2334	8.01571e-07	3.68618e-05	6.34084
MICU2	-1.06535	10.2753	-10.2084	8.20796e-07	3.7552e-05	6.31659
SELENOO	1.39525	9.75301	10.2078	8.21264e-07	3.7552e-05	6.31601
C4orf3	-1.37398	9.9635	-10.2032	8.2484e-07	3.7552e-05	6.31156
SHROOM1	1.25231	10.1753	10.2029	8.25062e-07	3.7552e-05	6.31129
RELL2	1.96088	8.36348	10.1923	8.33465e-07	3.78372e-05	6.30092
AKAP9	-1.15544	11.3786	-10.1857	8.38675e-07	3.79486e-05	6.29454
ARHGAP36	-2.58976	3.09903	-10.1838	8.40206e-07	3.79486e-05	6.29267
TAFA2	-2.19112	9.09621	-10.1781	8.44784e-07	3.80583e-05	6.28711
ARHGAP9	3.95271	7.45528	10.1753	8.46992e-07	3.80609e-05	6.28444
ATP6V1D	-1.2123	10.3953	-10.1709	8.50551e-07	3.81241e-05	6.28015
AGL	-1.09594	11.2734	-10.1634	8.56657e-07	3.83008e-05	6.27282
SVBP	-1.53978	8.55725	-10.1597	8.59735e-07	3.83416e-05	6.26915
ARHGAP39	1.58601	8.74058	10.1564	8.62395e-07	3.83636e-05	6.26599
PYCR2	0.947908	11.8236	10.1368	8.78683e-07	3.89902e-05	6.24683
REG1A	0.921899	2.36088	10.1262	8.87684e-07	3.92911e-05	6.23639
TAFA3	-2.76737	3.44137	-10.1226	8.90731e-07	3.93277e-05	6.23288
SLC33A1	-1.93315	8.09713	-10.1122	8.99656e-07	3.93863e-05	6.22267
PPBP	3.54446	4.66915	10.111	9.00689e-07	3.93863e-05	6.2215
PPP1R16A	1.39512	9.63619	10.1105	9.01111e-07	3.93863e-05	6.22102
COL14A1	2.12144	8.22314	10.1082	9.03096e-07	3.93863e-05	6.21876
SYK	1.05028	10.7167	10.1081	9.03183e-07	3.93863e-05	6.21867
FNDC10	2.067	8.24477	10.0918	9.17399e-07	3.9871e-05	6.20267
B4GALNT4	1.44788	10.6457	10.0894	9.19446e-07	3.9871e-05	6.20039
KMT5C	1.56137	10.7222	10.085	9.23333e-07	3.9871e-05	6.19606
LCAT	1.69487	8.12336	10.0801	9.27757e-07	3.9871e-05	6.19117
ABCA7	1.86838	12.3522	10.0801	9.2777e-07	3.9871e-05	6.19115
PHIP	-1.35068	11.4118	-10.08	9.27809e-07	3.9871e-05	6.19111
PRR7	1.48663	7.56993	10.0735	9.33635e-07	4.00242e-05	6.1847
FGFR1OP2	-1.24537	10.2478	-10.0588	9.46867e-07	4.03917e-05	6.17028
HIC1	1.19018	6.43557	10.0569	9.48649e-07	4.03917e-05	6.16835
ZBTB17	1.11384	10.4681	10.0564	9.49051e-07	4.03917e-05	6.16792
ATP5F1D	1.25842	11.6036	10.0479	9.56912e-07	4.06286e-05	6.15946
RNF44	1.42799	11.4166	10.0375	9.66491e-07	4.09371e-05	6.14926
APOB	-1.47645	2.88199	-10.0281	9.75274e-07	4.11527e-05	6.13998
PKD1	1.44467	11.7176	10.0267	9.76657e-07	4.11527e-05	6.13853
ZNF512B	1.37439	11.6113	10.0246	9.78554e-07	4.11527e-05	6.13654
PAK4	1.2953	10.7034	10.0202	9.82788e-07	4.12328e-05	6.13212
SLC30A3	2.22431	6.95696	10.0103	9.92149e-07	4.14848e-05	6.1224
INCENP	0.99308	11.8628	10.009	9.93479e-07	4.14848e-05	6.12103
MMADHC	-1.0187	12.8543	-9.99831	1.00375e-06	4.17298e-05	6.11048
RAB13	1.80159	8.33503	9.99798	1.00406e-06	4.17298e-05	6.11017
XRN1	-1.49853	10.8009	-9.9953	1.00667e-06	4.17402e-05	6.10751
FERMT3	1.5116	12.4011	9.98759	1.0142e-06	4.19299e-05	6.09986
RCOR2	1.3704	7.81406	9.98578	1.01598e-06	4.19299e-05	6.09807
CDK6	-1.1319	13.0559	-9.96371	1.03792e-06	4.27357e-05	6.07616
DUSP13	3.34945	8.4981	9.95807	1.04361e-06	4.28703e-05	6.07055
COX15	-1.07444	10.0051	-9.94874	1.0531e-06	4.30607e-05	6.06127
CLC	2.85439	4.04631	9.9478	1.05405e-06	4.30607e-05	6.06034
ANXA4	-1.53472	9.48239	-9.94543	1.05648e-06	4.30607e-05	6.05798
CSNK1E	1.28956	9.74398	9.94248	1.0595e-06	4.30607e-05	6.05505
D2HGDH	1.67064	9.81327	9.94161	1.06041e-06	4.30607e-05	6.05418
MPP5	-1.53591	9.56412	-9.93312	1.06918e-06	4.33176e-05	6.04573
RNF217	-1.35082	10.2005	-9.92856	1.07393e-06	4.34108e-05	6.04118
E2F1	1.38596	10.5213	9.92315	1.07959e-06	4.35402e-05	6.03579
LIG1	0.984263	11.6072	9.90998	1.09351e-06	4.40012e-05	6.02265
TAOK1	-1.27315	11.5012	-9.8994	1.10484e-06	4.43067e-05	6.01207
SLC28A3	-3.92724	3.75957	-9.89822	1.1061e-06	4.43067e-05	6.0109
TNNI2	-2.68012	3.07172	-9.89039	1.11457e-06	4.45451e-05	6.00307
C1orf159	1.6411	9.8467	9.87358	1.133e-06	4.51661e-05	5.98624
EGFL7	1.865	11.2107	9.8709	1.13598e-06	4.51661e-05	5.98355
NCK1	-1.01633	9.53562	-9.86801	1.13918e-06	4.51661e-05	5.98066
FGF5	-1.46027	6.97156	-9.86699	1.14031e-06	4.51661e-05	5.97964
ZNF500	1.21355	8.83186	9.86206	1.14583e-06	4.52343e-05	5.97469
G6PC3	1.72877	9.69061	9.8601	1.14802e-06	4.52343e-05	5.97272
B3GALT9	-1.05998	8.66583	-9.85783	1.15057e-06	4.52343e-05	5.97045
CDK16	1.08631	12.1036	9.85633	1.15225e-06	4.52343e-05	5.96895
PLEKHH2	-2.23111	8.95228	-9.85302	1.156e-06	4.52809e-05	5.96562
ELF1	-1.32921	11.5167	-9.84697	1.16286e-06	4.53993e-05	5.95954
TNS2	1.34638	7.74562	9.84583	1.16415e-06	4.53993e-05	5.9584
CNOT3	1.12366	11.4859	9.83612	1.17526e-06	4.5732e-05	5.94865
SLC25A37	-1.16744	14.1393	-9.83179	1.18026e-06	4.58257e-05	5.9443
ASPHD2	1.78753	6.63696	9.81493	1.19994e-06	4.61404e-05	5.92732
ACTN4	1.12041	13.9266	9.81383	1.20123e-06	4.61404e-05	5.92621
SIAH1	-1.30607	7.31939	-9.81349	1.20163e-06	4.61404e-05	5.92587
CCDC61	1.47757	8.74307	9.81164	1.20382e-06	4.61404e-05	5.92401
APOE	1.45317	10.0879	9.81148	1.204e-06	4.61404e-05	5.92385
CLK4	-1.23579	9.30817	-9.81148	1.204e-06	4.61404e-05	5.92385
TMEM184B	1.07025	10.1519	9.80356	1.21339e-06	4.63528e-05	5.91587
GLIPR2	-2.0535	9.51361	-9.8024	1.21478e-06	4.63528e-05	5.9147
OBSL1	1.23566	10.4199	9.77956	1.24236e-06	4.72051e-05	5.89164
ARHGEF11	1.40349	10.0818	9.77949	1.24245e-06	4.72051e-05	5.89157
CHST13	1.424	2.73048	9.77179	1.2519e-06	4.74624e-05	5.88378
SERF1B	-1.38915	5.18403	-9.76651	1.25843e-06	4.76078e-05	5.87845
MOB4	-1.56055	8.61006	-9.74919	1.28009e-06	4.82219e-05	5.86091
CLUL1	-2.19193	4.81144	-9.74918	1.28011e-06	4.82219e-05	5.8609
IFRD1	-1.42297	8.12536	-9.74688	1.28301e-06	4.82252e-05	5.85857
P3H3	2.3192	7.81389	9.74481	1.28564e-06	4.82252e-05	5.85647
EGLN1	1.50675	8.61478	9.74243	1.28866e-06	4.82361e-05	5.85406
TSPOAP1	2.14215	8.0831	9.73659	1.29611e-06	4.84074e-05	5.84813
PLAUR	1.53812	8.07546	9.73457	1.2987e-06	4.84074e-05	5.84608
RRAGC	-1.10169	8.82011	-9.73027	1.30422e-06	4.84945e-05	5.84172
CCDC88C	1.30827	10.0291	9.72849	1.30652e-06	4.84945e-05	5.83992
HSF1	1.07249	11.7734	9.71704	1.3214e-06	4.88819e-05	5.82828
ELMO3	1.81587	7.60555	9.71621	1.32248e-06	4.88819e-05	5.82744
OR52A1	-2.34291	4.98325	-9.71323	1.32639e-06	4.89244e-05	5.82441
NXT2	-1.3657	9.09821	-9.7058	1.33617e-06	4.91829e-05	5.81685
SEC61G	-1.26616	9.94848	-9.70168	1.34164e-06	4.92815e-05	5.81266
RNF207	2.65296	8.30424	9.68723	1.36098e-06	4.98886e-05	5.79795
SCAMP1	-1.43554	9.70672	-9.68461	1.36452e-06	4.99151e-05	5.79528
PDLIM5	-1.15232	12.6231	-9.6794	1.3716e-06	5.00704e-05	5.78996
RABL6	1.05539	12.7714	9.67623	1.37591e-06	5.01245e-05	5.78674
RMI1	-1.06604	9.51871	-9.67048	1.38379e-06	5.03081e-05	5.78086
ZC3H3	1.32514	10.6529	9.66806	1.38711e-06	5.03255e-05	5.7784
STING1	2.29185	10.1367	9.66436	1.39223e-06	5.04039e-05	5.77462
RIDA	-1.26941	9.272	-9.65931	1.39924e-06	5.04039e-05	5.76946
TENT5C	-1.67111	11.2781	-9.65871	1.40007e-06	5.04039e-05	5.76884
NINJ1	2.84062	7.21989	9.65828	1.40066e-06	5.04039e-05	5.76841
CNTROB	1.01953	10.687	9.65258	1.40862e-06	5.05849e-05	5.76258
STX4	1.06223	9.89777	9.6506	1.41141e-06	5.05849e-05	5.76055
HSD17B6	-1.18946	5.50586	-9.64752	1.41573e-06	5.06373e-05	5.75741
GNAL	-2.10634	5.42362	-9.63378	1.43522e-06	5.11747e-05	5.74335
ADGRL1	1.13107	10.9123	9.63113	1.43902e-06	5.11747e-05	5.74063
MLKL	2.19279	7.02456	9.62913	1.44188e-06	5.11747e-05	5.73859
AXDND1	-3.42701	4.91662	-9.62884	1.44231e-06	5.11747e-05	5.73828
CIZ1	1.04431	13.6579	9.62644	1.44576e-06	5.11945e-05	5.73582
KIF18B	1.34252	10.8718	9.62241	1.45158e-06	5.12075e-05	5.73169
SMAD2	-1.03783	10.5946	-9.62218	1.45192e-06	5.12075e-05	5.73146
TRAF4	1.55909	12.0935	9.61516	1.46211e-06	5.14645e-05	5.72426
RAB11B	1.09263	11.2531	9.60571	1.47597e-06	5.18493e-05	5.71456
GULP1	-1.42687	9.14764	-9.59613	1.49016e-06	5.2244e-05	5.70472
DAAM1	-1.27987	9.81874	-9.57841	1.51679e-06	5.30726e-05	5.6865
SPARC	1.50852	8.48961	9.574	1.5235e-06	5.32024e-05	5.68195
PTPRB	-1.19219	6.75158	-9.56863	1.53172e-06	5.33839e-05	5.67642
ATP13A2	1.16222	11.126	9.56184	1.54218e-06	5.36429e-05	5.66942
TMEM106B	-1.6372	10.1698	-9.55942	1.54592e-06	5.36677e-05	5.66693
C5orf24	-1.37862	10.4672	-9.55646	1.55051e-06	5.36839e-05	5.66388
SCOC	-1.96352	9.58048	-9.55521	1.55245e-06	5.36839e-05	5.66259
OR2AT4	-2.02077	6.65522	-9.54729	1.56483e-06	5.40028e-05	5.65442
ARL5A	-1.17648	11.0851	-9.54542	1.56778e-06	5.40028e-05	5.65248
RAP1A	-1.08459	11.0139	-9.54225	1.57277e-06	5.40698e-05	5.64921
AWAT2	1.16536	2.42174	9.53561	1.58329e-06	5.42932e-05	5.64235
ARG1	-5.14916	6.13111	-9.53428	1.5854e-06	5.42932e-05	5.64098
SOX21	2.2211	3.08753	9.52914	1.59362e-06	5.44693e-05	5.63566
ATRX	-1.46578	10.603	-9.52148	1.60594e-06	5.47845e-05	5.62773
FSTL3	1.65877	7.84397	9.517	1.61319e-06	5.49261e-05	5.6231
DLK1	2.12396	9.95803	9.51453	1.61721e-06	5.4957e-05	5.62054
RASA2	-1.38281	9.66118	-9.50394	1.63453e-06	5.54395e-05	5.60957
SPINK4	-2.00518	4.54181	-9.50063	1.64e-06	5.55184e-05	5.60614
MEAF6	-1.02834	11.4679	-9.49852	1.64348e-06	5.55301e-05	5.60395
FAM204A	-1.19686	9.37377	-9.49608	1.64752e-06	5.55374e-05	5.60142
LSP1	-3.79025	4.65393	-9.49451	1.65013e-06	5.55374e-05	5.59979
KIFC1	0.924569	11.8531	9.49149	1.65517e-06	5.55374e-05	5.59666
SNX10	-1.75568	8.74547	-9.48822	1.66062e-06	5.55374e-05	5.59327
ATP11C	-1.11848	11.5232	-9.48659	1.66336e-06	5.55374e-05	5.59157
TNFRSF21	2.03287	7.96283	9.4855	1.66519e-06	5.55374e-05	5.59044
GMPPB	1.01619	9.05977	9.48519	1.6657e-06	5.55374e-05	5.59013
TRAPPC12	1.08958	10.8083	9.48336	1.66879e-06	5.55374e-05	5.58822
AJM1	2.06884	8.76018	9.47847	1.67704e-06	5.56857e-05	5.58314
FASTK	1.32195	11.3535	9.477	1.67953e-06	5.56857e-05	5.58161
CNKSR3	1.14844	9.92644	9.47209	1.68789e-06	5.5858e-05	5.57651
MFSD10	1.4273	10.3518	9.46343	1.70271e-06	5.61713e-05	5.5675
ARFIP1	-1.16321	9.61346	-9.46285	1.7037e-06	5.61713e-05	5.5669
TUBG2	-2.4801	5.26399	-9.45694	1.71391e-06	5.6403e-05	5.56075
ABCA5	-1.93935	6.01289	-9.45457	1.71803e-06	5.64336e-05	5.55828
TVP23B	-1.11547	8.44642	-9.45039	1.72531e-06	5.65678e-05	5.55393
CYBRD1	-1.02013	10.0404	-9.4461	1.73281e-06	5.67087e-05	5.54946
CCNO	1.97146	5.85149	9.43957	1.74431e-06	5.69686e-05	5.54265
RNF166	1.49436	10.5475	9.43691	1.74901e-06	5.69686e-05	5.53988
ASPSCR1	0.958741	9.72629	9.43502	1.75236e-06	5.69686e-05	5.53791
IRF2BPL	1.71272	9.95655	9.43431	1.75362e-06	5.69686e-05	5.53717
SUGP2	1.1252	12.646	9.42313	1.7736e-06	5.75122e-05	5.5255
DLX1	1.47197	8.75731	9.42048	1.77837e-06	5.75612e-05	5.52274
LAMTOR3	-1.59252	10.5325	-9.41403	1.79005e-06	5.78336e-05	5.51599
FBXO3	-1.01493	10.1476	-9.41183	1.79405e-06	5.78573e-05	5.51369
GALM	1.82718	9.90212	9.40948	1.79834e-06	5.78901e-05	5.51123
SYNDIG1	-1.18255	2.42604	-9.40754	1.80187e-06	5.78986e-05	5.50921
LINGO3	3.03277	5.97631	9.39526	1.8245e-06	5.85195e-05	5.49635
OTOA	-2.3639	3.27872	-9.39165	1.83121e-06	5.86286e-05	5.49257
NPW	1.28155	6.21818	9.38792	1.83817e-06	5.8745e-05	5.48867
MTURN	-1.75669	9.79393	-9.38531	1.84304e-06	5.87947e-05	5.48594
TMEM39B	1.05317	9.61068	9.38219	1.84891e-06	5.88759e-05	5.48266
MIIP	1.36059	10.6949	9.36591	1.87981e-06	5.96505e-05	5.46559
IER3IP1	-1.4017	8.85828	-9.36582	1.87998e-06	5.96505e-05	5.4655
CA6	1.71707	2.94256	9.36337	1.88469e-06	5.9693e-05	5.46292
METTL26	1.50261	10.4542	9.35849	1.89409e-06	5.98836e-05	5.45779
TMA7	-1.32276	8.549	-9.35459	1.90162e-06	6.00147e-05	5.4537
PEX2	-1.23123	9.65956	-9.3505	1.90957e-06	6.01584e-05	5.4494
LIMS1	-1.87229	13.127	-9.34624	1.91791e-06	6.03136e-05	5.44491
SAC3D1	1.75518	9.20231	9.33638	1.9373e-06	6.08155e-05	5.43454
CYTH4	3.24789	5.5433	9.32859	1.95279e-06	6.10523e-05	5.42633
CPNE7	3.30595	10.0658	9.32585	1.95828e-06	6.10523e-05	5.42345
AP3D1	0.96573	12.8248	9.32567	1.95863e-06	6.10523e-05	5.42326
BAHCC1	1.14999	10.5226	9.32567	1.95864e-06	6.10523e-05	5.42325
MARCOL	1.21033	2.43299	9.31815	1.97376e-06	6.14155e-05	5.41533
DMXL1	-1.15815	11.3412	-9.31424	1.98166e-06	6.15495e-05	5.41121
SLC30A4	-1.52967	6.09727	-9.31259	1.98502e-06	6.15495e-05	5.40946
FOXL2	1.28213	9.35221	9.30874	1.99287e-06	6.15667e-05	5.4054
TMEM150B	3.21479	5.66199	9.30667	1.99707e-06	6.15667e-05	5.40322
GAS6	1.785	8.31007	9.30487	2.00078e-06	6.15667e-05	5.40131
XAB2	0.949619	11.6728	9.30468	2.00115e-06	6.15667e-05	5.40112
SELENOH	1.07285	8.78184	9.3038	2.00296e-06	6.15667e-05	5.40019
SLC30A10	-1.93374	10.7953	-9.29786	2.0152e-06	6.18355e-05	5.39391
POU2F1	-1.04554	10.5904	-9.28423	2.04356e-06	6.25974e-05	5.3795
C1GALT1	-1.0693	10.2218	-9.28138	2.04955e-06	6.26265e-05	5.37649
GMFB	-1.25976	10.2261	-9.28019	2.05205e-06	6.26265e-05	5.37523
APOL1	1.14638	8.63279	9.27851	2.05559e-06	6.26265e-05	5.37345
PPIL4	-1.14773	10.5538	-9.27631	2.06023e-06	6.26265e-05	5.37112
CAT	-0.968253	12.7336	-9.27538	2.0622e-06	6.26265e-05	5.37014
KBTBD8	-1.68498	10.0273	-9.27219	2.06898e-06	6.27247e-05	5.36676
VRK2	-1.09283	10.5209	-9.26745	2.07908e-06	6.29232e-05	5.36174
VPS13A	-0.999737	10.6796	-9.26291	2.0888e-06	6.31096e-05	5.35693
CUL5	-1.13979	10.7582	-9.25968	2.09575e-06	6.31223e-05	5.3535
BLVRA	-1.08065	10.8	-9.2594	2.09635e-06	6.31223e-05	5.3532
ZNF440	-1.12003	10.0957	-9.248	2.12109e-06	6.36567e-05	5.34111
SMOX	1.43375	8.09267	9.2479	2.12129e-06	6.36567e-05	5.34101
LTB4R	1.32069	9.11392	9.24152	2.13528e-06	6.39682e-05	5.33423
ATP5PD	-0.900103	11.5338	-9.22657	2.16843e-06	6.48516e-05	5.31834
RIOK3	-1.21158	12.1979	-9.21492	2.19467e-06	6.55254e-05	5.30594
TMEM60	-1.07656	8.95116	-9.2117	2.20197e-06	6.56329e-05	5.30251
A2ML1	-2.33804	5.56961	-9.2081	2.21017e-06	6.57234e-05	5.29868
CCDC188	1.91454	5.10459	9.20711	2.21243e-06	6.57234e-05	5.29762
CLEC4C	-2.89261	3.05148	-9.20438	2.21869e-06	6.57987e-05	5.29471
NRGN	1.50592	7.48979	9.19678	2.23618e-06	6.62021e-05	5.28661
EEF2K	-1.05878	11.4159	-9.19523	2.23976e-06	6.62021e-05	5.28495
ARHGAP4	1.59926	10.6786	9.19298	2.24498e-06	6.62457e-05	5.28255
EPHB4	1.42978	12.2814	9.19014	2.25159e-06	6.63209e-05	5.27952
SNAI1	1.56396	8.06614	9.18824	2.25602e-06	6.63209e-05	5.2775
CYP3A5	2.52044	8.93824	9.18706	2.25877e-06	6.63209e-05	5.27624
RTL8A	1.40277	10.0533	9.18342	2.26729e-06	6.64609e-05	5.27235
YIPF6	-0.988092	10.168	-9.17326	2.29127e-06	6.70528e-05	5.2615
ZNF628	1.91191	8.88051	9.17071	2.29734e-06	6.71019e-05	5.25877
USF2	1.0746	11.3937	9.16801	2.30377e-06	6.71019e-05	5.25588
PABPN1	0.911038	10.3831	9.16767	2.30458e-06	6.71019e-05	5.25552
ATG4A	-1.12676	9.89195	-9.16613	2.30828e-06	6.71019e-05	5.25387
ARMT1	-1.00749	10.2824	-9.16431	2.31263e-06	6.71019e-05	5.25192
UBALD2	1.81053	10.5696	9.16262	2.31668e-06	6.71019e-05	5.25012
ARHGAP42	-1.60675	8.64609	-9.16146	2.31948e-06	6.71019e-05	5.24887
DMAC2L	-1.21273	7.74656	-9.15598	2.3327e-06	6.72331e-05	5.24301
SDHAF1	1.14691	8.82863	9.15522	2.33453e-06	6.72331e-05	5.2422
VSIR	1.91737	9.44336	9.1535	2.3387e-06	6.72331e-05	5.24036
ITPRIP	0.878571	10.9201	9.15329	2.3392e-06	6.72331e-05	5.24013
BCAS1	-2.168	7.84585	-9.14381	2.36235e-06	6.77882e-05	5.22997
DBF4B	1.30059	10.0797	9.14072	2.36995e-06	6.7797e-05	5.22666
MTFR1	-1.22069	10.0205	-9.14057	2.37031e-06	6.7797e-05	5.2265
ADORA3	2.9036	3.56485	9.13798	2.37671e-06	6.78705e-05	5.22372
REEP3	-1.00069	9.4682	-9.13319	2.38855e-06	6.80988e-05	5.21859
UBN2	-1.06298	11.0876	-9.12777	2.40207e-06	6.82691e-05	5.21276
ZDHHC8	1.42895	11.7047	9.1277	2.40224e-06	6.82691e-05	5.21269
PPP1CB	-1.09841	11.607	-9.12192	2.41673e-06	6.85708e-05	5.20648
L2HGDH	-1.0469	9.43173	-9.11776	2.42722e-06	6.87582e-05	5.20201
BEND6	-1.94483	7.60886	-9.11544	2.43308e-06	6.88142e-05	5.19952
PKP4	1.29114	11.9661	9.11327	2.4386e-06	6.88603e-05	5.19718
RAD9A	1.08917	9.89853	9.10372	2.46296e-06	6.93361e-05	5.18692
ATP13A1	1.29478	11.8626	9.10298	2.46488e-06	6.93361e-05	5.18612
FBXW5	1.29912	11.9614	9.10208	2.4672e-06	6.93361e-05	5.18515
MNDA	-2.97678	4.9614	-9.09875	2.47576e-06	6.93396e-05	5.18157
CCL26	2.37711	5.91944	9.09856	2.47626e-06	6.93396e-05	5.18136
TWSG1	-1.10446	10.7391	-9.09747	2.47907e-06	6.93396e-05	5.18019
FAM114A2	-1.15079	10.1705	-9.09441	2.48699e-06	6.94513e-05	5.1769
RBM7	-1.33723	9.90634	-9.09191	2.4935e-06	6.95236e-05	5.1742
ZNF692	1.05908	10.8987	9.08741	2.50522e-06	6.97406e-05	5.16936
NT5C3A	-1.2089	10.2762	-9.08565	2.50983e-06	6.97592e-05	5.16746
PAGE2B	-1.4165	6.66508	-9.08232	2.51857e-06	6.98923e-05	5.16387
NRAS	-1.09582	12.6278	-9.07817	2.52953e-06	7.00865e-05	5.15939
DNAJB14	-1.37676	9.89821	-9.06899	2.55391e-06	7.04587e-05	5.14948
C2CD2L	1.17403	10.7594	9.06887	2.55422e-06	7.04587e-05	5.14936
LRFN1	1.90035	9.13757	9.06862	2.5549e-06	7.04587e-05	5.14909
PRR33	-1.81367	3.13734	-9.06218	2.57216e-06	7.08243e-05	5.14213
CLEC11A	2.23043	8.24436	9.05887	2.58107e-06	7.09594e-05	5.13856
CEP72	0.967973	9.47723	9.05603	2.58876e-06	7.10604e-05	5.13549
TMEM14B	-1.42604	11.1384	-9.05286	2.59735e-06	7.11859e-05	5.13207
MAP6D1	1.99985	4.30312	9.04943	2.60671e-06	7.1332e-05	5.12835
KIFC2	1.66811	10.7432	9.04442	2.62043e-06	7.15967e-05	5.12293
ERCC4	-0.957291	8.79001	-9.04272	2.62511e-06	7.1614e-05	5.12109
ACOX1	-1.47688	10.8338	-9.03567	2.64456e-06	7.20216e-05	5.11347
TMEM233	-3.45697	6.9092	-9.03437	2.64818e-06	7.20216e-05	5.11205
ZFP1	-1.03545	9.01928	-9.03147	2.65623e-06	7.20541e-05	5.10892
TTPAL	-1.24326	9.72342	-9.03101	2.65752e-06	7.20541e-05	5.10842
SRF	1.11167	11.6083	9.02228	2.68199e-06	7.2542e-05	5.09895
EPN1	1.1251	12.2192	9.02167	2.68371e-06	7.2542e-05	5.09829
NR6A1	1.00019	11.4481	9.00994	2.71698e-06	7.32864e-05	5.08556
MTCL1	-1.27832	9.62234	-9.00616	2.72778e-06	7.32864e-05	5.08146
GRK6	1.18672	11.6561	9.00547	2.72975e-06	7.32864e-05	5.08072
ZNF865	1.64247	10.2998	9.00488	2.73145e-06	7.32864e-05	5.08007
H1-10	1.50808	10.4799	9.00425	2.73326e-06	7.32864e-05	5.07939
KAT8	0.997995	10.8033	9.00327	2.73608e-06	7.32864e-05	5.07832
ATG2A	1.15495	11.2703	8.9981	2.75101e-06	7.3481e-05	5.0727
ANXA5	-1.28864	11.8099	-8.99788	2.75165e-06	7.3481e-05	5.07246
HAUS5	1.14002	10.6789	8.98982	2.77509e-06	7.38303e-05	5.0637
CPEB1	-1.34047	8.92823	-8.9894	2.77629e-06	7.38303e-05	5.06325
COX6C	-0.967248	11.3972	-8.98789	2.78072e-06	7.38303e-05	5.0616
SGIP1	-3.54799	5.04917	-8.98765	2.78141e-06	7.38303e-05	5.06135
HCFC2	-1.22386	8.62358	-8.98316	2.79461e-06	7.40696e-05	5.05646
NFATC4	2.75734	6.77098	8.97439	2.82054e-06	7.46452e-05	5.04691
NAP1L1	-0.9788	14.4567	-8.96858	2.83789e-06	7.49923e-05	5.04058
PPP1R35	1.5893	8.76308	8.96461	2.84979e-06	7.51946e-05	5.03625
NAIF1	1.12335	9.67261	8.95871	2.86758e-06	7.55513e-05	5.02982
TMX3	-1.02898	10.0426	-8.95356	2.88321e-06	7.58503e-05	5.0242
CEP350	-1.25692	11.8969	-8.94974	2.89489e-06	7.59368e-05	5.02003
FBXL18	1.21336	9.56435	8.94968	2.89508e-06	7.59368e-05	5.01996
VPS26A	-1.02111	11.719	-8.9352	2.93972e-06	7.69629e-05	5.00415
INAFM1	1.8241	8.85852	8.93418	2.94289e-06	7.69629e-05	5.00303
BUD31	-0.937303	11.2848	-8.92944	2.9577e-06	7.71098e-05	4.99784
FA2H	-3.00697	3.31184	-8.92902	2.959e-06	7.71098e-05	4.99739
ENDOG	1.81708	8.85738	8.92815	2.96174e-06	7.71098e-05	4.99643
MAGEA9B	-1.15294	7.99298	-8.92681	2.96593e-06	7.71098e-05	4.99497
TIAM2	-1.74337	6.93952	-8.92259	2.97921e-06	7.73416e-05	4.99035
DNAL1	-1.5404	7.24694	-8.92059	2.98554e-06	7.73923e-05	4.98816
CCDC91	-1.02102	9.92983	-8.91722	2.9962e-06	7.75551e-05	4.98448
NDOR1	1.24557	11.1029	8.9142	3.00581e-06	7.75994e-05	4.98117
SKIL	-1.28112	9.63035	-8.91393	3.00668e-06	7.75994e-05	4.98087
MAZ	1.48206	11.6941	8.90547	3.03376e-06	7.81844e-05	4.9716
DNAH8	-1.15585	8.50598	-8.90186	3.04541e-06	7.83705e-05	4.96764
COL2A1	-2.75797	3.74494	-8.89612	3.06401e-06	7.87349e-05	4.96134
PGP	1.78677	10.5551	8.88831	3.08952e-06	7.90757e-05	4.95277
FAM102B	-1.50979	11.3403	-8.88802	3.09048e-06	7.90757e-05	4.95245
MLF2	1.08712	12.215	8.88796	3.09068e-06	7.90757e-05	4.95238
ALX4	2.07672	6.11162	8.88194	3.11051e-06	7.94684e-05	4.94577
N4BP2	-1.11131	10.3153	-8.88023	3.11616e-06	7.94979e-05	4.94389
LGALS9	1.64734	7.30499	8.86167	3.1783e-06	8.09666e-05	4.92348
BICRA	1.29064	9.34175	8.85836	3.1895e-06	8.09755e-05	4.91984
KRAS	-0.982475	10.7349	-8.85815	3.19021e-06	8.09755e-05	4.91961
ARHGAP45	1.22173	10.2012	8.85752	3.19237e-06	8.09755e-05	4.91891
IER5L	2.38108	5.73851	8.84969	3.21912e-06	8.15118e-05	4.91028
SPRY4	1.18414	9.09092	8.84808	3.22464e-06	8.15118e-05	4.90851
GMPR	1.03394	10.9113	8.84669	3.22942e-06	8.15118e-05	4.90698
ZNF260	-1.02817	9.64989	-8.84596	3.23193e-06	8.15118e-05	4.90617
C11orf96	2.39149	5.9817	8.84231	3.24455e-06	8.17136e-05	4.90214
RFX1	1.14277	10.1241	8.84077	3.24989e-06	8.17319e-05	4.90044
GAK	1.05889	11.8063	8.83872	3.25699e-06	8.17825e-05	4.89818
WIZ	1.37064	11.2545	8.83672	3.26396e-06	8.17825e-05	4.89598
AGRN	0.992374	12.9939	8.8362	3.26576e-06	8.17825e-05	4.89541
GFER	1.10127	9.2691	8.83363	3.27471e-06	8.18909e-05	4.89257
NOL12	1.88083	6.35995	8.83066	3.28513e-06	8.20356e-05	4.88929
GRK2	1.33663	12.6069	8.82462	3.3064e-06	8.24503e-05	4.88261
BRAT1	1.39343	11.0699	8.81372	3.34512e-06	8.3262e-05	4.87057
PARP6	1.30549	9.98718	8.81282	3.34835e-06	8.3262e-05	4.86957
OSTC	-1.12169	11.2979	-8.80583	3.37347e-06	8.37689e-05	4.86184
S1PR1	2.02378	6.76995	8.80294	3.38393e-06	8.3911e-05	4.85864
TONSL	1.7577	11.9307	8.79852	3.39997e-06	8.41184e-05	4.85375
ADH5	-0.958939	12.8475	-8.79802	3.40179e-06	8.41184e-05	4.85319
SHANK3	2.57059	5.01924	8.79395	3.41663e-06	8.43675e-05	4.84869
DDHD1	-1.15653	9.67586	-8.78174	3.46162e-06	8.53594e-05	4.83516
NECTIN2	1.14003	10.8539	8.775	3.48677e-06	8.58494e-05	4.82767
UFSP1	1.74669	6.17309	8.77381	3.49119e-06	8.58494e-05	4.82636
PFKP	1.44465	11.6276	8.77005	3.50533e-06	8.60776e-05	4.82217
RTL5	3.04352	5.39936	8.76755	3.51474e-06	8.6189e-05	4.8194
TRMT2A	1.45964	12.0875	8.76444	3.5265e-06	8.62686e-05	4.81594
MKLN1	-0.972317	11.471	-8.76311	3.53154e-06	8.62686e-05	4.81447
SLC26A1	1.49012	8.39723	8.76283	3.5326e-06	8.62686e-05	4.81416
FER	-1.1112	9.51308	-8.75663	3.55623e-06	8.66407e-05	4.80726
C11orf24	1.313	10.384	8.75626	3.55763e-06	8.66407e-05	4.80685
CLTB	0.883999	10.6191	8.75473	3.56348e-06	8.6664e-05	4.80515
ERBIN	-1.15353	11.7844	-8.74948	3.58367e-06	8.69708e-05	4.7993
FDXR	1.34112	10.059	8.74889	3.58592e-06	8.69708e-05	4.79866
VBP1	-1.10071	11.7182	-8.74583	3.59776e-06	8.71388e-05	4.79524
P3H1	1.01485	11.1334	8.73962	3.62188e-06	8.76031e-05	4.78833
SLC25A21	-1.06937	9.80498	-8.73715	3.63152e-06	8.77164e-05	4.78558
NAA80	1.05937	8.16133	8.73569	3.63723e-06	8.77346e-05	4.78395
ENO2	0.94945	9.81124	8.73239	3.65018e-06	8.79272e-05	4.78027
POLRMT	1.80884	11.9807	8.72572	3.67648e-06	8.84404e-05	4.77284
TM9SF3	-0.989864	12.3055	-8.72403	3.68318e-06	8.84812e-05	4.77096
RTCA	-1.02082	11.2639	-8.71055	3.73714e-06	8.94853e-05	4.75591
OTOP1	-1.70467	2.61139	-8.70871	3.74455e-06	8.94853e-05	4.75386
TMED7	-1.29254	10.0373	-8.70813	3.7469e-06	8.94853e-05	4.75321
TRIM23	-1.4058	8.42027	-8.70786	3.74798e-06	8.94853e-05	4.75291
ADCK1	1.03474	8.73151	8.7073	3.75024e-06	8.94853e-05	4.75228
TPCN1	1.22241	10.2207	8.7023	3.77057e-06	8.98491e-05	4.74669
GRN	1.08634	11.6966	8.69295	3.80882e-06	9.06387e-05	4.73624
NECAB1	-1.96751	6.92897	-8.69085	3.8175e-06	9.07232e-05	4.73388
LMBRD2	-1.44914	10.3852	-8.67625	3.87826e-06	9.19204e-05	4.71754
NPHP4	0.993273	9.9682	8.66897	3.90893e-06	9.24728e-05	4.70938
TCAIM	-1.26609	10.397	-8.66824	3.91201e-06	9.24728e-05	4.70857
TCF19	0.983349	11.0595	8.666	3.92155e-06	9.25747e-05	4.70604
MICA	1.17181	9.07474	8.6622	3.9377e-06	9.27645e-05	4.70179
LRRC40	-1.03557	10.3476	-8.66053	3.94486e-06	9.27645e-05	4.69991
SDS	2.70798	4.18715	8.66042	3.94531e-06	9.27645e-05	4.69979
STRIP2	1.43347	10.8801	8.65415	3.97221e-06	9.32733e-05	4.69275
CRELD2	1.25669	9.02553	8.65039	3.98846e-06	9.35307e-05	4.68853
SSH1	0.930964	9.25993	8.64696	4.00332e-06	9.37549e-05	4.68468
SYT11	-1.52536	5.29033	-8.64096	4.02946e-06	9.42426e-05	4.67793
BRWD1	-0.914062	11.2525	-8.63946	4.03607e-06	9.42726e-05	4.67624
KCNC3	2.25595	10.5604	8.63765	4.04399e-06	9.43332e-05	4.67421
NAT8L	1.70025	9.72012	8.63221	4.06796e-06	9.47673e-05	4.66809
PHF19	1.06006	12.8597	8.62943	4.08029e-06	9.48845e-05	4.66495
CCDC82	-0.996045	10.1671	-8.62866	4.0837e-06	9.48845e-05	4.66409
SPIN2B	1.81425	7.24897	8.62629	4.09424e-06	9.50046e-05	4.66142
PTK7	2.06433	7.98601	8.62452	4.10211e-06	9.50625e-05	4.65943
SMTN	1.19962	10.1289	8.62196	4.11354e-06	9.52029e-05	4.65655
TOGARAM1	-1.02009	8.0245	-8.62003	4.12218e-06	9.52625e-05	4.65438
MFSD2A	1.58532	3.20356	8.61898	4.12688e-06	9.52625e-05	4.6532
OR10Z1	-1.70654	6.92048	-8.61485	4.14547e-06	9.54774e-05	4.64854
FTH1	0.851379	14.8064	8.61452	4.14697e-06	9.54774e-05	4.64817
GCKR	3.17932	4.65845	8.61025	4.16627e-06	9.57524e-05	4.64336
KIAA0232	-1.06191	11.3696	-8.60889	4.17245e-06	9.57524e-05	4.64182
ZBTB45	1.48643	9.31762	8.60815	4.17581e-06	9.57524e-05	4.64099
PIK3R3	-1.44356	9.25019	-8.60643	4.18366e-06	9.57524e-05	4.63904
SPC24	0.94781	10.4838	8.60419	4.1939e-06	9.57524e-05	4.63651
YDJC	1.73846	12.9402	8.60304	4.19916e-06	9.57524e-05	4.63521
BIRC2	-1.34195	11.0912	-8.6024	4.20205e-06	9.57524e-05	4.6345
FCHO1	1.75731	9.99817	8.60238	4.20218e-06	9.57524e-05	4.63447
TOLLIP	1.05209	10.2585	8.58832	4.26706e-06	9.71059e-05	4.6186
TMEM245	-0.930266	11.867	-8.58695	4.27343e-06	9.71259e-05	4.61705
CD74	3.35672	5.29399	8.58192	4.29696e-06	9.74473e-05	4.61136
MRPS10	-0.933461	11.9606	-8.58158	4.29858e-06	9.74473e-05	4.61098
BROX	-1.16866	11.0026	-8.58022	4.30494e-06	9.74668e-05	4.60944
SLC11A1	1.57864	5.99857	8.57595	4.32508e-06	9.77976e-05	4.60461
RAI1	1.33749	9.96058	8.57427	4.33302e-06	9.78521e-05	4.60271
PPP2R2C	-3.71999	7.4638	-8.57213	4.34317e-06	9.79564e-05	4.60028
TMEM161B	-1.26724	10.4421	-8.56922	4.35698e-06	9.80528e-05	4.597
NUMA1	0.868796	12.1256	8.56851	4.36039e-06	9.80528e-05	4.59619
DOP1A	-1.38947	8.82234	-8.56774	4.36406e-06	9.80528e-05	4.59531
MOCS2	-0.9152	10.2353	-8.56621	4.37134e-06	9.80723e-05	4.59359
MLLT6	1.16431	11.6714	8.56523	4.376e-06	9.80723e-05	4.59248
VRK1	-1.0934	11.5283	-8.55984	4.4019e-06	9.85279e-05	4.58637
C18orf25	-1.01318	10.1349	-8.55555	4.42259e-06	9.88662e-05	4.58151
PDF	2.16019	7.68543	8.55219	4.43887e-06	9.9105e-05	4.5777
ZDHHC9	0.993062	10.0257	8.54806	4.45901e-06	9.93661e-05	4.57301
OXLD1	1.00464	9.70068	8.54722	4.4631e-06	9.93661e-05	4.57206
LRRC57	-1.16991	9.42176	-8.54634	4.46741e-06	9.93661e-05	4.57106
CEP131	1.11233	9.67948	8.5447	4.47545e-06	9.94202e-05	4.5692
DGKH	-1.40813	8.02326	-8.54127	4.4923e-06	9.9648e-05	4.56531
SMG9	1.07606	11.1482	8.54032	4.49696e-06	9.9648e-05	4.56423
ADH6	-1.37604	6.0448	-8.52817	4.55725e-06	0.000100765	4.55043
CCDC154	1.84462	5.11636	8.52787	4.55874e-06	0.000100765	4.55009
IMPA1	-1.02888	9.51896	-8.52632	4.5665e-06	0.00010081	4.54833
REV3L	-1.05221	10.6023	-8.52367	4.57982e-06	0.000100978	4.54531
RILPL1	1.39862	8.30062	8.52059	4.59533e-06	0.000101195	4.54181
PRR12	1.42646	10.7862	8.51711	4.61291e-06	0.000101305	4.53785
MAT2A	1.50641	13.2559	8.51598	4.61864e-06	0.000101305	4.53657
TELO2	1.79721	11.2926	8.51384	4.62947e-06	0.000101305	4.53414
WASHC4	-1.03583	10.429	-8.51172	4.64026e-06	0.000101305	4.53173
ITGA3	2.18279	3.62874	8.51151	4.64137e-06	0.000101305	4.53148
RNF115	-0.844265	10.9177	-8.511	4.64394e-06	0.000101305	4.53091
ICAM5	1.37429	11.62	8.51079	4.64502e-06	0.000101305	4.53066
NCKIPSD	1.17336	9.83681	8.51058	4.64611e-06	0.000101305	4.53042
ABO	1.36716	10.6782	8.50923	4.65299e-06	0.00010133	4.52889
CCDC177	-1.44508	3.38485	-8.50777	4.66047e-06	0.000101365	4.52722
TGFB1	1.54721	12.7663	8.50668	4.66607e-06	0.000101365	4.52598
HOOK3	-0.952487	10.6631	-8.50184	4.69096e-06	0.000101781	4.52046
PIK3C3	-0.860501	10.2378	-8.49687	4.71662e-06	0.000102097	4.51481
TXNDC5	3.06879	8.01246	8.49574	4.7225e-06	0.000102097	4.51352
TRABD	1.56681	11.1753	8.49568	4.72283e-06	0.000102097	4.51345
C8orf82	1.47089	10.2267	8.4934	4.7347e-06	0.000102212	4.51085
RRM2B	-1.44891	10.239	-8.49244	4.73969e-06	0.000102212	4.50975
TRMT1L	-0.844808	11.0734	-8.49054	4.74958e-06	0.000102301	4.50759
EDC4	1.08999	12.2116	8.48276	4.79048e-06	0.000102956	4.4987
PGF	-2.80303	5.006	-8.48254	4.79163e-06	0.000102956	4.49846
CAV2	-0.990168	11.0601	-8.47454	4.83407e-06	0.00010357	4.48932
CA11	1.8727	7.56467	8.47341	4.84008e-06	0.00010357	4.48803
SMARCA4	1.21278	13.5908	8.47327	4.84079e-06	0.00010357	4.48788
RFK	-1.43069	9.31338	-8.47275	4.84359e-06	0.00010357	4.48728
PPM1K	-0.958072	9.05106	-8.47151	4.85021e-06	0.000103586	4.48586
TPMT	-0.997433	11.7752	-8.46585	4.88057e-06	0.000104016	4.47939
PHOSPHO2	-1.54459	7.21601	-8.46557	4.8821e-06	0.000104016	4.47907
GRAMD1A	1.24893	11.3083	8.46246	4.89886e-06	0.000104248	4.47551
ARFRP1	0.911591	10.8701	8.45917	4.91671e-06	0.000104414	4.47174
MINDY2	-1.17178	10.0341	-8.4587	4.91922e-06	0.000104414	4.47121
AURKB	1.33207	10.7824	8.45705	4.92823e-06	0.000104414	4.46932
ARID5A	1.5804	8.17964	8.45667	4.93026e-06	0.000104414	4.46889
FKBP3	-0.88151	10.3612	-8.45467	4.94115e-06	0.00010452	4.4666
TCF7	1.31665	8.55638	8.45271	4.95186e-06	0.000104621	4.46436
CEP20	-0.901731	11.1793	-8.44876	4.97352e-06	0.000104872	4.45983
CSF2RB	1.94786	7.07865	8.44838	4.97559e-06	0.000104872	4.4594
NLRP5	-2.2801	3.62411	-8.44546	4.9917e-06	0.000105087	4.45605
TBL1XR1	-0.953526	11.6593	-8.44266	5.00715e-06	0.000105287	4.45285
CACNB3	1.91227	6.11498	8.44092	5.0168e-06	0.000105365	4.45085
TMEM256	-1.62332	6.10237	-8.43229	5.0649e-06	0.000106249	4.44096
ACAP2	-1.28064	11.7976	-8.43052	5.07481e-06	0.000106331	4.43893
CIAO3	0.973101	9.53655	8.42906	5.08302e-06	0.000106377	4.43726
PTPN4	-1.03349	9.63706	-8.42281	5.11831e-06	0.000106989	4.43008
CRYM	-2.15813	6.45044	-8.42057	5.13102e-06	0.000107128	4.42751
ANKRD33B	-1.68321	9.23957	-8.41661	5.15361e-06	0.000107473	4.42295
TRIM7	1.56394	6.97065	8.41159	5.18237e-06	0.000107946	4.41718
AIRE	-3.93125	4.64672	-8.40578	5.21585e-06	0.000108515	4.41051
PTPRR	-2.06478	7.30922	-8.39454	5.28127e-06	0.000109747	4.39758
BIN2	-1.59009	4.77725	-8.38931	5.31204e-06	0.000110258	4.39156
TFE3	1.31855	10.9882	8.37774	5.38078e-06	0.000111553	4.37822
SORD	-1.72849	11.9501	-8.37219	5.41408e-06	0.000112113	4.37182
NME7	-1.07322	8.56455	-8.37095	5.42157e-06	0.000112137	4.37039
TSHZ1	1.13931	8.7992	8.36954	5.43008e-06	0.000112182	4.36876
UNKL	1.3456	9.62112	8.36777	5.44079e-06	0.000112272	4.36672
STX7	-1.05063	10.224	-8.36628	5.44984e-06	0.000112328	4.36499
ZNF775	1.29785	9.07212	8.36453	5.46043e-06	0.000112382	4.36298
HGS	1.24623	12.2194	8.36359	5.46614e-06	0.000112382	4.36189
CNOT6L	-1.11489	10.3664	-8.36271	5.47153e-06	0.000112382	4.36087
C6orf136	0.889132	10.2738	8.35203	5.53702e-06	0.000113595	4.34853
BRD4	0.811221	12.426	8.35013	5.54875e-06	0.000113599	4.34634
SOX12	1.20651	11.0926	8.34993	5.55e-06	0.000113599	4.3461
COTL1	1.79985	12.3253	8.34369	5.58873e-06	0.000114259	4.33889
TYK2	1.04395	12.2736	8.33518	5.64206e-06	0.000115216	4.32904
BTN3A2	1.46319	8.08434	8.33322	5.65436e-06	0.000115325	4.32678
PLEKHG7	1.04641	2.39201	8.33227	5.66041e-06	0.000115325	4.32567
ZDHHC21	-1.23732	7.20626	-8.32568	5.70222e-06	0.000116043	4.31803
SIKE1	-0.933314	11.2534	-8.32285	5.72029e-06	0.000116277	4.31475
SVOPL	-1.77314	3.75758	-8.31829	5.74946e-06	0.000116737	4.30947
TEDC1	1.28141	8.44547	8.31498	5.77078e-06	0.000117035	4.30563
ACSL4	-1.43535	11.0795	-8.30936	5.80721e-06	0.000117507	4.2991
PACSIN3	1.62191	7.96588	8.30793	5.81646e-06	0.000117507	4.29745
MCTS1	-0.93298	10.9628	-8.30793	5.81648e-06	0.000117507	4.29745
MYO5B	-2.22074	5.89915	-8.3073	5.82062e-06	0.000117507	4.29671
USP9X	-0.976107	13.0508	-8.3057	5.83105e-06	0.000117584	4.29485
TIA1	-0.952811	11.1531	-8.30273	5.85044e-06	0.000117841	4.29141
ZCRB1	-1.28656	10.7594	-8.30152	5.85839e-06	0.000117867	4.29
INO80E	1.02074	10.7584	8.29906	5.87453e-06	0.000118057	4.28714
SRRM2	0.929853	15.0899	8.29596	5.89494e-06	0.000118333	4.28355
MUS81	1.10787	10.9369	8.29367	5.91009e-06	0.000118503	4.28088
HOXB3	1.61888	9.8548	8.29196	5.92144e-06	0.000118596	4.27889
PPM1B	-1.1789	9.22122	-8.28837	5.94529e-06	0.000118939	4.27472
PHTF1	-1.00689	10.2538	-8.28658	5.95728e-06	0.000119045	4.27263
DOK1	1.24243	9.35007	8.27902	6.00795e-06	0.000119583	4.26384
MYL4	-1.38091	11.4448	-8.27844	6.01185e-06	0.000119583	4.26317
PTOV1	1.26359	11.4658	8.27802	6.01474e-06	0.000119583	4.26267
TMEM9B	-1.54106	9.61599	-8.27669	6.02367e-06	0.000119583	4.26113
RC3H2	-0.876673	11.1288	-8.27653	6.02475e-06	0.000119583	4.26094
ZNF24	-1.07005	12.3878	-8.27527	6.03332e-06	0.000119619	4.25947
ASF1A	-1.07811	10.6903	-8.26981	6.07042e-06	0.000120105	4.2531
WSCD2	2.04103	5.56739	8.26888	6.07671e-06	0.000120105	4.25203
CCRL2	2.22845	6.85823	8.26784	6.08384e-06	0.000120105	4.25081
RBM10	1.04188	11.778	8.26767	6.08498e-06	0.000120105	4.25062
AXIN2	0.90124	7.2449	8.26597	6.09661e-06	0.000120201	4.24864
INPP5A	1.21519	8.51208	8.2619	6.12459e-06	0.000120618	4.24389
CENPQ	-0.980194	8.93357	-8.26051	6.13411e-06	0.000120672	4.24227
CENPT	0.992727	10.8813	8.25952	6.14099e-06	0.000120673	4.24111
CHIC1	-1.64095	6.63572	-8.25576	6.16697e-06	0.000121049	4.23673
SPCS3	-1.04295	12.3282	-8.25172	6.19504e-06	0.000121465	4.23201
NDUFA5	-1.34963	12.4791	-8.24954	6.2103e-06	0.00012159	4.22946
LIMK1	1.0344	10.4482	8.24794	6.22145e-06	0.00012159	4.2276
LDLR	0.982961	11.5035	8.24786	6.22199e-06	0.00012159	4.22751
XK	-1.43669	11.6539	-8.24475	6.24382e-06	0.000121808	4.22387
PMPCB	-0.957107	11.978	-8.24431	6.2469e-06	0.000121808	4.22336
EXOC5	-1.04151	11.3084	-8.24085	6.27132e-06	0.000122033	4.21931
RAP2A	-1.75384	9.70157	-8.24072	6.27223e-06	0.000122033	4.21916
TMEM167A	-1.03839	12.0526	-8.23867	6.28668e-06	0.000122043	4.21677
MATK	2.26116	10.0719	8.23776	6.29312e-06	0.000122043	4.21571
SCAP	0.920007	12.4431	8.23772	6.29345e-06	0.000122043	4.21566
VENTX	-1.72422	6.90952	-8.23404	6.31957e-06	0.000122372	4.21136
HMX3	0.937427	10.4623	8.23339	6.3242e-06	0.000122372	4.2106
DNM2	0.90433	13.1695	8.23018	6.34714e-06	0.000122681	4.20684
KIFAP3	-1.38808	9.61898	-8.22789	6.36349e-06	0.000122863	4.20417
CCDC167	-1.15655	8.96601	-8.22576	6.37884e-06	0.000123025	4.20167
WASHC1	1.1642	8.8058	8.22242	6.40286e-06	0.000123354	4.19777
CD276	1.62137	7.34872	8.21288	6.47215e-06	0.000124429	4.18659
COMMD2	-0.878014	10.2079	-8.21281	6.47267e-06	0.000124429	4.18651
SELENOK	-1.08881	8.85632	-8.20734	6.51278e-06	0.000125064	4.18009
NACA	-0.919841	13.3627	-8.20144	6.55635e-06	0.000125764	4.17317
MOB1B	-1.12391	11.7207	-8.19857	6.5776e-06	0.000126035	4.16981
SREBF1	1.29531	12.3138	8.18909	6.64846e-06	0.000127255	4.15869
PHC3	-1.09347	9.99968	-8.17859	6.72794e-06	0.000128637	4.14635
SAXO2	-1.15482	7.72624	-8.17667	6.74263e-06	0.000128779	4.14408
TNRC6B	-1.19496	10.6194	-8.17509	6.75465e-06	0.00012887	4.14223
PIK3C2A	-0.894413	10.4186	-8.17361	6.76604e-06	0.000128948	4.14049
ARSK	-0.989891	8.43989	-8.1707	6.78836e-06	0.000129234	4.13706
ADAM15	1.25619	11.1509	8.16644	6.82122e-06	0.00012972	4.13205
XRCC3	1.34548	9.1928	8.16239	6.85259e-06	0.000130008	4.12729
CAPN15	1.68713	11.7228	8.16235	6.85289e-06	0.000130008	4.12724
HSD3B7	1.38159	8.72959	8.16033	6.86865e-06	0.000130008	4.12486
MECOM	1.40722	9.31545	8.15882	6.88039e-06	0.000130008	4.12308
FAM160B2	1.23646	10.6511	8.15795	6.8872e-06	0.000130008	4.12205
MMP17	1.22646	7.96521	8.15752	6.89056e-06	0.000130008	4.12155
KIF26A	-2.1745	3.89753	-8.15713	6.89363e-06	0.000130008	4.12109
CACTIN	1.49089	10.2997	8.15688	6.89559e-06	0.000130008	4.12079
TMCO6	1.39449	8.96066	8.15525	6.90833e-06	0.000130008	4.11887
ALDOA	1.13703	9.94218	8.15507	6.90976e-06	0.000130008	4.11866
MIER2	1.05037	10.1571	8.15275	6.92797e-06	0.000130212	4.11593
SPSB2	1.09101	7.8035	8.15129	6.93943e-06	0.000130241	4.11421
OCIAD1	-0.850786	12.1245	-8.15068	6.94422e-06	0.000130241	4.11349
CCDC117	-1.22428	10.5816	-8.14866	6.96015e-06	0.000130402	4.11111
TGIF1	1.62738	9.10631	8.14469	6.99161e-06	0.000130852	4.10643
PNRC2	-0.923572	12.9573	-8.14024	7.0271e-06	0.000131378	4.10117
KIF22	0.937825	11.9326	8.13521	7.06738e-06	0.000131991	4.09524
NFAT5	-1.07714	10.5151	-8.134	7.07708e-06	0.000132033	4.09381
STAM2	-1.12206	9.76825	-8.1325	7.08918e-06	0.00013212	4.09204
ZNF81	-1.0164	9.07003	-8.13089	7.10212e-06	0.000132222	4.09014
FXYD5	0.885026	12.079	8.12791	7.12622e-06	0.000132531	4.08662
GAMT	1.34614	10.1922	8.1201	7.18989e-06	0.000133575	4.07739
MRAP2	1.03891	9.86433	8.11568	7.22616e-06	0.000134108	4.07216
ATP2B1	-0.969968	11.481	-8.11457	7.23528e-06	0.000134122	4.07085
GET4	1.55264	8.95305	8.11296	7.24855e-06	0.000134122	4.06895
UBC	1.03281	13.5061	8.10805	7.2892e-06	0.000134122	4.06314
ARHGEF12	-0.980871	12.6473	-8.10774	7.29183e-06	0.000134122	4.06276
MRPL33	-1.2084	9.35465	-8.10652	7.30197e-06	0.000134122	4.06132
MYO9B	1.22769	12.3276	8.1063	7.30377e-06	0.000134122	4.06106
PHLPP1	1.0558	9.41848	8.10619	7.30469e-06	0.000134122	4.06093
SLC35F5	-0.935243	10.5423	-8.10611	7.30532e-06	0.000134122	4.06084
MAP2K7	0.870673	11.2092	8.10597	7.30654e-06	0.000134122	4.06067
HAUS3	-0.863359	10.0698	-8.10538	7.31144e-06	0.000134122	4.05997
SPAST	-1.01971	10.6189	-8.10461	7.31783e-06	0.000134122	4.05906
CA2	-1.86991	5.4629	-8.10182	7.34118e-06	0.000134411	4.05575
CPZ	3.5331	3.33358	8.09902	7.36463e-06	0.000134507	4.05244
FKBP15	0.907017	10.5567	8.09888	7.36582e-06	0.000134507	4.05228
TMEM50B	-0.91468	9.98854	-8.09807	7.37263e-06	0.000134507	4.05131
SMAD5	-0.853705	11.1935	-8.09719	7.38003e-06	0.000134507	4.05027
COG7	0.812581	9.23608	8.09646	7.38617e-06	0.000134507	4.04941
RPL21	-1.16042	13.7937	-8.09577	7.392e-06	0.000134507	4.04859
MCRIP2	1.65792	10.2383	8.09143	7.42873e-06	0.000135037	4.04344
SLC9A1	1.00908	10.0501	8.08882	7.45089e-06	0.000135288	4.04035
CCDC173	-1.29215	8.3561	-8.08765	7.46086e-06	0.000135288	4.03896
MAN1A2	-1.02242	11.662	-8.0871	7.46549e-06	0.000135288	4.03831
IGIP	-1.37314	6.52183	-8.08496	7.48381e-06	0.000135481	4.03577
DUS1L	1.50946	12.0979	8.08096	7.51801e-06	0.000135915	4.03103
CILP	-2.92362	3.76285	-8.08037	7.52312e-06	0.000135915	4.03032
INTS11	0.939203	12.4323	8.07709	7.55139e-06	0.000136287	4.02643
GABBR1	1.28502	10.6742	8.07256	7.5906e-06	0.000136855	4.02105
VASP	1.15551	12.5594	8.06956	7.61665e-06	0.000137185	4.01749
HS3ST3B1	1.9861	8.08104	8.06311	7.67303e-06	0.00013806	4.00983
VILL	1.25159	9.32158	8.06181	7.68445e-06	0.000138125	4.00828
PILRB	1.17019	7.50037	8.06015	7.69912e-06	0.000138248	4.0063
CTPS2	-0.870833	10.212	-8.05618	7.73416e-06	0.000138616	4.00158
JMJD8	1.17069	9.21584	8.05606	7.73523e-06	0.000138616	4.00144
B4GALNT1	1.2739	10.0569	8.05166	7.77428e-06	0.000139175	3.99621
TRIM5	2.04093	9.30176	8.04969	7.79189e-06	0.000139349	3.99385
SEC22C	-0.941404	11.4666	-8.04705	7.81548e-06	0.00013963	3.99071
TRMT10A	-0.741624	8.74105	-8.04563	7.82817e-06	0.000139716	3.98903
CAMK4	-2.82772	4.00648	-8.0445	7.83839e-06	0.000139757	3.98767
PRRC2A	0.831238	14.9219	8.04274	7.85414e-06	0.000139785	3.98559
MORC3	-0.947433	10.9493	-8.04169	7.86366e-06	0.000139785	3.98433
NRTN	1.58169	6.88456	8.03563	7.91845e-06	0.000140525	3.97711
FBXL4	-0.871806	9.71134	-8.03534	7.92114e-06	0.000140525	3.97676
TLE2	2.72915	9.7781	8.03328	7.93983e-06	0.000140715	3.97431
AXIN1	1.01004	11.6557	8.03133	7.95764e-06	0.00014089	3.97198
KLF3	-0.796193	12.1511	-8.02594	8.00705e-06	0.000141623	3.96555
TMEM14C	-1.09917	11.9277	-8.02171	8.04608e-06	0.000142137	3.9605
SNX9	-0.781041	12.3982	-8.02105	8.05217e-06	0.000142137	3.95971
GAPVD1	-0.86158	12.627	-8.01573	8.10149e-06	0.000142865	3.95336
TBC1D23	-0.933842	11.1592	-8.01147	8.14124e-06	0.000143387	3.94828
MED16	1.16946	11.8728	8.01083	8.14729e-06	0.000143387	3.94751
RBM48	-1.18748	9.25109	-8.00792	8.17462e-06	0.000143726	3.94403
SPOP	-0.865962	11.0847	-8.0057	8.19546e-06	0.000143949	3.94138
BCLAF3	-1.29697	7.88423	-8.00347	8.21652e-06	0.000144176	3.93871
TXNDC16	-1.13738	8.72805	-7.9991	8.258e-06	0.00014476	3.93348
GTPBP3	1.50535	10.7826	7.99599	8.28759e-06	0.000145135	3.92976
TMED5	-1.08607	11.5038	-7.99023	8.34276e-06	0.000145957	3.92287
MOGS	0.803153	11.1896	7.9845	8.39807e-06	0.00014678	3.916
TRHR	-2.32413	3.76128	-7.97818	8.45939e-06	0.000147533	3.90844
RAB6B	-1.82799	10.6465	-7.97808	8.46036e-06	0.000147533	3.90832
SYVN1	1.12269	11.6583	7.97749	8.46615e-06	0.000147533	3.90761
CNNM4	0.947884	9.01281	7.97638	8.47704e-06	0.000147577	3.90627
IER2	1.10336	10.7175	7.95902	8.64862e-06	0.000150402	3.88544
SPINDOC	1.02928	10.2981	7.95825	8.65631e-06	0.000150402	3.88452
SMIM29	1.7906	8.37395	7.95616	8.67726e-06	0.000150619	3.882
LYST	-2.0223	6.94104	-7.95476	8.69134e-06	0.000150715	3.88032
COMTD1	1.83377	9.2563	7.94985	8.74082e-06	0.000151425	3.87442
PPDPF	1.25363	11.9009	7.93847	8.85665e-06	0.000153281	3.86073
TMEM86B	1.33218	6.50876	7.93722	8.86947e-06	0.000153353	3.85923
INO80D	-1.4149	8.62205	-7.93448	8.89767e-06	0.000153691	3.85593
ACAP3	1.47271	11.7079	7.93346	8.90818e-06	0.000153723	3.8547
SOX18	2.89995	7.75247	7.9319	8.92426e-06	0.000153798	3.85282
MAK	-2.2201	6.02337	-7.92944	8.94974e-06	0.000153798	3.84986
ANO1	-2.21495	4.14769	-7.92892	8.95515e-06	0.000153798	3.84923
GATA2	1.22511	12.5132	7.92793	8.96539e-06	0.000153798	3.84804
B3GNT2	-1.05604	9.93598	-7.92773	8.96743e-06	0.000153798	3.84781
TMEM19	-1.31608	9.29373	-7.9273	8.97195e-06	0.000153798	3.84728
PAQR6	2.21088	7.41397	7.92715	8.97354e-06	0.000153798	3.8471
NECAB3	0.88059	10.3874	7.92633	8.98203e-06	0.000153798	3.84612
DUSP21	-1.24829	6.07807	-7.92478	8.99816e-06	0.000153925	3.84425
MLLT1	1.42389	11.6877	7.92042	9.04374e-06	0.000154556	3.839
PAGE5	-1.10747	10.8844	-7.91856	9.0633e-06	0.00015474	3.83675
VPS51	0.892457	11.2686	7.91223	9.13009e-06	0.00015563	3.82912
CD19	1.29179	6.55522	7.91196	9.13299e-06	0.00015563	3.82879
SLC4A1	-2.90266	11.2731	-7.90983	9.15552e-06	0.000155864	3.82623
CASS4	1.79108	10.7007	7.90897	9.1647e-06	0.00015587	3.82518
CTBP1	0.79212	11.7371	7.90774	9.17778e-06	0.000155943	3.8237
SLC1A5	1.38557	13.3982	7.90655	9.19048e-06	0.000156009	3.82226
ARAP3	1.75945	9.53115	7.9054	9.20281e-06	0.000156069	3.82087
QPCTL	1.54918	8.26352	7.90418	9.21587e-06	0.000156141	3.81939
ULK4	-1.14001	6.54432	-7.89824	9.27967e-06	0.000156965	3.81222
EIF3E	-1.10579	13.8523	-7.898	9.28226e-06	0.000156965	3.81193
ISYNA1	0.876551	12.9893	7.89307	9.33555e-06	0.000157716	3.80598
AGO3	-0.798413	10.3918	-7.89182	9.34912e-06	0.000157794	3.80447
ABHD11	1.05363	9.06222	7.89006	9.36824e-06	0.000157966	3.80234
ARL6IP1	-0.875818	12.4345	-7.88726	9.39879e-06	0.000158059	3.79896
SELENOF	-0.899477	11.9885	-7.88711	9.40047e-06	0.000158059	3.79877
HS6ST1	1.5033	8.46803	7.88699	9.40184e-06	0.000158059	3.79862
SPPL2B	1.56947	10.5705	7.88629	9.40946e-06	0.000158059	3.79778
YIF1B	1.33883	12.3769	7.88393	9.43532e-06	0.000158343	3.79492
MACF1	-1.06423	12.6605	-7.87652	9.51708e-06	0.000159564	3.78595
DHRS4L2	1.83731	6.51085	7.87479	9.53626e-06	0.000159735	3.78386
GOLT1B	-1.10216	9.73726	-7.86593	9.63515e-06	0.000161238	3.77313
UBA3	-1.0326	10.1183	-7.86384	9.6587e-06	0.00016148	3.77059
OAF	1.84271	8.21405	7.86116	9.68887e-06	0.000161682	3.76735
PLAAT5	-2.73972	3.29887	-7.86115	9.68902e-06	0.000161682	3.76733
CAMTA2	0.990532	10.4765	7.86026	9.69909e-06	0.000161697	3.76625
TRNAU1AP	-0.970644	10.3453	-7.85641	9.74273e-06	0.000162272	3.76158
CUL4B	-0.96451	11.8763	-7.84863	9.83153e-06	0.000163597	3.75214
SRP9	-0.990248	13.222	-7.84043	9.9262e-06	0.000164958	3.74218
TNFSF9	1.3094	8.60944	7.83993	9.93192e-06	0.000164958	3.74158
GTPBP10	-0.993244	10.5728	-7.83837	9.95009e-06	0.000165104	3.73968
POLE	1.0781	12.8767	7.8328	1.00151e-05	0.000166028	3.7329
ZDHHC14	1.19324	10.6417	7.82952	1.00535e-05	0.000166508	3.72892
STXBP6	-2.45411	7.03907	-7.82815	1.00697e-05	0.000166621	3.72725
ZBTB39	0.951929	10.2131	7.81816	1.01881e-05	0.000168422	3.71509
SIPA1L3	1.4383	8.68479	7.81057	1.0279e-05	0.000169725	3.70585
RAD23A	0.945188	11.9311	7.80998	1.02861e-05	0.000169725	3.70513
TMOD3	-0.979384	11.7806	-7.80645	1.03287e-05	0.000170246	3.70083
GIT1	1.26404	11.1087	7.80572	1.03375e-05	0.000170246	3.69994
TMEM250	0.927164	10.8622	7.80438	1.03539e-05	0.000170246	3.6983
HOXB8	1.4227	9.11137	7.80419	1.03561e-05	0.000170246	3.69807
AP2A1	0.790416	12.9448	7.80219	1.03805e-05	0.000170488	3.69563
DVL2	0.949499	10.6288	7.79579	1.04587e-05	0.000171614	3.68782
ACP1	-0.873619	12.1603	-7.78846	1.05491e-05	0.000172936	3.67887
GLRX2	-1.01507	10.0944	-7.78726	1.05638e-05	0.000173018	3.67741
NUDT22	0.919735	9.56223	7.78605	1.05789e-05	0.000173106	3.67593
UBR4	-0.826907	14.2452	-7.78253	1.06227e-05	0.000173661	3.67163
TRAM1	-0.912377	11.9152	-7.78107	1.0641e-05	0.000173726	3.66984
PRPH	-2.06996	5.88169	-7.78064	1.06463e-05	0.000173726	3.66932
SOSTDC1	2.94704	8.27338	7.77925	1.06637e-05	0.000173849	3.66763
PGM2L1	-1.75732	7.9884	-7.77756	1.06849e-05	0.000174036	3.66555
PERP	-2.67432	5.04622	-7.776	1.07045e-05	0.000174048	3.66365
AK9	-1.74687	5.42769	-7.77541	1.0712e-05	0.000174048	3.66292
KIF7	1.18244	7.60819	7.77493	1.0718e-05	0.000174048	3.66234
MAPK15	1.03922	7.91313	7.77437	1.0725e-05	0.000174048	3.66166
PANK3	-1.02183	11.6277	-7.77126	1.07643e-05	0.000174526	3.65785
ATE1	-0.858868	9.2677	-7.76293	1.08704e-05	0.000176084	3.64765
ZNF92	-0.947101	9.8779	-7.75983	1.091e-05	0.000176565	3.64386
MIDN	1.6349	12.0203	7.75492	1.09733e-05	0.000177294	3.63785
NCF4	2.62912	5.01336	7.75478	1.09751e-05	0.000177294	3.63767
YPEL4	-2.22329	8.17754	-7.7538	1.09878e-05	0.000177338	3.63647
CROCC	1.72552	7.59549	7.75243	1.10055e-05	0.000177407	3.6348
SLC25A11	0.929984	10.5793	7.75192	1.10122e-05	0.000177407	3.63417
PDS5B	-0.899979	10.3468	-7.75045	1.10312e-05	0.000177553	3.63237
PTDSS2	1.10535	10.9358	7.74682	1.10785e-05	0.000178152	3.62792
LCOR	-1.05666	10.5535	-7.744	1.11154e-05	0.000178476	3.62446
MFN1	-0.83901	10.7546	-7.74363	1.11203e-05	0.000178476	3.624
REXO1	1.35679	11.5718	7.7419	1.1143e-05	0.000178476	3.62188
UHMK1	-1.28914	12.4885	-7.74109	1.11537e-05	0.000178476	3.62088
PAPOLG	-0.769618	9.90414	-7.74094	1.11556e-05	0.000178476	3.6207
FBXL3	-1.38829	9.32739	-7.74067	1.11591e-05	0.000178476	3.62037
SPPL2A	-1.06887	10.5401	-7.7387	1.1185e-05	0.00017863	3.61796
MAN2A1	-1.11714	10.9467	-7.7384	1.1189e-05	0.00017863	3.61759
SESN1	-0.914881	9.17685	-7.73642	1.12152e-05	0.000178887	3.61516
E4F1	1.44292	11.0622	7.73376	1.12505e-05	0.000179036	3.61189
CEMIP2	1.0932	9.9333	7.73361	1.12525e-05	0.000179036	3.6117
MTHFD2L	-1.12365	8.6785	-7.73343	1.12548e-05	0.000179036	3.61149
ATG12	-0.899292	10.6105	-7.72846	1.13211e-05	0.000179928	3.60538
RAPGEF6	-1.18603	8.19053	-7.72644	1.1348e-05	0.000180195	3.6029
TMEM129	1.4254	10.604	7.72474	1.13709e-05	0.000180396	3.60081
FZR1	0.946566	11.1218	7.72323	1.13912e-05	0.000180436	3.59895
KRTAP5-8	0.960359	2.37049	7.72303	1.13938e-05	0.000180436	3.59872
ZMAT3	-1.18065	9.5949	-7.71858	1.1454e-05	0.000181132	3.59323
DACT3	1.07286	8.06509	7.71826	1.14583e-05	0.000181132	3.59285
CMIP	0.750601	11.8795	7.7166	1.14808e-05	0.000181326	3.5908
CBFA2T3	1.38105	11.6247	7.71438	1.15109e-05	0.000181641	3.58807
ANKRD33	1.66233	3.64037	7.7136	1.15216e-05	0.000181647	3.58711
THAP1	-1.02113	8.3836	-7.7096	1.15761e-05	0.000182344	3.58219
PPP6R1	1.26028	13.0787	7.7085	1.15913e-05	0.000182421	3.58083
THAP5	-1.21582	10.2812	-7.70765	1.16029e-05	0.000182441	3.57979
PCDH9	-0.973593	7.66259	-7.70384	1.16552e-05	0.000183102	3.5751
TMEM68	-1.13424	9.18462	-7.70198	1.1681e-05	0.00018334	3.57281
CDC27	-0.927578	12.3805	-7.70125	1.16911e-05	0.00018334	3.57191
RBM27	-1.48453	9.68625	-7.69717	1.17477e-05	0.000183983	3.56688
SS18L1	1.05893	10.1363	7.6968	1.17529e-05	0.000183983	3.56642
FOXP1	-1.43751	8.3584	-7.6955	1.17709e-05	0.000184103	3.56483
SENP6	-0.817882	11.6421	-7.69179	1.18228e-05	0.000184751	3.56025
IFITM2	1.58124	10.9149	7.68707	1.1889e-05	0.000185621	3.55444
TBCA	-0.929454	11.4963	-7.684	1.19324e-05	0.000186135	3.55064
BRF1	0.996461	9.81369	7.67647	1.20394e-05	0.000187497	3.54135
ALDOC	-0.893572	10.7704	-7.67606	1.20452e-05	0.000187497	3.54085
ENGASE	1.29022	10.2818	7.67562	1.20516e-05	0.000187497	3.5403
PPP1R26	1.13862	10.2456	7.67489	1.20621e-05	0.000187497	3.5394
GABPB1	-0.834607	10.2324	-7.67197	1.21039e-05	0.000187967	3.53579
DCUN1D4	-0.890038	10.2377	-7.6713	1.21136e-05	0.000187967	3.53496
ERGIC2	-0.931941	10.0816	-7.67034	1.21274e-05	0.000188017	3.53377
GMEB2	0.869188	10.1959	7.66913	1.21448e-05	0.000188122	3.53228
CSGALNACT2	-1.47669	9.49798	-7.66731	1.21711e-05	0.000188363	3.53003
CAPZA2	-0.890829	12.1108	-7.66658	1.21816e-05	0.000188363	3.52913
TTN	-1.16273	9.51154	-7.66353	1.22257e-05	0.000188845	3.52537
COMT	0.802468	12.9737	7.66296	1.22341e-05	0.000188845	3.52465
CRACR2B	1.32798	10.0172	7.65853	1.22986e-05	0.000189525	3.51918
ZNF276	1.31633	10.0432	7.65846	1.22996e-05	0.000189525	3.51909
FLYWCH1	1.02131	10.365	7.65403	1.23646e-05	0.000190361	3.51361
MFSD4B	-1.01189	9.3764	-7.64848	1.24465e-05	0.000191455	3.50674
HDGFL2	1.01029	11.1495	7.64351	1.25202e-05	0.000192423	3.50059
PML	0.974507	11.0262	7.64002	1.25723e-05	0.000193056	3.49626
PWWP2B	1.42396	8.51301	7.6385	1.25952e-05	0.000193097	3.49437
RREB1	0.855198	12.0923	7.63815	1.26005e-05	0.000193097	3.49394
PDK4	2.14471	2.95252	7.63693	1.26187e-05	0.000193097	3.49243
DDI2	-1.55407	12.1332	-7.63621	1.26295e-05	0.000193097	3.49154
DDX11	1.14555	11.1633	7.62998	1.27236e-05	0.000194082	3.48381
TSTD3	-1.54856	6.44771	-7.62976	1.27269e-05	0.000194082	3.48355
KLHL26	1.12419	9.03256	7.62764	1.27592e-05	0.00019429	3.48091
LYPLAL1	-1.25627	9.80496	-7.62742	1.27625e-05	0.00019429	3.48064
KAT2A	1.93313	11.2368	7.62366	1.28198e-05	0.000194995	3.47597
ALG10	-0.985904	7.41845	-7.62241	1.28389e-05	0.000195119	3.47442
CLDND1	-1.10184	10.1308	-7.61968	1.28809e-05	0.000195569	3.47102
ANGEL2	-0.809489	9.95753	-7.61904	1.28906e-05	0.000195569	3.47023
BCAR1	1.31703	10.1388	7.61671	1.29265e-05	0.000195884	3.46734
UBE2V2	-1.16691	11.5018	-7.61625	1.29335e-05	0.000195884	3.46677
MNAT1	-0.893846	9.01909	-7.61467	1.29581e-05	0.000196088	3.4648
SLC35A1	-1.11322	6.89826	-7.61322	1.29804e-05	0.000196095	3.46301
PEAK1	-1.03808	11.1721	-7.61291	1.29853e-05	0.000196095	3.46262
VWDE	1.35634	11.3333	7.61249	1.29918e-05	0.000196095	3.4621
FBXO31	0.937198	10.0908	7.6112	1.30117e-05	0.000196229	3.4605
RICTOR	-1.11254	11.4358	-7.60952	1.30379e-05	0.000196456	3.45841
DEF6	1.66558	10.4468	7.59951	1.31947e-05	0.000198578	3.44596
ZNF780B	-0.980285	8.54478	-7.5991	1.32011e-05	0.000198578	3.44545
PDE1A	-1.99334	5.01382	-7.59686	1.32365e-05	0.000198941	3.44266
ERGIC1	0.891981	11.6566	7.59575	1.32541e-05	0.000199036	3.44129
CLK2	0.83133	11.0876	7.59267	1.3303e-05	0.000199577	3.43745
DEAF1	1.00239	10.4057	7.59155	1.33209e-05	0.000199577	3.43605
EIF4A1	1.269	7.40176	7.59136	1.33239e-05	0.000199577	3.43581
MANEA	-1.27179	9.07494	-7.58778	1.33811e-05	0.000200263	3.43136
MED7	-0.937852	7.97867	-7.58688	1.33954e-05	0.000200309	3.43024
CEP170B	1.14548	10.0971	7.58396	1.34423e-05	0.000200674	3.4266
NEK1	-1.19739	10.6536	-7.58395	1.34425e-05	0.000200674	3.42659
WDR18	1.5147	11.2166	7.58311	1.34561e-05	0.000200708	3.42553
PI4K2B	-1.58808	9.93338	-7.58202	1.34735e-05	0.000200799	3.42419
COL4A2	1.55288	7.34894	7.57938	1.35162e-05	0.000201136	3.42089
INF2	1.75576	10.2181	7.57922	1.35189e-05	0.000201136	3.42069
EPS8L1	1.50969	8.74664	7.5766	1.35613e-05	0.000201598	3.41742
ABHD17A	1.33513	11.8838	7.57583	1.35738e-05	0.000201615	3.41646
CACNB2	-1.32327	5.85354	-7.57441	1.35969e-05	0.000201789	3.41469
JAZF1	-1.91883	4.26688	-7.56981	1.36721e-05	0.000202735	3.40895
LBR	-0.861133	13.1867	-7.56771	1.37065e-05	0.000203075	3.40633
SMIM5	-3.14186	4.80979	-7.56479	1.37545e-05	0.00020361	3.40269
PELI3	1.51587	7.3264	7.56397	1.3768e-05	0.00020361	3.40167
FGF13	-0.903251	10.3568	-7.56342	1.37771e-05	0.00020361	3.40098
USP34	-0.949628	12.1946	-7.56182	1.38037e-05	0.000203831	3.39898
SIX5	2.01543	7.45816	7.55809	1.38655e-05	0.00020441	3.39432
FGFBP3	1.06267	6.80755	7.55807	1.38659e-05	0.00020441	3.39429
ZDHHC20	-1.25527	9.85963	-7.55667	1.38891e-05	0.000204582	3.39255
NT5C	0.955674	9.04886	7.55564	1.39063e-05	0.000204665	3.39126
SMIM8	-0.986842	8.35523	-7.54967	1.40064e-05	0.000205824	3.3838
ZYG11B	-0.996882	10.4288	-7.54937	1.40114e-05	0.000205824	3.38342
CDC37	1.24197	13.09	7.54886	1.40199e-05	0.000205824	3.38279
GABARAPL2	-0.987048	10.9559	-7.54653	1.40592e-05	0.000206229	3.37987
CDK2AP2	0.904387	10.2595	7.54509	1.40835e-05	0.000206415	3.37807
CLPP	1.36482	10.6339	7.54335	1.41131e-05	0.000206676	3.37589
TMUB1	1.19021	12.3392	7.54087	1.41552e-05	0.000206975	3.37279
ZNF467	1.90517	9.92615	7.54077	1.41569e-05	0.000206975	3.37267
MIF	1.50652	3.73925	7.53998	1.41703e-05	0.000207001	3.37167
CNPY3	1.21911	10.2639	7.53658	1.42283e-05	0.000207677	3.36742
TRIM8	1.12105	9.24833	7.53588	1.42404e-05	0.000207682	3.36654
PIGO	0.762017	9.46823	7.52906	1.43576e-05	0.000208949	3.358
GGPS1	-0.954213	9.36222	-7.52899	1.43588e-05	0.000208949	3.35791
PIP4P1	1.01521	9.27873	7.52877	1.43627e-05	0.000208949	3.35763
CPSF4	0.87855	10.9269	7.52687	1.43955e-05	0.000209255	3.35525
ARAF	0.818171	11.5166	7.5256	1.44175e-05	0.000209402	3.35367
TRIM61	-1.34784	5.03421	-7.52237	1.44737e-05	0.000209875	3.34961
CLCF1	1.16974	7.66343	7.52151	1.44886e-05	0.000209919	3.34854
METRN	1.40416	8.94462	7.51886	1.4535e-05	0.000210419	3.34521
APH1B	-1.94999	9.74066	-7.51792	1.45515e-05	0.000210485	3.34403
SRC	1.64811	8.33086	7.51516	1.45999e-05	0.000210745	3.34057
MAPK14	-0.825638	12.1172	-7.51511	1.46006e-05	0.000210745	3.34052
OR8B2	-0.922261	2.36097	-7.51486	1.46052e-05	0.000210745	3.34019
ADM5	2.59284	6.42628	7.50837	1.47197e-05	0.000211908	3.33206
RCCD1	1.20054	10.2892	7.50816	1.47236e-05	0.000211908	3.33178
CFAP161	1.72704	9.1448	7.50815	1.47237e-05	0.000211908	3.33178
VEGFB	1.09594	10.3261	7.50744	1.47364e-05	0.000211908	3.33088
ZNF664	-0.79283	12.5473	-7.50692	1.47456e-05	0.000211908	3.33023
SLC39A3	1.26708	10.9667	7.50552	1.47704e-05	0.000212093	3.32847
EIF1B	-0.90851	11.4476	-7.50482	1.47829e-05	0.000212099	3.3276
IFT88	-1.22427	8.43299	-7.50291	1.4817e-05	0.000212276	3.32519
XAF1	1.63078	2.64928	7.50279	1.48191e-05	0.000212276	3.32505
ZNF107	-1.07655	10.3421	-7.49858	1.48946e-05	0.000213185	3.31975
NME3	1.09376	9.20729	7.49486	1.49615e-05	0.000213882	3.31509
ATP5MG	-1.2089	9.68285	-7.49453	1.49675e-05	0.000213882	3.31467
NCF2	3.20913	5.31511	7.4931	1.49934e-05	0.000214078	3.31287
ZNF780A	-0.947968	8.9211	-7.48983	1.50527e-05	0.000214753	3.30876
SRXN1	1.49656	7.48841	7.48865	1.50741e-05	0.000214884	3.30728
TRERF1	1.90782	5.95418	7.48788	1.50882e-05	0.000214913	3.3063
DGAT1	0.92058	10.7989	7.48246	1.51872e-05	0.000216149	3.29949
TBC1D32	-1.16076	7.8021	-7.47851	1.52599e-05	0.00021701	3.29451
TNFRSF1A	2.12102	9.54184	7.47392	1.53449e-05	0.000218043	3.28873
FLNC	2.12278	13.6261	7.47209	1.53789e-05	0.000218292	3.28642
YIPF5	-0.778426	10.4067	-7.47165	1.53871e-05	0.000218292	3.28587
DCTN6	-0.721959	9.02665	-7.46961	1.5425e-05	0.000218654	3.28331
SBF1	0.860436	12.1502	7.46787	1.54575e-05	0.000218941	3.28111
TP53I11	1.75932	6.32749	7.46514	1.55087e-05	0.00021949	3.27766
SDHD	-1.24455	10.6605	-7.46363	1.5537e-05	0.000219715	3.27576
DECR2	0.853078	8.43744	7.46165	1.55743e-05	0.000220066	3.27327
EHD4	1.20512	9.8626	7.45924	1.56199e-05	0.000220534	3.27022
APPBP2	-0.956719	9.66658	-7.45683	1.56655e-05	0.00022087	3.26719
RHOJ	-0.674401	2.299	-7.45667	1.56686e-05	0.00022087	3.26698
ASB7	-0.880743	9.24087	-7.45471	1.57058e-05	0.000221043	3.26451
CREB5	-0.933176	7.65827	-7.45383	1.57225e-05	0.000221043	3.2634
SCN10A	-2.16539	3.47241	-7.45347	1.57294e-05	0.000221043	3.26294
MID1IP1	0.905659	12.1748	7.4534	1.57308e-05	0.000221043	3.26285
PEX14	0.894435	10.6285	7.45237	1.57503e-05	0.000221142	3.26156
CITED1	2.01505	5.08475	7.4512	1.57727e-05	0.00022128	3.26008
CPSF1	0.845326	13.4219	7.4491	1.58129e-05	0.000221669	3.25743
CRLF3	-0.837942	10.5433	-7.44717	1.585e-05	0.000222013	3.25499
PAK3	-0.990586	2.37805	-7.44284	1.59335e-05	0.000223006	3.24952
ZC3H12A	0.902753	8.8695	7.43956	1.59969e-05	0.000223717	3.24537
ANTKMT	1.79246	9.65114	7.43658	1.60548e-05	0.000224349	3.24161
TMOD1	-1.26626	11.944	-7.43532	1.60794e-05	0.000224511	3.24001
VNN1	-1.67853	3.39648	-7.43469	1.60918e-05	0.000224511	3.23921
CBX4	1.70781	10.8303	7.43395	1.61062e-05	0.000224536	3.23828
PANK2	-0.862635	10.2906	-7.43281	1.61285e-05	0.00022467	3.23684
ZNF282	0.971814	11.4735	7.43057	1.61725e-05	0.000225105	3.234
CCDC130	1.28945	9.52749	7.42891	1.6205e-05	0.00022538	3.23191
RCAN3	-2.03374	6.81236	-7.42645	1.62536e-05	0.000225879	3.22879
ZNF654	-1.48991	9.10543	-7.42447	1.62927e-05	0.000226244	3.22629
SCFD1	-0.832145	10.9608	-7.42098	1.6362e-05	0.000227029	3.22187
CDC42	-1.0151	13.2629	-7.41907	1.64e-05	0.000227379	3.21944
SSBP4	1.39785	11.7942	7.41552	1.64708e-05	0.000228181	3.21496
C11orf58	-0.921067	12.4449	-7.41299	1.65217e-05	0.000228566	3.21174
SLC8B1	1.06889	10.4818	7.41285	1.65244e-05	0.000228566	3.21157
FEZ2	-0.900795	9.78897	-7.4115	1.65517e-05	0.000228667	3.20985
PPP4R3B	-0.771409	12.092	-7.41121	1.65575e-05	0.000228667	3.20949
CEP85L	-1.02292	9.63898	-7.4089	1.6604e-05	0.00022913	3.20656
DCAKD	0.879412	10.2466	7.40765	1.66294e-05	0.000229249	3.20497
MAP2K2	0.83215	12.3895	7.4072	1.66385e-05	0.000229249	3.2044
CASP4	1.84954	3.31014	7.40514	1.66802e-05	0.000229644	3.2018
CNOT8	-0.705514	11.2131	-7.40411	1.67012e-05	0.000229724	3.20049
WAS	1.83037	9.94318	7.40358	1.67119e-05	0.000229724	3.19982
MBOAT7	2.03961	12.1975	7.39886	1.68082e-05	0.000230804	3.19383
DPP6	-2.26812	3.78035	-7.39845	1.68166e-05	0.000230804	3.19331
FAM161B	-0.976925	6.62616	-7.39774	1.68311e-05	0.00023082	3.19241
SUZ12	-0.890316	11.9782	-7.39663	1.6854e-05	0.00023082	3.19099
ZNF783	1.10234	9.2991	7.39648	1.6857e-05	0.00023082	3.19081
CTDSP1	0.851629	11.1388	7.39585	1.68699e-05	0.00023082	3.19001
CENPM	0.935442	9.09862	7.39442	1.68994e-05	0.000231045	3.18819
ZNF524	1.18069	8.15592	7.39187	1.69519e-05	0.000231584	3.18496
COX7A2	-0.94134	11.3433	-7.39007	1.69891e-05	0.000231739	3.18267
SYMPK	0.882532	12.4553	7.39006	1.69894e-05	0.000231739	3.18265
TF	-3.0822	8.69996	-7.38823	1.70274e-05	0.000232078	3.18033
ASNSD1	-0.791991	9.22176	-7.383	1.71362e-05	0.000233382	3.17369
LYN	0.768768	11.9718	7.38101	1.71779e-05	0.000233626	3.17116
CD2AP	-0.924068	12.1709	-7.38061	1.71864e-05	0.000233626	3.17064
SH3BGRL	-1.49464	11.4767	-7.38026	1.71937e-05	0.000233626	3.1702
G2E3	-0.966706	10.1654	-7.37842	1.72323e-05	0.000233971	3.16786
ANKRD37	0.879385	5.77036	7.37754	1.72507e-05	0.000234042	3.16675
OOSP2	-0.977219	2.74687	-7.37622	1.72786e-05	0.000234107	3.16506
CST3	1.15217	10.9354	7.37594	1.72846e-05	0.000234107	3.1647
PAM16	1.01913	6.96941	7.37543	1.72952e-05	0.000234107	3.16406
FBRSL1	1.68463	12.0314	7.37448	1.73153e-05	0.0002342	3.16285
FPGT	-1.40385	9.05522	-7.37296	1.73475e-05	0.000234428	3.16092
LRRTM1	2.76519	4.24698	7.3718	1.73721e-05	0.000234428	3.15944
PRR22	2.61048	7.3372	7.37149	1.73786e-05	0.000234428	3.15905
NPHS2	-0.923603	2.3613	-7.37038	1.74023e-05	0.000234428	3.15763
APLNR	-1.59602	7.7008	-7.37034	1.74031e-05	0.000234428	3.15758
DNAJB4	-1.03996	9.61111	-7.36964	1.7418e-05	0.000234428	3.15669
KIAA1586	-1.26099	10.6373	-7.36932	1.74249e-05	0.000234428	3.15628
PLEKHG4	0.976964	10.7319	7.36827	1.74472e-05	0.00023455	3.15495
ZNF274	0.78346	10.6182	7.367	1.74743e-05	0.000234736	3.15333
LNPK	-0.995224	11.1545	-7.36597	1.74963e-05	0.000234853	3.15202
SBK3	-1.59535	4.65263	-7.36381	1.75426e-05	0.000235297	3.14926
TAB3	-1.17037	11.2499	-7.36074	1.76085e-05	0.000235937	3.14535
GAS7	3.05269	4.28391	7.36014	1.76213e-05	0.000235937	3.1446
BCL3	2.15996	7.50819	7.35956	1.76338e-05	0.000235937	3.14386
LYPLA1	-0.968973	12.1687	-7.35911	1.76436e-05	0.000235937	3.14328
HERC6	1.76629	4.89486	7.35757	1.76768e-05	0.000236202	3.14132
CGGBP1	-1.12543	11.4198	-7.35533	1.77253e-05	0.000236672	3.13846
EHMT2	1.13046	11.6607	7.3493	1.78566e-05	0.000238245	3.13077
RHBDL1	1.63103	7.75228	7.3484	1.78763e-05	0.000238328	3.12962
TMEM159	-1.22987	8.76817	-7.34614	1.79258e-05	0.000238808	3.12674
MOCS1	-1.43088	8.58064	-7.34299	1.7995e-05	0.00023955	3.12273
HTATIP2	-0.885611	10.7182	-7.33931	1.80763e-05	0.000240368	3.11802
F2R	1.0412	10.0074	7.33898	1.80836e-05	0.000240368	3.11761
ELAC1	-1.05873	7.24253	-7.33648	1.8139e-05	0.000240894	3.11442
UBR1	-0.830484	10.7044	-7.33581	1.81538e-05	0.000240894	3.11357
TTC33	-1.08108	9.09503	-7.33536	1.8164e-05	0.000240894	3.11298
REPIN1	1.25727	13.0832	7.33056	1.8271e-05	0.000242132	3.10686
CD52	-1.97912	8.35689	-7.32908	1.83042e-05	0.000242391	3.10497
CIAO2B	0.99306	10.5625	7.32514	1.83928e-05	0.000243382	3.09993
STK25	0.878181	11.593	7.32124	1.8481e-05	0.000244366	3.09495
HIGD1A	-1.17758	11.232	-7.31759	1.8564e-05	0.000245157	3.09028
WFIKKN2	1.58877	2.96625	7.3174	1.85685e-05	0.000245157	3.09003
AMPD2	1.19014	10.8642	7.31629	1.85938e-05	0.000245203	3.08861
KMT5B	-0.809115	10.8881	-7.31603	1.85997e-05	0.000245203	3.08828
RNF157	1.23904	10.4213	7.31482	1.86273e-05	0.000245385	3.08673
RPL39	-1.00102	13.034	-7.31331	1.86618e-05	0.000245656	3.0848
PLEKHF1	1.33071	7.93671	7.30887	1.8764e-05	0.000246652	3.07911
KATNAL1	-1.04809	9.46214	-7.30873	1.87672e-05	0.000246652	3.07893
CDCA3	1.11726	10.0392	7.30821	1.87793e-05	0.000246652	3.07826
DCAF15	0.948182	11.4254	7.30569	1.88375e-05	0.00024712	3.07503
PGGT1B	-1.19399	9.73442	-7.30483	1.88573e-05	0.00024712	3.07394
MPEG1	2.783	2.98339	7.30476	1.88589e-05	0.00024712	3.07385
SNX4	-0.782601	10.5976	-7.30425	1.88708e-05	0.00024712	3.07319
SIRT6	1.21302	9.59089	7.30058	1.8956e-05	0.000248053	3.0685
MSI2	-0.778708	11.6464	-7.29609	1.9061e-05	0.000249243	3.06274
ARHGAP33	2.25795	9.17765	7.29302	1.91332e-05	0.000250002	3.0588
TFF3	-0.763895	2.32138	-7.29176	1.91629e-05	0.000250206	3.05718
NDUFS8	0.767549	11.5817	7.2893	1.92209e-05	0.000250778	3.05403
CCDC196	-3.32971	3.60327	-7.28752	1.92631e-05	0.00025106	3.05174
ARRDC3	-1.63719	10.6749	-7.28719	1.92708e-05	0.00025106	3.05132
RC3H1	-1.36347	10.1857	-7.28189	1.93971e-05	0.000252519	3.04452
BTRC	-0.75585	10.3958	-7.28119	1.94138e-05	0.000252551	3.04362
DVL3	0.698085	12.4278	7.28028	1.94356e-05	0.000252648	3.04245
METTL3	1.13215	10.3209	7.27712	1.95115e-05	0.000253449	3.03839
RELB	1.92518	6.56878	7.2751	1.95601e-05	0.000253894	3.03579
YWHAZ	-0.952705	14.8563	-7.27279	1.96158e-05	0.000254431	3.03283
NFKBIA	1.18233	8.70562	7.27174	1.96411e-05	0.000254572	3.03148
NAPG	-0.910987	11.0095	-7.26801	1.97317e-05	0.00025556	3.02668
MT-ND3	-0.850257	14.1903	-7.2645	1.98173e-05	0.00025648	3.02218
SC5D	-0.828421	9.68477	-7.263	1.98539e-05	0.000256767	3.02025
FN3K	0.796896	9.35129	7.25919	1.99474e-05	0.000257788	3.01535
FRG1	-0.935661	10.594	-7.25787	1.99801e-05	0.000258021	3.01365
RPAP1	1.09689	11.2333	7.25302	2.01002e-05	0.000259383	3.0074
SELENBP1	-1.89089	10.4551	-7.25179	2.01307e-05	0.000259491	3.00582
NARF	-1.03538	13.2777	-7.2515	2.01379e-05	0.000259491	3.00544
TIGIT	0.743541	2.31629	7.24644	2.02641e-05	0.000260929	2.99893
HELZ	-1.02242	11.5134	-7.24486	2.03037e-05	0.000261237	2.9969
FBXL7	0.657339	2.29474	7.24431	2.03176e-05	0.000261237	2.99618
APPL1	-1.06716	9.70822	-7.23842	2.04661e-05	0.000262956	2.98859
MED15	0.835422	13.3687	7.23721	2.04968e-05	0.000263049	2.98702
GRIK3	-2.94435	5.2831	-7.23696	2.05031e-05	0.000263049	2.9867
RASSF7	1.54391	9.50775	7.23404	2.05773e-05	0.00026381	2.98294
CRB2	-1.78236	7.48307	-7.23319	2.05989e-05	0.000263895	2.98184
CFAP44	-1.50577	5.30071	-7.23248	2.0617e-05	0.000263936	2.98093
SORCS1	2.07581	8.65738	7.23039	2.06703e-05	0.000264427	2.97824
TBX18	1.01219	9.68854	7.22474	2.08155e-05	0.000266092	2.97094
ISOC2	1.17373	11.5522	7.2223	2.08785e-05	0.000266706	2.96779
GET1	-1.08555	8.99199	-7.22027	2.09311e-05	0.000267185	2.96516
FBXL8	1.6155	8.05037	7.21834	2.09812e-05	0.000267457	2.96267
GPR88	0.967853	2.37237	7.21828	2.09827e-05	0.000267457	2.9626
CEL	1.21042	5.94654	7.21534	2.10592e-05	0.000268228	2.9588
MORF4L1	-0.736597	12.9696	-7.2148	2.10734e-05	0.000268228	2.9581
TCAF1	-0.882765	11.104	-7.21346	2.11085e-05	0.000268481	2.95636
OXR1	-0.942305	10.1083	-7.21202	2.11461e-05	0.000268766	2.95451
MYB	0.694165	12.235	7.21129	2.11652e-05	0.000268817	2.95356
MMP23B	1.90428	3.98733	7.20668	2.12867e-05	0.000270165	2.9476
LRRK2	-1.8608	5.31538	-7.20287	2.13874e-05	0.000271249	2.94268
GABPA	-1.08655	10.7991	-7.20082	2.1442e-05	0.000271747	2.94002
PAN3	-0.993325	9.93048	-7.19762	2.15272e-05	0.000272632	2.93588
TMEM126A	-1.08878	9.52475	-7.19612	2.15675e-05	0.000272946	2.93393
RALGAPB	-0.707814	11.7346	-7.18995	2.17334e-05	0.00027485	2.92594
RSF1	-0.786551	11.4831	-7.1886	2.17699e-05	0.000275116	2.92419
CARD10	1.13705	7.89542	7.18674	2.18201e-05	0.000275553	2.92179
EBI3	2.06369	2.76028	7.18491	2.187e-05	0.000275987	2.91941
RMDN1	-0.862569	10.1649	-7.18074	2.19837e-05	0.000277224	2.914
ESPN	-2.58816	10.0941	-7.17475	2.21481e-05	0.000279098	2.90623
FAM8A1	-1.33856	10.7861	-7.1729	2.21991e-05	0.000279541	2.90383
ESYT2	-0.80936	12.7226	-7.16968	2.22881e-05	0.000280463	2.89966
SPAG16	-0.951046	5.00535	-7.16524	2.24117e-05	0.000281817	2.89389
RB1CC1	-1.09348	11.6508	-7.16118	2.25254e-05	0.000283047	2.88861
EPAS1	1.43246	10.3729	7.15781	2.26201e-05	0.000284035	2.88424
POC1A	1.00218	9.17774	7.15675	2.26502e-05	0.000284154	2.88285
GYPA	-1.91416	12.0269	-7.15634	2.26617e-05	0.000284154	2.88232
MNT	1.1325	10.4019	7.15562	2.26821e-05	0.000284208	2.88139
KMT2B	0.965429	12.2456	7.1527	2.27648e-05	0.000285043	2.87759
GNAZ	-1.8855	5.57518	-7.14803	2.28977e-05	0.000286504	2.87152
DENND4A	-1.2444	11.3974	-7.1458	2.29614e-05	0.000287098	2.86862
TREX2	1.40029	5.31695	7.14261	2.30532e-05	0.000288043	2.86446
RASGRP4	1.82021	8.12144	7.14147	2.3086e-05	0.000288249	2.86298
SORBS3	1.97989	7.77325	7.13885	2.31616e-05	0.000288713	2.85957
AP1G2	1.1801	9.53461	7.1385	2.31717e-05	0.000288713	2.85911
VPS13B	-1.11256	11.147	-7.13849	2.3172e-05	0.000288713	2.8591
TBC1D7	-0.813216	10.2238	-7.13778	2.31926e-05	0.000288765	2.85817
SCN1B	1.41022	5.36443	7.13668	2.32243e-05	0.000288957	2.85675
YJEFN3	1.55188	8.1871	7.13353	2.33161e-05	0.000289896	2.85263
MTSS2	1.9388	10.0637	7.13039	2.34075e-05	0.000290828	2.84855
CCDC126	-1.68567	7.40022	-7.12669	2.3516e-05	0.000291971	2.84373
SMIM26	-0.933488	7.88507	-7.12452	2.35799e-05	0.00029256	2.8409
GGA3	0.748783	11.8938	7.12328	2.36164e-05	0.000292808	2.83928
TCF15	1.88347	6.12756	7.11925	2.3736e-05	0.000294084	2.83402
MIDEAS	0.74063	10.4885	7.11701	2.38025e-05	0.000294701	2.8311
ERCC2	0.914248	10.9398	7.11569	2.38418e-05	0.000294981	2.82938
SPIN2A	1.47207	3.10477	7.11014	2.4008e-05	0.000296717	2.82213
LRRC32	1.70549	4.84083	7.10989	2.40155e-05	0.000296717	2.82181
RNPEP	0.787814	11.3648	7.10677	2.41096e-05	0.000297173	2.81773
PAQR8	-1.73893	9.03539	-7.10586	2.4137e-05	0.000297173	2.81654
SLC49A3	1.47958	5.72494	7.10574	2.41407e-05	0.000297173	2.81638
TMEM240	1.99365	5.58889	7.10563	2.41441e-05	0.000297173	2.81624
TXNDC9	-1.32472	10.0196	-7.10549	2.41484e-05	0.000297173	2.81605
PPEF1	-0.765783	2.32185	-7.10533	2.41531e-05	0.000297173	2.81585
INSR	1.72555	6.02926	7.1001	2.43119e-05	0.000298919	2.80901
RPL30	-0.862774	13.1591	-7.09926	2.43376e-05	0.000299026	2.80791
PIF1	2.12266	8.66456	7.09848	2.43614e-05	0.000299111	2.80689
GSKIP	-1.10853	9.0028	-7.09758	2.43889e-05	0.000299241	2.80571
LANCL1	-1.03282	11.1968	-7.09533	2.44577e-05	0.000299848	2.80277
PTPN23	0.990509	11.8989	7.09486	2.44722e-05	0.000299848	2.80216
NCK2	0.726535	8.9285	7.09423	2.44915e-05	0.000299877	2.80133
TMPRSS9	1.21263	7.01324	7.09317	2.4524e-05	0.000300068	2.79995
GALR3	1.93958	3.60591	7.08981	2.46275e-05	0.000301126	2.79556
NELFB	0.909921	11.7898	7.08828	2.46749e-05	0.000301326	2.79355
NME4	1.10495	12.0419	7.08794	2.46854e-05	0.000301326	2.79311
NR3C1	-0.922095	10.7858	-7.08719	2.47087e-05	0.000301326	2.79212
HMGA1	1.1605	15.9489	7.08708	2.47119e-05	0.000301326	2.79199
ZNF680	-1.16929	8.45348	-7.08396	2.4809e-05	0.000302301	2.7879
SLC9A2	-1.27047	7.9567	-7.08292	2.48415e-05	0.000302488	2.78654
SOGA1	1.10834	10.9072	7.08093	2.49035e-05	0.000303035	2.78393
RARA	1.58936	9.76243	7.0796	2.49453e-05	0.000303335	2.78218
KIAA1109	-1.41016	11.0579	-7.07896	2.49654e-05	0.000303371	2.78135
MMGT1	-0.882704	10.6646	-7.07632	2.50481e-05	0.000304033	2.77789
GNPDA2	-1.1021	9.29656	-7.07613	2.50542e-05	0.000304033	2.77764
C15orf61	1.30454	7.7335	7.071	2.52161e-05	0.000305726	2.77092
METTL15	-0.733088	9.29956	-7.0704	2.52351e-05	0.000305726	2.77014
SLC4A8	-2.6944	6.04551	-7.07008	2.52455e-05	0.000305726	2.76971
NELFA	0.883275	11.0155	7.06651	2.53588e-05	0.000306888	2.76504
DENR	-0.775994	11.9778	-7.06336	2.54595e-05	0.000307825	2.7609
FNIP1	-1.15505	10.7316	-7.063	2.5471e-05	0.000307825	2.76043
GPX4	0.720646	12.3743	7.06206	2.55011e-05	0.000307829	2.7592
LRRC14	1.27201	10.5272	7.06191	2.55061e-05	0.000307829	2.75899
EPG5	-0.879193	9.57492	-7.05652	2.56796e-05	0.000309713	2.75192
FAM76B	-1.00478	10.0482	-7.05565	2.57077e-05	0.000309839	2.75078
PLAAT3	-1.79411	7.69798	-7.05377	2.57685e-05	0.000310252	2.74832
IRF2BP2	1.15254	10.9642	7.05317	2.57882e-05	0.000310252	2.74752
TROAP	0.830222	10.8325	7.05297	2.57945e-05	0.000310252	2.74726
SPOPL	-1.41517	8.50866	-7.05018	2.58853e-05	0.000310911	2.7436
TANC2	-0.856028	9.22884	-7.05006	2.58894e-05	0.000310911	2.74343
PIN4	-0.772881	9.2382	-7.04923	2.59162e-05	0.000310911	2.74235
TSPO	0.999476	9.65933	7.04913	2.59195e-05	0.000310911	2.74222
ANKRD63	1.62079	7.02239	7.04848	2.59407e-05	0.000310942	2.74137
SLC25A36	-1.08962	11.2307	-7.04798	2.59572e-05	0.000310942	2.7407
MFHAS1	0.940096	10.5563	7.04358	2.61014e-05	0.000312458	2.73492
MRGPRE	-1.92191	4.66743	-7.03908	2.62498e-05	0.000314022	2.72901
LGALS9B	0.903222	2.35621	7.03718	2.63128e-05	0.000314563	2.72651
ZNF521	1.78731	7.17065	7.03487	2.63897e-05	0.00031527	2.72346
FAM199X	-0.89292	11.2188	-7.03422	2.64113e-05	0.000315314	2.72261
PTGES2	1.48387	11.1074	7.03164	2.64975e-05	0.000316131	2.71921
HTR2A	-1.14696	2.52512	-7.03008	2.65495e-05	0.000316538	2.71716
ZNF213	1.1449	9.46688	7.02871	2.65954e-05	0.000316872	2.71536
SLC66A1	1.01283	10.2595	7.02799	2.66196e-05	0.000316947	2.71442
OR6J1	-2.83682	3.76826	-7.02469	2.67307e-05	0.000318056	2.71007
PPFIA3	1.32643	9.96817	7.02257	2.68024e-05	0.000318694	2.70728
RSL24D1	-1.45385	12.3024	-7.02049	2.6873e-05	0.00031932	2.70453
BCDIN3D	-0.977631	7.63662	-7.01681	2.69981e-05	0.000320592	2.69968
GPC2	1.37359	6.06922	7.01465	2.70718e-05	0.000321165	2.69684
YIPF4	-1.29133	10.4918	-7.01433	2.70828e-05	0.000321165	2.69642
DNAI4	-1.04083	5.76891	-7.01321	2.71214e-05	0.000321165	2.69493
KIFC3	2.05706	10.3558	7.01271	2.71383e-05	0.000321165	2.69428
ZNF713	-1.59781	5.90208	-7.01235	2.71509e-05	0.000321165	2.6938
UBLCP1	-0.799682	10.5927	-7.01222	2.71552e-05	0.000321165	2.69363
ATAT1	0.985098	7.56541	7.00779	2.73077e-05	0.000322752	2.68779
HERC1	-1.07444	12.4833	-7.00689	2.73389e-05	0.000322905	2.6866
CA1	-2.44006	11.4142	-7.00306	2.74716e-05	0.000324257	2.68154
GATD1	1.03544	11.4852	7.00198	2.75092e-05	0.000324483	2.68012
LSM4	0.97482	12.3649	7.00064	2.75557e-05	0.000324601	2.67835
FEV	3.23461	5.89186	7.00064	2.75558e-05	0.000324601	2.67835
MAGT1	-0.778206	10.8403	-6.99182	2.7865e-05	0.000327969	2.66671
MIER1	-0.810896	10.5261	-6.99143	2.78788e-05	0.000327969	2.66619
CSF1	-0.915452	8.59793	-6.9872	2.80286e-05	0.000329512	2.6606
RBM18	-0.767593	10.3068	-6.98619	2.80644e-05	0.000329517	2.65927
ZFAND2B	0.815232	9.04739	6.98614	2.80662e-05	0.000329517	2.6592
S100A11	0.754321	10.9007	6.98396	2.81439e-05	0.00033009	2.65632
HES2	-1.81077	5.70562	-6.98327	2.81687e-05	0.00033009	2.6554
STRN3	-0.751507	9.77137	-6.98291	2.81816e-05	0.00033009	2.65492
PDP1	-1.22064	6.9737	-6.98268	2.81896e-05	0.00033009	2.65463
SCARB1	1.27016	11.4578	6.97995	2.82875e-05	0.000331018	2.65101
CR1	-2.47276	6.75244	-6.97838	2.83438e-05	0.000331458	2.64893
ATP2B4	0.859672	10.9877	6.97688	2.83977e-05	0.000331592	2.64695
BRICD5	1.62118	6.30117	6.97595	2.84311e-05	0.000331592	2.64572
CCDC9	0.850638	10.2595	6.97576	2.84383e-05	0.000331592	2.64546
CIT	1.2093	10.967	6.97567	2.84412e-05	0.000331592	2.64535
HSD17B11	-1.56537	10.4629	-6.97546	2.8449e-05	0.000331592	2.64507
FAM193B	1.24513	10.7409	6.97253	2.85547e-05	0.000332591	2.6412
SMARCD3	1.06466	8.28267	6.97116	2.86046e-05	0.000332591	2.63938
ABAT	-1.81954	6.31109	-6.97103	2.86091e-05	0.000332591	2.63921
AP5Z1	0.984299	10.2772	6.97102	2.86097e-05	0.000332591	2.63919
WNT5B	2.4248	7.32856	6.96918	2.86764e-05	0.000333146	2.63676
NAA30	-0.800648	9.60977	-6.96725	2.87467e-05	0.000333745	2.6342
HEATR6	0.875581	9.73539	6.96643	2.87767e-05	0.000333747	2.63312
GRAMD4	1.15288	10.0993	6.96622	2.87846e-05	0.000333747	2.63283
FAM50A	0.86235	11.6205	6.96482	2.88356e-05	0.00033412	2.63098
FMR1	-0.741077	9.90729	-6.96223	2.89306e-05	0.000334713	2.62755
ZNF684	-1.15025	7.02974	-6.96218	2.89326e-05	0.000334713	2.62748
LRBA	-0.679484	12.3496	-6.96188	2.89435e-05	0.000334713	2.62708
MVD	0.776257	11.7747	6.95962	2.90266e-05	0.000335455	2.62409
PGAP4	1.45533	7.55891	6.95728	2.91132e-05	0.000336235	2.62099
ZBTB38	-0.876108	10.8284	-6.95532	2.91856e-05	0.000336852	2.61839
TRAF3IP3	-1.54278	4.92441	-6.95127	2.93365e-05	0.000337961	2.61301
AHNAK	-1.91124	13.8695	-6.95071	2.93573e-05	0.000337961	2.61227
KIAA0895L	1.30276	9.9742	6.95041	2.93685e-05	0.000337961	2.61188
HDAC8	-1.15392	7.84524	-6.95041	2.93685e-05	0.000337961	2.61188
NIBAN2	1.50406	10.7824	6.95018	2.93772e-05	0.000337961	2.61157
RHNO1	-0.678057	9.97562	-6.94866	2.9434e-05	0.000338196	2.60955
BRAF	-1	11.0348	-6.94861	2.94357e-05	0.000338196	2.60949
SLC25A51	-0.713877	9.7337	-6.94797	2.94599e-05	0.000338253	2.60863
TNKS2	-0.785641	10.8742	-6.94676	2.95053e-05	0.000338556	2.60703
BCKDK	0.855065	10.4123	6.94293	2.96491e-05	0.000339985	2.60195
NYAP1	1.49009	6.76306	6.94021	2.97521e-05	0.000340863	2.59833
BCL10	-0.999935	8.98777	-6.93984	2.97659e-05	0.000340863	2.59785
BBS10	-1.05965	9.2188	-6.93938	2.97834e-05	0.000340863	2.59724
TRIM33	-0.995574	12.5422	-6.93828	2.98252e-05	0.000341121	2.59577
CCDC88A	-0.947949	11.5731	-6.93153	3.00825e-05	0.000343842	2.58681
PKIB	-0.828516	9.10956	-6.92936	3.01661e-05	0.000344575	2.58391
OSBPL6	1.11032	10.8149	6.92884	3.0186e-05	0.00034458	2.58322
XIAP	-0.878221	10.5712	-6.92736	3.0243e-05	0.000345008	2.58125
IRF3	0.926911	11.0502	6.92684	3.02629e-05	0.000345012	2.58057
IGBP1	-0.999786	10.7189	-6.92489	3.03382e-05	0.000345649	2.57797
GMPPA	0.997648	10.8051	6.92428	3.03618e-05	0.000345695	2.57717
SRI	-1.10395	11.1372	-6.92187	3.04554e-05	0.000346473	2.57395
DNALI1	-2.18684	6.83243	-6.92115	3.04832e-05	0.000346473	2.573
GPRC5C	1.42338	6.37102	6.92101	3.04888e-05	0.000346473	2.57281
TSC22D1	-1.10759	10.3887	-6.91995	3.05299e-05	0.000346717	2.5714
MYNN	-0.867266	9.13576	-6.91909	3.05635e-05	0.000346877	2.57025
ZMIZ2	1.05275	11.2049	6.9183	3.05943e-05	0.000347004	2.5692
COQ10B	-1.09684	8.92398	-6.91356	3.07798e-05	0.000348884	2.5629
NR4A2	1.10848	7.86565	6.91287	3.08069e-05	0.000348968	2.56198
RAB30	-1.43279	6.82807	-6.91104	3.08791e-05	0.000349472	2.55953
DLD	-0.713892	13.1852	-6.91074	3.08909e-05	0.000349472	2.55914
KCNAB2	1.30619	9.42006	6.90996	3.09215e-05	0.000349595	2.5581
RAB11FIP5	0.863198	9.23209	6.90678	3.10474e-05	0.000350794	2.55386
COPE	0.831284	11.3786	6.90331	3.11854e-05	0.000352128	2.54923
SLC2A8	1.19047	7.86467	6.89512	3.15133e-05	0.000355458	2.53832
TOR4A	1.38836	11.0671	6.89494	3.15204e-05	0.000355458	2.53808
DUSP23	1.54869	7.86791	6.89327	3.1588e-05	0.000355994	2.53584
MPC1	-1.09042	10.587	-6.8917	3.16516e-05	0.000356483	2.53375
CELSR2	1.15008	12.1559	6.88938	3.17457e-05	0.000357315	2.53065
DCAF4L2	-0.906743	8.73072	-6.88555	3.19014e-05	0.00035884	2.52554
CD3G	-2.21581	5.45884	-6.8838	3.19729e-05	0.000359403	2.52321
NEURL4	1.03281	10.4242	6.88333	3.19921e-05	0.000359403	2.52258
FOXK2	1.04031	11.9156	6.88143	3.20702e-05	0.000360053	2.52003
BMP6	3.10463	4.39753	6.87796	3.22128e-05	0.000361042	2.51541
WRNIP1	1.01935	11.0852	6.87782	3.22187e-05	0.000361042	2.51521
CCNF	0.833028	11.7246	6.8778	3.22195e-05	0.000361042	2.51519
SLC25A29	1.08406	8.60831	6.87675	3.22627e-05	0.000361298	2.51379
ARRDC1	0.990237	9.65319	6.87302	3.24172e-05	0.000362377	2.5088
WRAP73	0.743425	10.0675	6.87287	3.24234e-05	0.000362377	2.5086
SMIM38	-1.85264	5.19081	-6.87285	3.24242e-05	0.000362377	2.50858
METTL6	-0.687687	9.68753	-6.87236	3.24446e-05	0.000362377	2.50792
AP5B1	0.953338	11.2329	6.87178	3.24688e-05	0.000362377	2.50714
S100A10	-1.69302	7.08471	-6.87146	3.24819e-05	0.000362377	2.50672
USP12	-1.00606	10.0793	-6.86918	3.25771e-05	0.000363208	2.50367
HOXB6	0.92694	7.40742	6.8687	3.25974e-05	0.000363208	2.50302
GABARAP	-1.35911	6.81844	-6.8648	3.27606e-05	0.000364797	2.4978
IFITM3	1.88914	10.4046	6.86119	3.29124e-05	0.000366257	2.49298
ZBTB41	-1.02114	9.39622	-6.8603	3.295e-05	0.000366444	2.49179
NSUN3	-0.874655	8.57186	-6.85935	3.29905e-05	0.000366664	2.49051
ZNF768	0.935786	11.0836	6.85787	3.30531e-05	0.00036713	2.48853
EIF3J	-0.916233	13.068	-6.85696	3.30915e-05	0.000367326	2.48732
KDELR1	0.765547	12.2083	6.85584	3.31393e-05	0.000367497	2.48581
DUSP7	1.64862	9.51031	6.85562	3.31484e-05	0.000367497	2.48552
HOXB5	1.34174	6.4333	6.85334	3.32455e-05	0.000368343	2.48247
KIAA0930	1.24751	8.51249	6.84539	3.35867e-05	0.000371891	2.47181
MEF2A	-0.765115	9.4938	-6.84321	3.36812e-05	0.000372703	2.46888
MAPRE2	0.860945	12.0403	6.8421	3.37291e-05	0.000373	2.4674
ADCY7	0.846571	11.0112	6.8414	3.37596e-05	0.000373026	2.46645
DHX40	-1.03981	10.5971	-6.84108	3.37735e-05	0.000373026	2.46602
GNB1L	1.09564	10.0707	6.83873	3.38753e-05	0.000373696	2.46288
PHKA2	0.789563	10.3918	6.83871	3.38764e-05	0.000373696	2.46285
HPCAL1	1.0782	10.954	6.83264	3.41417e-05	0.000376341	2.4547
RHOG	1.07964	11.9741	6.83225	3.41587e-05	0.000376341	2.45419
TMEM14A	-1.75979	8.12219	-6.83089	3.42185e-05	0.000376765	2.45236
TSPAN13	-1.58707	10.4184	-6.82785	3.4353e-05	0.000378011	2.44827
MLST8	1.1825	11.2359	6.82497	3.44801e-05	0.000379174	2.44441
TPM1	-1.15483	10.0129	-6.82376	3.45342e-05	0.000379193	2.44278
CAPN11	-2.52938	5.20341	-6.82369	3.4537e-05	0.000379193	2.44269
BLZF1	-1.22545	10.1664	-6.82349	3.4546e-05	0.000379193	2.44242
ZNF777	1.4668	11.0536	6.82181	3.46208e-05	0.000379765	2.44016
SUV39H1	1.1098	10.3752	6.82136	3.46411e-05	0.000379765	2.43955
COPS2	-0.849605	12.053	-6.82049	3.46797e-05	0.000379954	2.43838
MEX3D	1.70225	9.67869	6.81926	3.47349e-05	0.000380237	2.43673
TUBGCP2	0.685237	11.8147	6.81895	3.47486e-05	0.000380237	2.43632
RBMS1	-2.24673	6.10809	-6.81595	3.48833e-05	0.000381389	2.43228
ENC1	1.6609	6.97881	6.81564	3.48969e-05	0.000381389	2.43187
ENPEP	-2.08629	4.31016	-6.8146	3.49437e-05	0.000381664	2.43047
CDC40	-1.00019	10.1268	-6.81262	3.50331e-05	0.000382405	2.4278
ANKMY1	1.07533	9.0182	6.81179	3.50706e-05	0.000382578	2.42669
LY6G5B	0.889232	7.92049	6.8082	3.52331e-05	0.000384114	2.42186
TMEM132A	1.73458	4.31462	6.80714	3.52816e-05	0.000384406	2.42043
MLC1	-1.6232	5.6749	-6.80507	3.53757e-05	0.000385195	2.41764
CLPX	-0.674883	11.4096	-6.79999	3.56084e-05	0.00038749	2.4108
PFKL	1.10328	12.2381	6.79791	3.57042e-05	0.000388253	2.408
TBCEL	-2.16721	6.31983	-6.79751	3.57223e-05	0.000388253	2.40747
SLAMF1	-1.4876	3.80034	-6.79648	3.577e-05	0.000388412	2.40608
WFIKKN1	0.833618	6.91494	6.79624	3.57809e-05	0.000388412	2.40576
FANCG	0.82357	9.68262	6.79374	3.58966e-05	0.00038943	2.40239
MFSD12	1.35409	11.3155	6.79149	3.6001e-05	0.000390235	2.39936
ALDH16A1	0.982405	10.412	6.78883	3.61251e-05	0.000391189	2.39576
MAFA	1.22148	6.54006	6.7875	3.61869e-05	0.00039162	2.39398
PSMG4	1.0677	10.0427	6.78622	3.62468e-05	0.000392028	2.39225
RAB11FIP2	-0.989113	8.7591	-6.78571	3.6271e-05	0.00039205	2.39156
ZBTB46	0.903222	7.73262	6.78518	3.62957e-05	0.000392077	2.39085
LYRM2	-0.953198	10.5617	-6.78356	3.63718e-05	0.00039266	2.38866
SMG5	0.801273	12.797	6.78219	3.64362e-05	0.000393009	2.38681
TATDN1	-1.18441	9.84016	-6.78193	3.64485e-05	0.000393009	2.38646
NFIA	-0.768751	9.43692	-6.77759	3.66534e-05	0.000394977	2.38061
MED25	0.764812	11.3065	6.77482	3.6785e-05	0.000396155	2.37687
ANKRD6	-2.09688	4.83806	-6.77353	3.68467e-05	0.000396578	2.37512
FOXG1	1.15381	8.05613	6.77156	3.69407e-05	0.000397348	2.37246
KISS1R	2.25823	9.0239	6.76987	3.70214e-05	0.000397974	2.37018
GAB1	-1.10745	10.2873	-6.76816	3.71034e-05	0.000398614	2.36787
TNMD	0.748707	2.31758	6.76398	3.73046e-05	0.00040029	2.36222
KRTAP10-2	0.748707	2.31758	6.76398	3.73046e-05	0.00040029	2.36222
CXorf58	-1.54316	3.87532	-6.76177	3.74114e-05	0.000400695	2.35924
PLPPR2	1.15641	9.82189	6.76174	3.74129e-05	0.000400695	2.3592
RNF24	0.744833	10.9135	6.76171	3.74145e-05	0.000400695	2.35915
JAG2	1.75605	10.7949	6.76091	3.74531e-05	0.000400695	2.35808
RAB11FIP3	0.936307	9.69484	6.76086	3.74555e-05	0.000400695	2.35801
BMP1	1.01963	10.2537	6.76	3.74972e-05	0.000400899	2.35685
RGCC	1.13565	7.51903	6.75912	3.754e-05	0.000401114	2.35566
CEBPD	1.86993	6.69678	6.75795	3.75971e-05	0.000401299	2.35407
CPNE3	-0.949737	10.47	-6.75784	3.76026e-05	0.000401299	2.35392
MACROD1	1.41653	9.17003	6.75626	3.76797e-05	0.000401879	2.35178
GALNT1	-0.802775	11.4066	-6.75479	3.77514e-05	0.000402159	2.3498
UGP2	-0.817928	11.2647	-6.75078	3.79481e-05	0.000403774	2.34437
TP53I13	1.20561	9.66397	6.75068	3.7953e-05	0.000403774	2.34424
GLI4	1.29451	9.00484	6.75031	3.79714e-05	0.000403774	2.34373
PRDM1	1.54413	6.53274	6.74923	3.80244e-05	0.000404095	2.34227
CCDC186	-1.52138	9.14972	-6.7471	3.81298e-05	0.000404812	2.33938
AZI2	-0.907617	9.88546	-6.74694	3.81376e-05	0.000404812	2.33917
RMDN3	-0.701143	11.1367	-6.74283	3.83411e-05	0.000406609	2.33361
PNKP	0.885517	10.2207	6.7426	3.83528e-05	0.000406609	2.33329
GBP2	1.80754	6.32304	6.74157	3.84043e-05	0.000406911	2.3319
EEFSEC	0.776354	8.85814	6.74009	3.84778e-05	0.000407446	2.3299
TMC6	0.854844	13.2082	6.73845	3.85599e-05	0.000408072	2.32767
STRN4	0.745295	12.0691	6.73704	3.86308e-05	0.000408577	2.32576
ABCA2	1.54043	10.5593	6.73531	3.87174e-05	0.000409248	2.32342
ERCC6	-0.948548	10.4315	-6.73302	3.88326e-05	0.000410181	2.32032
AGO2	-0.98224	12.4171	-6.73264	3.8852e-05	0.000410181	2.3198
RNPEPL1	1.23493	11.3315	6.73185	3.88918e-05	0.000410358	2.31872
CARD9	2.88634	9.51283	6.73052	3.8959e-05	0.000410822	2.31692
NUBP2	1.08168	10.848	6.72907	3.90326e-05	0.000411352	2.31495
TFEB	1.45929	6.67445	6.72761	3.91065e-05	0.000411886	2.31298
TLCD4-RWDD3	-1.43833	4.82326	-6.72697	3.91391e-05	0.000411963	2.31211
STK17B	-1.07741	9.25905	-6.72655	3.91603e-05	0.000411963	2.31154
TRAF7	0.829898	12.4714	6.72532	3.92229e-05	0.000412308	2.30988
KHDC4	0.695525	11.199	6.72499	3.92397e-05	0.000412308	2.30943
OSTM1	-1.03622	9.93117	-6.72374	3.93039e-05	0.000412737	2.30772
POMP	-1.16118	11.5446	-6.72031	3.94793e-05	0.000414333	2.30307
LGALS3	-1.64106	7.19902	-6.71881	3.95562e-05	0.000414895	2.30104
EXD3	1.274	8.40202	6.71654	3.96734e-05	0.000415877	2.29795
DENND4C	-0.873884	10.5652	-6.71398	3.98055e-05	0.000417015	2.29448
CCDC116	1.61733	8.42934	6.7134	3.98355e-05	0.000417083	2.2937
LZTS2	1.1908	10.7706	6.71266	3.98739e-05	0.000417239	2.29269
RHBDF2	1.36965	7.08246	6.71117	3.99514e-05	0.000417801	2.29066
USP49	-0.835439	8.79715	-6.71072	3.99749e-05	0.000417801	2.29005
HEPH	-0.988854	12.3524	-6.70994	4.00154e-05	0.000417978	2.28899
SUMO2	-0.75019	12.7623	-6.70897	4.00663e-05	0.000418262	2.28767
PPIP5K2	-1.16893	12.0589	-6.70615	4.02132e-05	0.000419549	2.28384
ZMYM6	-0.859712	8.82462	-6.70559	4.02429e-05	0.000419612	2.28307
CLCN3	-1.13659	12.6884	-6.70338	4.03589e-05	0.000420574	2.28007
TMEM175	1.45695	9.90597	6.70146	4.04597e-05	0.000421376	2.27746
OSGEP	0.655704	10.2357	6.70028	4.05223e-05	0.000421728	2.27585
PCSK9	1.7014	9.75012	6.69992	4.05412e-05	0.000421728	2.27536
SLC22A31	2.97231	5.07403	6.69797	4.06443e-05	0.000422553	2.27271
RAP2C	-1.02343	10.9311	-6.69737	4.06758e-05	0.000422632	2.2719
COL8A2	-2.1903	3.57632	-6.69517	4.07926e-05	0.000423597	2.26891
ZNF322	-0.890556	9.27183	-6.69432	4.08381e-05	0.000423821	2.26774
PLEKHF2	-1.03471	10.4793	-6.69155	4.09859e-05	0.000424788	2.26397
TMEM167B	-0.779381	10.7914	-6.69127	4.10007e-05	0.000424788	2.26359
DZIP3	-2.13475	10.3123	-6.69057	4.10381e-05	0.000424788	2.26264
MAFK	1.25984	9.96186	6.68998	4.10697e-05	0.000424788	2.26184
ITGA5	1.34979	11.0544	6.68996	4.10709e-05	0.000424788	2.26181
FHOD1	1.58064	11.1934	6.68988	4.10752e-05	0.000424788	2.2617
GTPBP1	0.724171	11.4843	6.68637	4.12638e-05	0.000426489	2.25692
IRF6	-2.21572	6.40587	-6.68481	4.13476e-05	0.00042679	2.2548
KIF13A	0.737993	11.4661	6.68444	4.13675e-05	0.00042679	2.2543
MYO5A	-1.62038	6.78116	-6.68443	4.13683e-05	0.00042679	2.25428
FAM118B	-1.32569	9.57033	-6.68404	4.13893e-05	0.00042679	2.25375
C17orf50	0.954642	2.36906	6.68007	4.1604e-05	0.000428708	2.24834
ZNF385D	1.17949	4.65292	6.67971	4.16238e-05	0.000428708	2.24785
AVP	-2.31367	4.35954	-6.67535	4.18614e-05	0.000430905	2.2419
CDC42EP5	1.29822	3.07919	6.67435	4.1916e-05	0.000431079	2.24054
SHLD1	-1.39643	8.02068	-6.67415	4.19271e-05	0.000431079	2.24027
EML1	-1.99543	4.25721	-6.67203	4.20431e-05	0.00043176	2.23738
LFNG	2.01497	5.33967	6.67173	4.20597e-05	0.00043176	2.23697
PRICKLE3	1.22832	10.4055	6.67161	4.20665e-05	0.00043176	2.2368
AGAP3	1.40343	11.9597	6.66571	4.2392e-05	0.00043485	2.22875
C1orf35	1.06849	10.2407	6.66447	4.24608e-05	0.000435129	2.22706
MYEOV	1.00513	9.1063	6.66433	4.24684e-05	0.000435129	2.22687
F12	1.52266	7.74731	6.65905	4.27627e-05	0.000437807	2.21966
NEK8	0.938546	8.37808	6.65834	4.28023e-05	0.000437807	2.2187
AKAP11	-0.685857	10.8308	-6.65831	4.28039e-05	0.000437807	2.21866
CHCHD10	1.80056	10.4287	6.65555	4.29592e-05	0.000439141	2.21488
PLS1	-1.18662	9.3554	-6.65334	4.30836e-05	0.000440159	2.21186
SUSD3	1.37676	7.23422	6.65078	4.32282e-05	0.000441382	2.20836
TXNDC15	-0.897859	8.83717	-6.65033	4.32533e-05	0.000441383	2.20775
STARD4	-1.19247	9.84772	-6.64723	4.34292e-05	0.000442679	2.20351
EHMT1	0.844781	11.6348	6.64697	4.34442e-05	0.000442679	2.20316
DGKD	0.88462	10.5428	6.64662	4.34641e-05	0.000442679	2.20268
CEP44	-1.12678	10.1918	-6.64633	4.34803e-05	0.000442679	2.20229
NT5DC1	-0.863354	9.40549	-6.6449	4.35618e-05	0.000443254	2.20033
POMGNT1	0.887541	10.8959	6.64096	4.37876e-05	0.000445199	2.19493
HAUS7	1.49987	5.73422	6.63991	4.38478e-05	0.000445199	2.1935
ZUP1	-0.757913	9.98484	-6.63958	4.38668e-05	0.000445199	2.19305
DPH7	1.02279	10.3799	6.63918	4.389e-05	0.000445199	2.19249
KBTBD3	-1.44206	6.94659	-6.63868	4.39187e-05	0.000445199	2.19181
PLEKHA8	-0.933164	9.98812	-6.63836	4.3937e-05	0.000445199	2.19138
SMAD6	0.917676	8.55749	6.63814	4.39498e-05	0.000445199	2.19107
TOP1MT	0.991259	11.3401	6.63778	4.39703e-05	0.000445199	2.19059
MTSS1	-1.76786	7.07367	-6.63763	4.39793e-05	0.000445199	2.19037
HNRNPUL1	0.629937	13.4635	6.63693	4.40194e-05	0.00044535	2.18942
GLYCTK	1.06761	6.7949	6.62981	4.44323e-05	0.000449271	2.17967
SGSM2	1.02955	10.2915	6.62874	4.44945e-05	0.000449643	2.17821
RILPL2	0.807017	8.74694	6.6273	4.45789e-05	0.00045024	2.17623
SP4	-1.1096	9.26664	-6.62621	4.46428e-05	0.000450562	2.17474
EEF1A1	-0.628861	18.5769	-6.62588	4.46617e-05	0.000450562	2.17429
NDUFS7	0.779692	10.629	6.62522	4.47009e-05	0.0004507	2.17338
ZBTB6	-0.993813	8.83645	-6.62252	4.48595e-05	0.000451919	2.16968
SCIMP	1.99274	2.84459	6.62229	4.48728e-05	0.000451919	2.16937
TEAD1	-0.692165	10.5373	-6.6204	4.49845e-05	0.000452786	2.16677
SDCBP	-0.91315	12.0971	-6.6163	4.52274e-05	0.000454973	2.16115
RAMAC	-1.0148	9.45618	-6.61103	4.55414e-05	0.000457871	2.15393
NDUFA11	1.21591	8.16307	6.60997	4.56048e-05	0.000458248	2.15248
HDAC10	1.26049	7.12472	6.60877	4.56772e-05	0.000458715	2.15082
NOS3	1.59292	9.48673	6.6053	4.58857e-05	0.000460548	2.14606
STX12	-0.7805	10.0867	-6.60143	4.61197e-05	0.000462634	2.14075
AAAS	0.765039	11.7903	6.59814	4.632e-05	0.00046438	2.13623
LRCH4	1.36586	9.98888	6.59701	4.63886e-05	0.000464805	2.13468
BET1	-1.27178	9.43296	-6.59532	4.64921e-05	0.000465579	2.13235
MBTD1	-0.862986	10.6314	-6.59464	4.65336e-05	0.00046573	2.13142
KLF16	1.53732	10.8819	6.59276	4.66491e-05	0.000466623	2.12883
THOP1	1.41647	11.6999	6.59143	4.67311e-05	0.000467179	2.127
HELB	-0.973615	7.21367	-6.59055	4.67849e-05	0.000467453	2.1258
ANKRD16	1.16091	8.38181	6.58873	4.68975e-05	0.000468271	2.12329
LAMA5	1.30637	12.0155	6.58837	4.69197e-05	0.000468271	2.12279
GPAA1	0.944017	11.7424	6.58711	4.69975e-05	0.000468535	2.12106
ATF7IP2	-0.794016	10.4056	-6.58709	4.6999e-05	0.000468535	2.12103
TMBIM4	-1.00795	8.17491	-6.58548	4.70985e-05	0.000469262	2.11882
SDHC	-0.710076	11.46	-6.58464	4.71508e-05	0.000469519	2.11766
C11orf21	1.80446	8.05137	6.58316	4.72427e-05	0.00047017	2.11563
KMT2C	-1.06389	12.289	-6.58145	4.73494e-05	0.000470967	2.11327
OGFOD3	0.806291	10.2377	6.57747	4.75983e-05	0.000473177	2.1078
WDR92	-1.49737	7.16799	-6.57424	4.78017e-05	0.000474932	2.10335
MAST2	0.703559	11.4087	6.57216	4.79328e-05	0.000475968	2.10049
ZNF22	-0.783093	10.1037	-6.57004	4.80674e-05	0.000477036	2.09756
TMEM242	-0.649292	9.90089	-6.56938	4.8109e-05	0.000477058	2.09665
CTSL	0.946143	11.4431	6.56915	4.81235e-05	0.000477058	2.09634
CERS2	0.748718	12.3901	6.5665	4.82922e-05	0.000478463	2.09268
EPB41	-0.813103	14.5239	-6.56571	4.83425e-05	0.000478693	2.0916
GJD2	-1.90252	3.42772	-6.5604	4.86823e-05	0.000481789	2.08428
FLII	0.795646	12.0411	6.55896	4.87751e-05	0.000482437	2.0823
RTEL1	1.01089	7.09792	6.55445	4.90666e-05	0.00048505	2.07607
GHDC	0.713224	9.55752	6.55105	4.92876e-05	0.000486962	2.07138
AP4E1	-0.791658	9.94851	-6.55043	4.9328e-05	0.00048709	2.07052
LRRC4B	1.87604	8.2885	6.54849	4.9455e-05	0.000488072	2.06784
CA12	-2.29987	5.31325	-6.5465	4.95849e-05	0.000489082	2.0651
PPP2R5E	-0.684591	10.7451	-6.54339	4.97895e-05	0.000490606	2.0608
BLOC1S2	-0.817137	9.57843	-6.54331	4.97949e-05	0.000490606	2.06069
MROH1	0.979276	10.3562	6.54268	4.98362e-05	0.00049074	2.05982
HOXC9	0.846293	8.18425	6.5421	4.98748e-05	0.000490847	2.05901
GSTM5	-1.04403	2.59345	-6.54066	4.997e-05	0.00049133	2.05702
PHLDA2	2.7021	8.42615	6.54051	4.99794e-05	0.00049133	2.05682
GCSAML	-2.72686	5.22725	-6.53916	5.00689e-05	0.000491731	2.05496
SNX13	-0.812651	10.3575	-6.53906	5.00757e-05	0.000491731	2.05481
WNK2	1.83497	7.26977	6.53171	5.0565e-05	0.00049606	2.04466
EGFLAM	1.68066	4.01539	6.5316	5.05727e-05	0.00049606	2.0445
P3H4	1.79166	6.65588	6.52994	5.06838e-05	0.000496875	2.04221
MICU3	-1.05242	3.65142	-6.52896	5.07497e-05	0.000497246	2.04085
CDC37L1	-0.917527	8.23265	-6.52619	5.09362e-05	0.000498798	2.03702
DPY30	-0.818673	10.1039	-6.52477	5.10326e-05	0.000499273	2.03505
FBXL12	0.800965	10.172	6.52464	5.10412e-05	0.000499273	2.03487
PRCP	-1.08028	10.4927	-6.52189	5.12277e-05	0.000500821	2.03106
GNAI3	-0.846466	12.3702	-6.521	5.12877e-05	0.000500906	2.02984
PPP4R2	-1.13231	10.8364	-6.52093	5.1293e-05	0.000500906	2.02973
MLANA	-1.96616	4.47676	-6.51963	5.1381e-05	0.000501489	2.02794
MYO9A	-0.99277	9.4306	-6.51713	5.15517e-05	0.000502877	2.02448
CIC	1.14084	12.1321	6.51407	5.17617e-05	0.000504648	2.02023
RSAD1	1.57724	9.87289	6.51356	5.17969e-05	0.000504713	2.01952
CDCA4	0.95344	10.0551	6.51184	5.19147e-05	0.000505583	2.01715
C1orf109	-1.40346	10.974	-6.50898	5.21126e-05	0.000507232	2.01318
NEPRO	-0.645982	10.0223	-6.50753	5.22124e-05	0.000507797	2.01118
XBP1	0.706936	11.2112	6.50731	5.22281e-05	0.000507797	2.01087
MZF1	1.10757	9.8719	6.50454	5.24206e-05	0.000509152	2.00702
PAK1	-0.885615	8.42886	-6.50447	5.2425e-05	0.000509152	2.00694
CFAP97D2	-1.438	3.40101	-6.50182	5.26101e-05	0.00051067	2.00325
LTBP4	1.34315	12.3894	6.49602	5.30174e-05	0.000514342	1.9952
TMPRSS11F	3.43149	6.68843	6.49544	5.30577e-05	0.000514354	1.99441
GNG11	1.73549	3.63063	6.49517	5.30768e-05	0.000514354	1.99403
NAGA	0.715167	10.3457	6.49242	5.32714e-05	0.000515957	1.99021
ZNF292	-0.918711	10.0466	-6.4898	5.34575e-05	0.000517308	1.98657
NPY1R	-1.99765	5.80686	-6.48946	5.34817e-05	0.000517308	1.9861
DYNC2LI1	-1.38455	8.94739	-6.48883	5.35265e-05	0.000517308	1.98522
DMWD	0.862178	10.6664	6.48881	5.35277e-05	0.000517308	1.9852
PICK1	0.817337	8.56259	6.48815	5.35747e-05	0.000517479	1.98428
SCRN3	-1.06964	9.83052	-6.48774	5.36038e-05	0.000517479	1.98371
AMMECR1	-1.01705	12.0496	-6.48674	5.36753e-05	0.000517886	1.98232
MAP1S	1.18478	10.7355	6.48554	5.37611e-05	0.000518431	1.98065
OGFR	1.10712	10.8259	6.4758	5.44628e-05	0.000524912	1.96711
MSANTD3	-0.803942	9.49795	-6.47527	5.4501e-05	0.000524948	1.96638
TMEM52	2.10024	7.30421	6.47493	5.45258e-05	0.000524948	1.9659
PHF20L1	-0.90038	11.0683	-6.47355	5.46256e-05	0.00052554	1.96399
NKAP	-0.804553	9.40564	-6.47314	5.46559e-05	0.00052554	1.96341
GDAP2	-0.647302	9.29009	-6.47263	5.46931e-05	0.00052554	1.9627
HSF4	1.74135	8.31894	6.47245	5.4706e-05	0.00052554	1.96246
DNMT1	0.858848	13.4192	6.47047	5.48507e-05	0.000526644	1.9597
ACTR6	-1.0275	9.86618	-6.46558	5.5209e-05	0.000529797	1.9529
GABRE	2.1072	10.7085	6.46387	5.5335e-05	0.000530529	1.95052
DTWD2	-1.06687	8.36144	-6.46339	5.53704e-05	0.000530529	1.94985
PAGE2	-1.5214	4.70326	-6.46333	5.53752e-05	0.000530529	1.94976
TAF13	-0.963082	9.67514	-6.46158	5.55045e-05	0.00053147	1.94732
FHDC1	-1.18085	9.49754	-6.46119	5.55334e-05	0.00053147	1.94678
HSPB11	-0.96076	10.9569	-6.46002	5.56196e-05	0.000532007	1.94516
CTNNA1	0.969373	12.426	6.45644	5.5886e-05	0.000534266	1.94017
LRFN4	2.18885	9.85192	6.45459	5.60243e-05	0.000535299	1.93759
ST13	-0.739495	13.5151	-6.45222	5.62016e-05	0.000536635	1.93429
CDC42BPG	1.03395	10.3386	6.45192	5.62247e-05	0.000536635	1.93386
UBE2W	-1.41111	8.42759	-6.44315	5.6887e-05	0.000542664	1.92163
EFCAB7	-1.28125	7.10602	-6.4416	5.70048e-05	0.000543495	1.91947
SDR39U1	0.740961	7.22056	6.43994	5.71311e-05	0.000544406	1.91716
SERPINA1	-1.68796	2.9315	-6.43845	5.7245e-05	0.000545198	1.91508
TRIM59	-0.786151	9.84971	-6.43733	5.73309e-05	0.000545449	1.91351
TEDC2	1.44306	9.85471	6.4373	5.7333e-05	0.000545449	1.91347
DHPS	1.2137	6.87511	6.43588	5.7442e-05	0.000545941	1.91149
XRCC4	-0.849758	8.87853	-6.43575	5.74518e-05	0.000545941	1.91131
OSBPL7	0.950317	9.89242	6.43434	5.75601e-05	0.000545941	1.90934
CRBN	-0.749395	10.4955	-6.43413	5.75764e-05	0.000545941	1.90905
PSMA1	-0.719906	9.51313	-6.43376	5.76049e-05	0.000545941	1.90853
ALG6	-0.745501	9.6343	-6.43359	5.76182e-05	0.000545941	1.90829
PAFAH1B2	-0.7641	11.8106	-6.43352	5.76231e-05	0.000545941	1.9082
RTEL1-TNFRSF6B	1.39815	7.4835	6.43342	5.76314e-05	0.000545941	1.90805
AGGF1	-0.726273	9.1487	-6.43172	5.77621e-05	0.000546886	1.90569
STK10	-0.837072	9.14821	-6.43123	5.77999e-05	0.000546952	1.905
BRK1	-0.745212	12.2565	-6.42826	5.803e-05	0.000548836	1.90085
ABCA3	0.830641	11.2678	6.42266	5.84671e-05	0.000552649	1.89302
NFIC	1.20664	11.5243	6.42229	5.84956e-05	0.000552649	1.89251
PGAP2	0.699195	10.0917	6.42083	5.86099e-05	0.000553278	1.89047
CCDC85B	1.86819	9.64334	6.42048	5.86379e-05	0.000553278	1.88997
DCXR	0.716724	11.1408	6.42025	5.86559e-05	0.000553278	1.88965
POLR3E	1.52637	11.4803	6.41726	5.88915e-05	0.00055501	1.88546
RBM43	-1.31558	8.89417	-6.41712	5.89022e-05	0.00055501	1.88527
FCGR3B	-1.89737	4.89582	-6.41469	5.90938e-05	0.000556519	1.88188
PYROXD1	-1.3016	8.80028	-6.41291	5.92355e-05	0.00055743	1.87938
GPR176	-1.21252	6.22559	-6.41268	5.92535e-05	0.00055743	1.87906
IKBKE	1.16395	8.21861	6.4101	5.94586e-05	0.000559063	1.87545
ABCG2	-2.59029	7.14132	-6.40603	5.97844e-05	0.000561827	1.86975
LSM10	0.865768	10.2471	6.40361	5.99782e-05	0.000563288	1.86637
PAXX	1.20977	9.9823	6.4033	6.00035e-05	0.000563288	1.86592
KLHL7	-0.686721	9.60044	-6.40249	6.00688e-05	0.000563603	1.86479
EN2	1.66648	3.54848	6.40094	6.01934e-05	0.000563763	1.86262
DDX54	1.4427	11.9566	6.4009	6.01967e-05	0.000563763	1.86257
FAM214B	1.46394	9.43677	6.40088	6.01985e-05	0.000563763	1.86253
H3-3A	-0.984226	13.6136	-6.40069	6.02133e-05	0.000563763	1.86228
C2orf49	-0.808739	10.3992	-6.39932	6.03246e-05	0.000564507	1.86035
ENSA	-0.612653	12.641	-6.39718	6.04978e-05	0.000565828	1.85736
UPF1	0.964624	12.9336	6.39632	6.05676e-05	0.000566182	1.85615
MAP4K2	1.93109	9.33418	6.39492	6.06818e-05	0.000566869	1.85418
METTL14	-0.913589	10.0347	-6.39432	6.07305e-05	0.000566869	1.85335
KRBA1	0.823657	10.1922	6.39424	6.07371e-05	0.000566869	1.85323
ZNF706	0.666595	11.1377	6.39296	6.08414e-05	0.000567402	1.85144
MAPRE3	1.48572	11.2045	6.39239	6.08877e-05	0.000567402	1.85065
TRDN	-2.56195	6.84339	-6.39236	6.08904e-05	0.000567402	1.8506
NRARP	1.74445	8.92866	6.3912	6.09852e-05	0.000567987	1.84897
NRBP2	1.43615	10.1346	6.38972	6.11064e-05	0.000568228	1.8469
NEIL1	1.58344	6.82589	6.38972	6.1107e-05	0.000568228	1.84689
USP15	-0.853099	13.0113	-6.38927	6.11441e-05	0.000568228	1.84626
OSGIN2	-0.725931	10.0175	-6.38909	6.11588e-05	0.000568228	1.84601
SLC25A25	0.93048	10.5022	6.38893	6.11716e-05	0.000568228	1.84579
ZNF444	1.06539	10.1981	6.38764	6.12779e-05	0.000568917	1.84397
TUSC3	0.629608	10.884	6.38717	6.13163e-05	0.000568976	1.84332
TBC1D12	-1.13967	8.58915	-6.38355	6.16153e-05	0.000571451	1.83824
CEPT1	-0.696226	9.96261	-6.37845	6.20389e-05	0.000575078	1.83108
LMBRD1	-1.00208	10.1221	-6.37728	6.21368e-05	0.000575684	1.82944
MRPS26	1.66772	9.52197	6.37504	6.23241e-05	0.00057701	1.82629
ING3	-0.682656	10.4456	-6.3734	6.24622e-05	0.000577792	1.82398
FADS2	0.901283	10.3405	6.37283	6.25095e-05	0.000577927	1.82319
ZFYVE16	-0.67248	9.47094	-6.37181	6.2596e-05	0.000578425	1.82175
XPO7	-0.966709	13.6907	-6.36998	6.27495e-05	0.000579541	1.81919
C2orf50	-1.84559	3.44781	-6.36932	6.28053e-05	0.000579753	1.81826
MIER3	-0.925334	10.0853	-6.36843	6.28813e-05	0.000580153	1.817
FAM9B	-1.32825	6.03151	-6.36698	6.30035e-05	0.000580975	1.81497
SEC31B	1.7698	7.95022	6.3666	6.3036e-05	0.000580975	1.81443
SESN3	-2.32117	8.88399	-6.36453	6.32121e-05	0.000582082	1.81152
IRAK1	1.01589	13.513	6.36441	6.32219e-05	0.000582082	1.81135
TNFRSF1B	1.37988	10.8467	6.3612	6.3496e-05	0.000584302	1.80684
YIF1A	0.843838	10.8033	6.3606	6.35475e-05	0.000584472	1.80599
ZNF28	-0.75999	10.2586	-6.35807	6.37638e-05	0.000586157	1.80244
ETFA	-0.605706	12.4525	-6.35688	6.38666e-05	0.000586797	1.80076
SARAF	-0.904587	11.8925	-6.35561	6.39754e-05	0.000587323	1.79898
PXDC1	1.92299	3.85656	6.35544	6.39902e-05	0.000587323	1.79874
SKP1	-0.886394	12.139	-6.35427	6.40915e-05	0.000587478	1.79709
ZNF790	-1.31669	4.83961	-6.35419	6.40982e-05	0.000587478	1.79698
TRIM27	1.23744	12.0231	6.35409	6.41066e-05	0.000587478	1.79684
HMGCR	-0.78772	11.6661	-6.35226	6.42649e-05	0.000588422	1.79426
RFT1	-0.829725	9.25763	-6.35214	6.42761e-05	0.000588422	1.79408
GUSB	0.762464	11.9504	6.35135	6.43443e-05	0.000588742	1.79297
KLHL28	-0.83574	8.15578	-6.3481	6.4627e-05	0.000591023	1.7884
GDA	-1.13155	8.81491	-6.34412	6.49744e-05	0.000593714	1.7828
PLAU	1.67195	6.79907	6.34343	6.50352e-05	0.000593714	1.78182
PI4KB	0.672267	12.0622	6.34325	6.50512e-05	0.000593714	1.78156
PTPRO	0.75553	6.00159	6.3432	6.50554e-05	0.000593714	1.7815
SART1	0.841204	11.7005	6.34226	6.51379e-05	0.000594161	1.78017
CERT1	-0.954738	11.1746	-6.33936	6.53929e-05	0.00059618	1.77609
FAM3A	0.948488	11.2329	6.33754	6.55542e-05	0.000597343	1.77352
PIN1	0.660548	11.0966	6.337	6.56021e-05	0.000597471	1.77276
IPP	-1.37287	9.37136	-6.33495	6.57833e-05	0.000598814	1.76987
COMMD6	-0.853906	8.60662	-6.33222	6.60261e-05	0.000600568	1.76603
GPLD1	-1.64085	7.53703	-6.33203	6.60438e-05	0.000600568	1.76575
TBC1D19	-1.6753	7.18093	-6.32744	6.64546e-05	0.000603994	1.75927
ZFP64	0.829673	9.47493	6.32567	6.66129e-05	0.000605122	1.75678
CHURC1	-0.989504	8.95746	-6.32527	6.66494e-05	0.000605143	1.75621
BEGAIN	2.58702	5.19826	6.32415	6.67502e-05	0.000605747	1.75463
MATR3	-1.2782	6.02691	-6.32359	6.68008e-05	0.000605896	1.75384
GPBP1	-0.726036	12.1077	-6.31983	6.71414e-05	0.000608673	1.74853
IER5	1.06889	11.4576	6.31914	6.72043e-05	0.000608931	1.74755
SNCA	-1.15131	7.61556	-6.31711	6.73889e-05	0.000610292	1.74469
RSBN1	-0.749593	10.3719	-6.3166	6.74348e-05	0.000610395	1.74398
ZNF280D	-0.951226	8.45513	-6.31328	6.77387e-05	0.000612559	1.73928
RPL9	-0.92972	14.5893	-6.31322	6.77438e-05	0.000612559	1.7392
RHOXF2B	1.33565	6.30677	6.31286	6.77776e-05	0.000612559	1.73868
CREB1	-0.809538	10.4659	-6.3118	6.78749e-05	0.000613125	1.73718
STAP1	-1.50039	7.7681	-6.30977	6.80609e-05	0.000614492	1.73432
IPMK	-1.26852	8.46249	-6.30822	6.82045e-05	0.000615474	1.73212
FAM126A	-0.665844	11.2929	-6.30289	6.86986e-05	0.000619618	1.72458
FAM189B	1.14992	10.2843	6.29795	6.91598e-05	0.000623218	1.71759
UNC5CL	1.09756	6.0283	6.29757	6.91954e-05	0.000623218	1.71706
COL7A1	1.32438	6.39858	6.29748	6.92034e-05	0.000623218	1.71694
NSMF	0.870829	12.0066	6.29657	6.92892e-05	0.000623674	1.71564
DGKQ	1.156	10.8287	6.29601	6.93414e-05	0.000623776	1.71485
CALB1	1.70284	10.4522	6.2953	6.9408e-05	0.000623776	1.71385
FAM83F	-1.33711	4.57002	-6.29502	6.94347e-05	0.000623776	1.71345
CPPED1	-0.875494	11.2137	-6.29495	6.94415e-05	0.000623776	1.71335
PIK3CA	-0.931538	10.1931	-6.2944	6.94935e-05	0.000623926	1.71257
TMEM63A	0.971174	11.423	6.28836	7.00646e-05	0.000628632	1.70402
RBX1	-0.852964	10.3268	-6.28811	7.00886e-05	0.000628632	1.70366
ANAPC2	1.06896	11.1169	6.28456	7.04271e-05	0.000631347	1.69863
ESCO1	-0.88908	10.2401	-6.28351	7.05273e-05	0.000631926	1.69714
CKB	1.19855	13.036	6.28281	7.05943e-05	0.000632206	1.69615
DENND10	-1.33948	8.85802	-6.28032	7.08329e-05	0.000634022	1.69263
TOR2A	0.701428	9.75778	6.27957	7.09051e-05	0.000634348	1.69156
NDUFB10	1.19565	11.6204	6.27801	7.10551e-05	0.000635165	1.68936
ARL11	1.75786	5.83912	6.27788	7.10681e-05	0.000635165	1.68916
PRIMPOL	-1.5254	8.62952	-6.27602	7.12473e-05	0.000635912	1.68653
CIBAR1	-0.805962	6.75227	-6.27576	7.12731e-05	0.000635912	1.68616
MED4	-1.06156	9.58522	-6.2756	7.12888e-05	0.000635912	1.68593
TFDP2	-0.700994	12.367	-6.27553	7.12954e-05	0.000635912	1.68583
HEXD	1.06077	9.35078	6.27105	7.17306e-05	0.000639472	1.67947
PTBP2	-1.09267	8.64823	-6.27028	7.18055e-05	0.000639555	1.67838
PODXL	-1.32819	6.05757	-6.27021	7.18122e-05	0.000639555	1.67829
TRAPPC8	-0.798314	11.437	-6.26622	7.22026e-05	0.000642407	1.67262
ANKRD46	-0.80055	8.96107	-6.2662	7.2205e-05	0.000642407	1.67259
EAPP	-0.809158	9.40234	-6.26551	7.22721e-05	0.000642578	1.67162
RALY	0.725163	12.9052	6.26526	7.22968e-05	0.000642578	1.67126
ROCK1	-0.900485	11.5671	-6.2632	7.24993e-05	0.000643886	1.66834
ZNF148	-0.80952	10.0389	-6.26303	7.25167e-05	0.000643886	1.66809
GNAO1	-2.12472	4.91414	-6.26263	7.25564e-05	0.000643915	1.66752
TMEM237	-0.748735	8.92107	-6.26177	7.2641e-05	0.000644343	1.6663
LRRC10B	1.40677	2.56111	6.26072	7.27446e-05	0.000644867	1.66481
GALK1	0.741733	9.5733	6.26008	7.28084e-05	0.000644867	1.6639
GPS1	1.04539	12.0635	6.26007	7.28093e-05	0.000644867	1.66388
CIR1	-0.999321	10.2225	-6.25924	7.28908e-05	0.000645266	1.66271
CMTR2	-0.815174	9.94091	-6.25261	7.35514e-05	0.000650788	1.65329
CDADC1	-0.720628	7.78051	-6.25129	7.36835e-05	0.000651631	1.65142
YIPF2	1.24529	10.1902	6.24926	7.38875e-05	0.000652653	1.64853
EVL	0.765067	9.87992	6.24819	7.39955e-05	0.000652653	1.647
ZNF335	0.903396	10.6001	6.24808	7.4007e-05	0.000652653	1.64684
FAM171A2	1.11855	8.0926	6.24803	7.40116e-05	0.000652653	1.64678
ZBTB11	-0.748159	10.6472	-6.24796	7.40189e-05	0.000652653	1.64667
PROB1	1.81289	7.27524	6.24795	7.40201e-05	0.000652653	1.64666
RB1	-0.837912	10.9098	-6.24681	7.41352e-05	0.000653342	1.64503
GNG2	-2.12552	3.52375	-6.24527	7.42906e-05	0.000654386	1.64285
ACTR2	-1.09453	14.2288	-6.24416	7.44029e-05	0.000655049	1.64127
ELMOD2	-1.17797	10.1577	-6.24194	7.46278e-05	0.000656702	1.63812
[truncated: 15,365 more rows]

## Sheet: N159S-G158S_deg
Table S2 bulk RNA-Seq of human cell lines (N159S-G158S)
	logFC	AveExpr	t	P.Value	adj.P.Val	B
SLC25A34	-3.1924	5.44272	-29.3789	1.69532e-11	1.22693e-07	16.609
S1PR1	-6.57086	6.76995	-28.5816	2.26155e-11	1.22693e-07	16.3696
VSIR	-5.89754	9.44336	-28.1548	2.64737e-11	1.22693e-07	16.2375
TMEM273	-3.15223	9.07519	-27.7042	3.13428e-11	1.22693e-07	16.0948
PGGHG	-3.33101	11.5877	-27.2154	3.77591e-11	1.22693e-07	15.9363
FERMT3	-4.0812	12.4011	-26.9657	4.15792e-11	1.22693e-07	15.8538
MYO1F	-6.66597	8.76032	-25.8038	6.58808e-11	1.54268e-07	15.4553
LRRC25	-7.42096	6.49237	-25.6647	6.97062e-11	1.54268e-07	15.406
LCP2	-4.77668	10.0078	-24.3838	1.18918e-10	2.25802e-07	14.9339
BHLHE40	-3.31023	11.7591	-24.2207	1.27536e-10	2.25802e-07	14.8714
PLXNB1	-3.32902	8.27622	-23.2182	1.98076e-10	3.18812e-07	14.4748
TNRC18	-2.64762	10.7942	-22.9232	2.26272e-10	3.33846e-07	14.3538
KIF21B	-3.47426	10.3759	-22.222	3.12544e-10	4.2566e-07	14.058
CD24	-6.75279	9.62866	-21.9761	3.50846e-10	4.34724e-07	13.9515
ITGAX	-8.22024	6.95811	-21.8735	3.68306e-10	4.34724e-07	13.9066
AMH	-2.49635	9.46266	-21.6633	4.0715e-10	4.48978e-07	13.8138
MSMO1	2.82862	10.0963	21.5443	4.311e-10	4.48978e-07	13.7608
LAPTM5	-3.02056	10.1856	-21.3173	4.81188e-10	4.70223e-07	13.6585
OSGIN1	-2.88986	7.81915	-21.1266	5.282e-10	4.70223e-07	13.5716
SNCG	-3.51398	9.68048	-21.1151	5.31176e-10	4.70223e-07	13.5664
IDS	-2.35134	8.36539	-20.9192	5.85064e-10	4.83185e-07	13.476
IFITM2	-4.23907	10.9149	-20.608	6.83379e-10	4.83185e-07	13.3303
NCKAP1L	-6.13259	11.455	-20.5538	7.02281e-10	4.83185e-07	13.3046
ICAM5	-3.31351	11.62	-20.5201	7.14316e-10	4.83185e-07	13.2886
CORO1A	-5.61152	10.4235	-20.5	7.21593e-10	4.83185e-07	13.2791
SLAMF6	-7.30968	8.69255	-20.3958	7.60714e-10	4.83185e-07	13.2293
VWA7	-4.68883	8.58101	-20.3943	7.61265e-10	4.83185e-07	13.2287
IGSF9B	5.14812	4.61784	20.3869	7.64145e-10	4.83185e-07	13.2251
APOBEC3C	-2.53305	12.1842	-20.2814	8.06322e-10	4.92273e-07	13.1744
NEO1	-2.97482	7.89413	-20.153	8.61076e-10	5.00246e-07	13.1123
CRACR2B	-3.48875	10.0172	-20.1198	8.7589e-10	5.00246e-07	13.0962
CD84	-6.78658	9.37386	-20.0426	9.11445e-10	5.04286e-07	13.0585
MCRIP1	-2.14636	9.7073	-19.9479	9.57187e-10	5.13545e-07	13.0121
MYEOV	-2.96952	9.1063	-19.6889	1.09569e-09	5.6178e-07	12.8838
EVI2B	-7.02003	8.02466	-19.6633	1.11055e-09	5.6178e-07	12.871
DENND1C	-6.15033	7.40835	-19.5809	1.15979e-09	5.70389e-07	12.8297
IDUA	-4.68008	8.87305	-19.2585	1.37673e-09	6.58784e-07	12.666
ACP5	3.04076	6.51482	19.0555	1.53586e-09	7.15591e-07	12.5613
WAS	-4.65767	9.94318	-18.8396	1.72747e-09	7.84226e-07	12.4484
CD226	5.78507	6.87246	18.7284	1.83622e-09	8.08381e-07	12.3897
LAMB3	-3.0504	6.90745	-18.6934	1.87199e-09	8.08381e-07	12.3711
SLC6A19	-7.85758	9.04461	-18.6335	1.93486e-09	8.15636e-07	12.3393
WFIKKN1	-2.2776	6.91494	-18.5686	2.00579e-09	8.25873e-07	12.3046
CCDC188	-3.84761	5.10459	-18.5033	2.07985e-09	8.36905e-07	12.2696
STK10	-2.39523	9.14821	-18.4026	2.20016e-09	8.55088e-07	12.2153
MOB1B	2.52037	11.7207	18.3853	2.22164e-09	8.55088e-07	12.2059
FGF5	2.70536	6.97156	18.28	2.35689e-09	8.87847e-07	12.1488
BMX	3.04934	7.223	18.1946	2.47342e-09	9.12332e-07	12.1021
CSRP1	-2.26244	10.3816	-18.0763	2.64511e-09	9.30404e-07	12.037
TMEM238	-3.7895	5.51158	-18.071	2.65303e-09	9.30404e-07	12.0341
AMMECR1	2.83055	12.0496	18.0532	2.68007e-09	9.30404e-07	12.0243
KIFC2	-3.32206	10.7432	-18.0121	2.74375e-09	9.34195e-07	12.0015
LGALS9	-3.31691	7.30499	-17.8429	3.02342e-09	1.00949e-06	11.9072
MBOAT2	2.00603	11.3125	17.8094	3.08233e-09	1.00949e-06	11.8884
TREML2	-5.12136	9.04868	-17.766	3.16063e-09	1.00949e-06	11.864
PTGIR	-4.21469	5.56025	-17.7484	3.19295e-09	1.00949e-06	11.8541
GULP1	2.62977	9.14764	17.686	3.31076e-09	1.01082e-06	11.8188
PARP10	-4.13274	6.98148	-17.6857	3.31137e-09	1.01082e-06	11.8186
RCOR2	-2.41287	7.81406	-17.582	3.51747e-09	1.05554e-06	11.7597
TRANK1	-5.50766	10.4014	-17.5038	3.68225e-09	1.08657e-06	11.7151
DOCK2	-3.25136	11.0936	-17.2747	4.21551e-09	1.1863e-06	11.5828
WSCD2	-4.26203	5.56739	-17.2669	4.23525e-09	1.1863e-06	11.5783
NBEAL2	-2.43881	12.8683	-17.2642	4.24191e-09	1.1863e-06	11.5767
ITGAM	-5.64095	7.31297	-17.246	4.28825e-09	1.1863e-06	11.5661
CYTH4	-5.94754	5.5433	-17.0825	4.72827e-09	1.28791e-06	11.4704
ARHGAP23	2.63213	7.84372	16.9926	4.99103e-09	1.33888e-06	11.4173
ADGRE2	-3.00046	9.66698	-16.9531	5.11169e-09	1.35078e-06	11.3938
ANKRD55	-4.21266	7.17504	-16.9003	5.27775e-09	1.36822e-06	11.3624
ABCB10	2.07903	12.432	16.8607	5.40618e-09	1.36822e-06	11.3388
S100A11	-1.81727	10.9007	-16.8254	5.5232e-09	1.36822e-06	11.3177
PPBP	-5.89733	4.66915	-16.8228	5.53224e-09	1.36822e-06	11.3161
CCDC173	2.68624	8.3561	16.8133	5.56406e-09	1.36822e-06	11.3104
RASSF2	-6.67562	6.48061	-16.7873	5.653e-09	1.37105e-06	11.2948
SIGLEC6	-3.17463	6.04773	-16.7487	5.78809e-09	1.38484e-06	11.2716
SH3GLB2	-2.69319	11.8055	-16.6688	6.0784e-09	1.43491e-06	11.2234
DLG4	-2.38501	8.39481	-16.5627	6.48902e-09	1.49999e-06	11.1589
SOCS1	-3.38113	8.20596	-16.5098	6.70468e-09	1.49999e-06	11.1267
OPLAH	-2.46321	11.2241	-16.5087	6.70937e-09	1.49999e-06	11.126
TCEAL8	2.1151	10.4794	16.506	6.72066e-09	1.49999e-06	11.1243
VAV1	-3.731	10.1195	-16.4924	6.77771e-09	1.49999e-06	11.116
HCK	-5.52003	5.02291	-16.4488	6.96375e-09	1.52214e-06	11.0892
POLR2M	2.02772	9.52318	16.3983	7.18601e-09	1.55156e-06	11.0582
PLXNA2	-3.41718	6.98247	-16.3741	7.29529e-09	1.55618e-06	11.0433
PPP1R12C	-2.00991	11.0302	-16.3134	7.57777e-09	1.59033e-06	11.0057
BCL2L1	-2.29049	12.0841	-16.2846	7.71592e-09	1.59033e-06	10.9878
FGD3	-5.29	7.96298	-16.2827	7.72485e-09	1.59033e-06	10.9867
NPY1R	4.99655	5.80686	16.2315	7.97768e-09	1.60864e-06	10.9548
SLC26A1	-2.75712	8.39723	-16.2136	8.06836e-09	1.60864e-06	10.9436
NDUFB5	2.36844	9.33508	16.1949	8.16409e-09	1.60864e-06	10.9319
IRF2BPL	-2.93805	9.95655	-16.1839	8.22069e-09	1.60864e-06	10.9251
IL10RA	-4.65528	9.1452	-16.1697	8.29496e-09	1.60864e-06	10.9162
MAPK12	-1.56615	10.9609	-16.1575	8.35892e-09	1.60864e-06	10.9086
FGF13	1.92484	10.3568	16.1177	8.57213e-09	1.62385e-06	10.8836
APOL1	-1.99027	8.63279	-16.1087	8.62142e-09	1.62385e-06	10.8779
STAT6	-2.37837	11.5437	-16.0594	8.89542e-09	1.65783e-06	10.8469
SBNO2	-1.82152	11.5072	-16.0396	9.00806e-09	1.66133e-06	10.8344
FOXH1	-2.24474	8.03028	-15.9176	9.73859e-09	1.75979e-06	10.757
CD53	-4.27675	11.9022	-15.9172	9.74073e-09	1.75979e-06	10.7568
RELN	3.43015	13.5171	15.8592	1.01108e-08	1.80781e-06	10.7197
MVP	-3.30024	7.07668	-15.8439	1.02107e-08	1.80781e-06	10.71
DSC2	1.59651	10.2304	15.7795	1.06437e-08	1.86581e-06	10.6687
PKD1	-2.26616	11.7176	-15.7282	1.10033e-08	1.89341e-06	10.6356
SPI1	-4.09023	11.0198	-15.7265	1.10151e-08	1.89341e-06	10.6345
C20orf204	-2.11834	5.86339	-15.6916	1.12677e-08	1.91822e-06	10.612
LPAR2	-5.0962	9.37478	-15.6724	1.14087e-08	1.92372e-06	10.5996
PYCARD	-2.74818	6.62719	-15.6359	1.16829e-08	1.94263e-06	10.5759
ARHGEF6	-4.78369	10.6587	-15.628	1.17439e-08	1.94263e-06	10.5707
IL2RG	-4.24598	7.65691	-15.6084	1.1895e-08	1.94263e-06	10.558
STING1	-3.69687	10.1367	-15.5891	1.20457e-08	1.94263e-06	10.5455
PLAT	3.42188	6.3448	15.5861	1.20695e-08	1.94263e-06	10.5435
RIDA	2.04465	9.272	15.5583	1.22906e-08	1.96041e-06	10.5254
COL9A2	-4.64543	6.703	-15.5121	1.26686e-08	2.00004e-06	10.4952
HDAC10	-2.95469	7.12472	-15.4914	1.28421e-08	2.00004e-06	10.4816
CFAP70	-3.557	7.1929	-15.4749	1.29826e-08	2.00004e-06	10.4708
MAST4	-2.91904	9.29315	-15.4739	1.29909e-08	2.00004e-06	10.4701
LINGO3	-4.98816	5.97631	-15.4529	1.31719e-08	2.01042e-06	10.4563
RFK	2.58741	9.31338	15.3231	1.43529e-08	2.15434e-06	10.3706
FAM214B	-3.50439	9.43677	-15.3225	1.43582e-08	2.15434e-06	10.3702
GRIN3B	-2.84683	6.17067	-15.2981	1.4593e-08	2.17116e-06	10.354
TBC1D10C	-4.64002	6.66242	-15.2702	1.48663e-08	2.19339e-06	10.3354
GZMM	-4.55852	7.11462	-15.2357	1.52123e-08	2.2259e-06	10.3124
MICALL2	-2.90039	11.2399	-15.2022	1.55571e-08	2.2574e-06	10.29
AMHR2	-2.36787	7.93621	-15.1817	1.57719e-08	2.2574e-06	10.2763
VIM	-2.39788	12.4011	-15.1781	1.58101e-08	2.2574e-06	10.2739
MZT1	2.55557	9.4084	15.1132	1.65131e-08	2.32224e-06	10.2303
TEAD1	1.57997	10.5373	15.112	1.65265e-08	2.32224e-06	10.2295
CCNC	2.15643	10.7694	15.0951	1.67164e-08	2.33042e-06	10.2181
NCF4	-5.08999	5.01336	-15.0133	1.76646e-08	2.44338e-06	10.1628
ARHGDIB	-3.6391	10.9795	-14.9508	1.8429e-08	2.51499e-06	10.1203
PIR	2.6629	8.96646	14.9478	1.84664e-08	2.51499e-06	10.1183
CPOX	1.77483	11.3762	14.9186	1.88374e-08	2.52745e-06	10.0983
CLCF1	-2.32006	7.66343	-14.9181	1.88435e-08	2.52745e-06	10.098
TRADD	-2.39148	8.99538	-14.8737	1.94226e-08	2.56758e-06	10.0676
NUDT22	-1.75688	9.56223	-14.8729	1.94327e-08	2.56758e-06	10.0671
DPF3	1.78446	7.09394	14.8587	1.96219e-08	2.57337e-06	10.0574
TBC1D23	1.72869	11.1592	14.8305	2.00036e-08	2.60072e-06	10.038
LIMD2	-3.69855	8.26196	-14.8104	2.02815e-08	2.60072e-06	10.0241
QRICH2	-2.43131	8.50688	-14.8072	2.03263e-08	2.60072e-06	10.0219
CCDC80	-3.34437	6.444	-14.7896	2.05728e-08	2.60072e-06	10.0098
SRPK3	-2.05227	7.59134	-14.7841	2.06501e-08	2.60072e-06	10.0061
CETP	-3.28834	4.10446	-14.7697	2.08551e-08	2.60072e-06	9.99613
CDKN1C	-2.4148	10.0363	-14.7695	2.08586e-08	2.60072e-06	9.99596
FMNL1	-4.66387	10.7968	-14.7177	2.16155e-08	2.67624e-06	9.96014
CXADR	3.40935	4.49907	14.6767	2.22356e-08	2.73389e-06	9.9317
SIGIRR	-2.4704	9.38103	-14.6018	2.34189e-08	2.8042e-06	9.87954
APOBR	-4.04746	10.2617	-14.5994	2.34571e-08	2.8042e-06	9.8779
SNX21	-3.09806	6.38879	-14.5832	2.3723e-08	2.8042e-06	9.86655
BCL3	-4.27993	7.50819	-14.5829	2.3729e-08	2.8042e-06	9.8663
DGKQ	-2.67578	10.8287	-14.5733	2.38878e-08	2.8042e-06	9.85958
PROCR	-1.99044	7.13327	-14.5716	2.39161e-08	2.8042e-06	9.85839
NEK8	-2.05058	8.37808	-14.5475	2.43204e-08	2.82296e-06	9.84152
TMEM158	-3.51534	9.08315	-14.5431	2.4395e-08	2.82296e-06	9.83843
P2RX6	-5.03974	8.09565	-14.526	2.4687e-08	2.83821e-06	9.82645
USP20	-2.37985	13.1297	-14.5027	2.50913e-08	2.84646e-06	9.81009
CFD	-1.57742	9.8379	-14.4993	2.51506e-08	2.84646e-06	9.80771
ANKRD13D	-2.81854	9.89362	-14.4942	2.52411e-08	2.84646e-06	9.80409
TUBGCP6	-1.74794	11.0595	-14.4804	2.54863e-08	2.85592e-06	9.79435
EDEM3	1.62605	11.5181	14.4429	2.61635e-08	2.91336e-06	9.76793
ALOX5	-4.8515	7.77354	-14.4305	2.6392e-08	2.92044e-06	9.75916
IRAG2	-4.63922	8.69185	-14.3996	2.69703e-08	2.96044e-06	9.73731
ZNF580	-1.65234	9.65772	-14.3935	2.70879e-08	2.96044e-06	9.73292
ACE	-2.42486	5.09263	-14.3791	2.73628e-08	2.96769e-06	9.72274
ARL5B	1.81259	10.6673	14.3725	2.74895e-08	2.96769e-06	9.71808
PRKCB	-1.49154	14.1837	-14.3571	2.77892e-08	2.98186e-06	9.70714
PNPLA6	-3.35703	11.4125	-14.3272	2.83834e-08	3.01635e-06	9.6858
ABO	-2.30138	10.6782	-14.3238	2.84513e-08	3.01635e-06	9.68339
LMF2	-1.67525	10.4252	-14.3031	2.88705e-08	3.04257e-06	9.66863
ITGB7	-4.17064	7.30949	-14.2883	2.91742e-08	3.05534e-06	9.65806
BCAR1	-2.46928	10.1388	-14.2804	2.93368e-08	3.05534e-06	9.65246
TIMP1	-1.97258	12.1368	-14.2598	2.97691e-08	3.08223e-06	9.63769
PCNP	1.75169	12.2357	14.225	3.05143e-08	3.1176e-06	9.61272
C11orf21	-3.89554	8.05137	-14.212	3.07977e-08	3.1176e-06	9.60339
GIPR	-2.69855	9.05614	-14.2032	3.099e-08	3.1176e-06	9.5971
GMFB	1.92804	10.2261	14.2032	3.09911e-08	3.1176e-06	9.59706
MAPK15	-1.89117	7.91313	-14.1477	3.22408e-08	3.19602e-06	9.55712
PGRMC2	2.25222	11.0289	14.1399	3.2422e-08	3.19602e-06	9.55145
TBXAS1	-2.48445	7.54499	-14.1368	3.24936e-08	3.19602e-06	9.54922
ABAT	-3.68823	6.31109	-14.1303	3.26437e-08	3.19602e-06	9.54457
GMIP	-4.23427	10.4945	-14.1291	3.26733e-08	3.19602e-06	9.54365
NAA80	-1.71108	8.16133	-14.1097	3.31293e-08	3.22282e-06	9.52964
KCNAB2	-2.66538	9.42006	-14.1003	3.33541e-08	3.22696e-06	9.5228
PNMT	-2.35234	9.19685	-14.0888	3.36305e-08	3.23557e-06	9.51446
GYPC	-2.31396	12.833	-14.0754	3.39529e-08	3.23557e-06	9.50481
ACAP3	-2.61257	11.7079	-14.0739	3.39913e-08	3.23557e-06	9.50366
AP5Z1	-1.98393	10.2772	-14.0506	3.45643e-08	3.27252e-06	9.48676
CCR4	-4.84246	4.92643	-14.0309	3.50582e-08	3.29603e-06	9.4724
ISG15	-2.53475	8.25689	-14.0215	3.52953e-08	3.29603e-06	9.46558
ANO9	-2.31553	9.56598	-14.0173	3.54026e-08	3.29603e-06	9.46251
CBARP	-2.41897	8.41677	-14.0018	3.58011e-08	3.29603e-06	9.45119
NFASC	2.80141	4.86028	13.9973	3.59173e-08	3.29603e-06	9.4479
CDK1	1.57536	12.6118	13.9968	3.59296e-08	3.29603e-06	9.44756
CREB3L1	-1.58612	9.44185	-13.9816	3.63246e-08	3.31509e-06	9.43649
LENG8	-2.08787	12.62	-13.9719	3.65814e-08	3.3214e-06	9.42936
TMC6	-1.76973	13.2082	-13.9502	3.71602e-08	3.35674e-06	9.41347
ASIC3	-3.09615	8.523	-13.9298	3.77111e-08	3.38921e-06	9.39857
MAPK8IP3	-2.71209	11.669	-13.9036	3.84358e-08	3.4369e-06	9.37929
CASKIN1	-2.18118	7.76702	-13.8429	4.01697e-08	3.55865e-06	9.33458
PTAFR	-3.7071	6.89565	-13.8419	4.01993e-08	3.55865e-06	9.33384
NAP1L5	2.44109	9.09146	13.8279	4.06115e-08	3.57725e-06	9.3235
CARD11	-2.75004	8.93186	-13.805	4.12947e-08	3.59754e-06	9.30659
MSN	-1.27329	14.6763	-13.8038	4.13322e-08	3.59754e-06	9.30567
OSTC	1.75709	11.2979	13.794	4.16286e-08	3.59754e-06	9.29842
KLC2	-1.52041	10.0867	-13.7832	4.19573e-08	3.59754e-06	9.29045
IGFBP4	-1.72665	10.3464	-13.7803	4.20465e-08	3.59754e-06	9.28829
DAAM1	1.84035	9.81874	13.773	4.22719e-08	3.59754e-06	9.28287
CTDSP1	-1.58504	11.1388	-13.7651	4.25188e-08	3.59754e-06	9.27697
CCDC88B	-3.82746	9.55648	-13.7601	4.26758e-08	3.59754e-06	9.27323
SAMD10	-1.68639	8.6156	-13.7565	4.27875e-08	3.59754e-06	9.27058
ADAM8	-4.15206	10.5778	-13.7537	4.28739e-08	3.59754e-06	9.26853
SLC16A3	-2.74795	6.50929	-13.7451	4.31468e-08	3.60337e-06	9.26209
NAGLU	-1.33458	8.74567	-13.7284	4.36786e-08	3.61424e-06	9.24967
ARAP3	-3.05448	9.53115	-13.7241	4.38151e-08	3.61424e-06	9.2465
RNPEPL1	-2.5172	11.3315	-13.7218	4.38894e-08	3.61424e-06	9.24478
NCF2	-5.87187	5.31511	-13.7104	4.42586e-08	3.62777e-06	9.23628
LZTR1	-1.39753	10.6943	-13.695	4.47623e-08	3.65215e-06	9.2248
ASIC1	2.73275	7.88214	13.6717	4.55359e-08	3.69822e-06	9.20741
PTGS1	-3.23772	10.7529	-13.6614	4.58844e-08	3.69928e-06	9.19967
CYBC1	-1.73639	11.2038	-13.659	4.59668e-08	3.69928e-06	9.19785
MT-ND3	1.59657	14.1903	13.641	4.65817e-08	3.71016e-06	9.18436
ERMAP	1.89814	12.0625	13.6323	4.68793e-08	3.71016e-06	9.17789
LIN7C	1.80928	9.81969	13.6316	4.69046e-08	3.71016e-06	9.17735
L1CAM	-5.81528	8.13802	-13.6305	4.69441e-08	3.71016e-06	9.17649
TMED7	2.02228	10.0373	13.6245	4.71497e-08	3.71016e-06	9.17206
PGLYRP4	-3.10432	6.5277	-13.6157	4.7458e-08	3.71166e-06	9.16544
SAMD9L	-5.39707	7.87191	-13.612	4.75881e-08	3.71166e-06	9.16266
VRK1	1.73752	11.5283	13.6023	4.79301e-08	3.72194e-06	9.15538
COL14A1	-2.85233	8.22314	-13.5907	4.83451e-08	3.73777e-06	9.14663
ISYNA1	-1.5085	12.9893	-13.5835	4.86021e-08	3.74131e-06	9.14124
ADGRV1	1.74685	10.8204	13.5713	4.90471e-08	3.75005e-06	9.13198
NRBP2	-3.04969	10.1346	-13.5687	4.91393e-08	3.75005e-06	9.13008
TNFAIP2	-2.9324	11.643	-13.5418	5.01311e-08	3.7972e-06	9.10977
CA6	-2.48285	2.94256	-13.5393	5.02253e-08	3.7972e-06	9.10787
EFCAB10	2.42268	6.69536	13.5346	5.04005e-08	3.7972e-06	9.10433
STARD10	-2.84489	9.98892	-13.5268	5.06919e-08	3.80124e-06	9.09847
TSPOAP1	-2.97376	8.0831	-13.5165	5.10852e-08	3.80124e-06	9.09061
SYNPO2L	2.99365	4.97899	13.509	5.13694e-08	3.80124e-06	9.08497
BRI3	-1.59152	9.24225	-13.5049	5.15275e-08	3.80124e-06	9.08185
PLD3	-3.05435	13.5309	-13.5049	5.15277e-08	3.80124e-06	9.08185
SUMO1	1.49939	11.271	13.4845	5.23162e-08	3.8378e-06	9.06641
AP1G2	-2.22859	9.53461	-13.4809	5.24568e-08	3.8378e-06	9.06368
OSBPL7	-1.98831	9.89242	-13.4623	5.31895e-08	3.85831e-06	9.04958
NPTXR	-3.72664	7.73648	-13.4615	5.32237e-08	3.85831e-06	9.04892
WASHC1	-1.90464	8.8058	-13.4519	5.36048e-08	3.85831e-06	9.04167
RAC2	-3.35293	12.3572	-13.4518	5.36088e-08	3.85831e-06	9.04159
ARHGAP4	-2.33636	10.6786	-13.4301	5.44879e-08	3.86775e-06	9.02505
SH3BGRL3	-2.96752	11.4792	-13.4288	5.45398e-08	3.86775e-06	9.02408
ARTN	-1.92839	4.29962	-13.4269	5.4618e-08	3.86775e-06	9.02262
CELF2	-2.9498	11.7379	-13.4266	5.46294e-08	3.86775e-06	9.02241
PNPLA2	-2.14608	11.4491	-13.4217	5.48322e-08	3.86775e-06	9.01864
CTSL	-1.93004	11.4431	-13.4004	5.57115e-08	3.90133e-06	9.00246
CENPQ	1.58972	8.93357	13.3972	5.58458e-08	3.90133e-06	9.00001
PARD6B	2.0405	7.83278	13.3943	5.59693e-08	3.90133e-06	8.99776
PLAAT4	-3.5562	6.01747	-13.3723	5.69031e-08	3.94959e-06	8.98092
RASSF5	-3.26565	11.9265	-13.3675	5.71079e-08	3.94959e-06	8.97727
NDUFA5	2.18475	12.4791	13.3542	5.76817e-08	3.95195e-06	8.96709
ZNF319	-1.64301	8.76	-13.3528	5.77413e-08	3.95195e-06	8.96604
NOTCH1	-1.71971	11.0451	-13.3466	5.80099e-08	3.95195e-06	8.96132
PAQR6	-3.72141	7.41397	-13.3432	5.81619e-08	3.95195e-06	8.95865
STX7	1.67535	10.224	13.341	5.82581e-08	3.95195e-06	8.95697
ABCD1	-3.17599	9.45576	-13.3326	5.86288e-08	3.96192e-06	8.95051
ADGRG5	-3.78433	4.90938	-13.3261	5.89147e-08	3.9661e-06	8.94556
UBE2M	-1.4677	11.9072	-13.3201	5.91821e-08	3.96901e-06	8.94095
TAFA2	-2.86601	9.09621	-13.3131	5.9497e-08	3.97507e-06	8.93555
COL7A1	-2.79489	6.39858	-13.2898	6.05523e-08	4.02024e-06	8.91765
PLEC	-2.25141	13.8686	-13.2833	6.08506e-08	4.02024e-06	8.91264
NCALD	1.45484	9.19333	13.2832	6.08543e-08	4.02024e-06	8.91258
PTPN6	-4.74383	8.91893	-13.2771	6.11346e-08	4.02375e-06	8.9079
GNAI2	-2.51469	11.8963	-13.2637	6.17572e-08	4.04967e-06	8.89758
CD44	-4.13947	9.68125	-13.258	6.20263e-08	4.05231e-06	8.89315
CAMK1D	-5.27953	5.50994	-13.2314	6.32906e-08	4.10496e-06	8.87259
GAS7	-5.4878	4.28391	-13.2313	6.32959e-08	4.10496e-06	8.87251
PIDD1	-1.70943	10.3902	-13.22	6.38392e-08	4.12508e-06	8.8638
COL25A1	3.85131	6.13468	13.2026	6.46893e-08	4.16482e-06	8.85032
TCIRG1	-1.71442	10.8052	-13.1924	6.51911e-08	4.18192e-06	8.84244
RNF217	1.79054	10.2005	13.1605	6.67936e-08	4.25766e-06	8.81769
OSBPL8	1.6026	12.3939	13.1553	6.70589e-08	4.25766e-06	8.81365
NTRK1	-2.91016	9.88495	-13.1541	6.71214e-08	4.25766e-06	8.8127
AJM1	-2.87021	8.76018	-13.15	6.73338e-08	4.25766e-06	8.80948
GBP2	-3.52112	6.32304	-13.1327	6.82298e-08	4.29896e-06	8.796
ADORA3	-4.16693	3.56485	-13.1138	6.92178e-08	4.33139e-06	8.78134
GAL3ST2	-3.29103	5.90931	-13.1044	6.9717e-08	4.33139e-06	8.77401
ZNRF1	-1.84539	10.2058	-13.1039	6.9748e-08	4.33139e-06	8.77355
SNX20	-3.98241	3.75571	-13.0999	6.99583e-08	4.33139e-06	8.77048
VBP1	1.64837	11.7182	13.0973	7.01017e-08	4.33139e-06	8.76839
ACADM	1.51769	11.7909	13.0952	7.02122e-08	4.33139e-06	8.76679
PAK6	-3.63405	6.98018	-13.0799	7.10377e-08	4.35922e-06	8.75486
PLA2G12A	1.88108	10.9299	13.0769	7.12055e-08	4.35922e-06	8.75246
RO60	1.89389	11.2719	13.0733	7.1402e-08	4.35922e-06	8.74964
HMGCR	1.61934	11.6661	13.0585	7.22142e-08	4.39365e-06	8.7381
PSMB10	-2.91911	7.93995	-13.0517	7.25938e-08	4.40162e-06	8.73275
TSKS	-3.49655	7.00027	-13.044	7.30258e-08	4.4127e-06	8.7267
ELMO1	-3.6113	6.99809	-13.0367	7.34337e-08	4.42226e-06	8.72102
PPP1R16A	-1.79762	9.63619	-13.0274	7.39635e-08	4.43906e-06	8.71368
STARD4	2.33224	9.84772	13.0006	7.55026e-08	4.51612e-06	8.69266
NECAB3	-1.44337	10.3874	-12.992	7.60065e-08	4.53096e-06	8.68587
ENO2	1.41052	9.81124	12.973	7.713e-08	4.58251e-06	8.67088
DRAP1	-1.86048	11.4308	-12.9568	7.81044e-08	4.62488e-06	8.65806
TLCD4	2.17056	11.633	12.9263	7.99671e-08	4.71939e-06	8.63399
COL1A1	2.73564	7.54548	12.922	8.02366e-08	4.71956e-06	8.63056
SKA2	1.44291	11.0084	12.9122	8.08459e-08	4.73966e-06	8.62283
MC1R	-1.90866	7.28521	-12.8808	8.28399e-08	4.83721e-06	8.59793
POU2F1	1.45019	10.5904	12.8775	8.30564e-08	4.83721e-06	8.59527
MTHFD2L	1.86941	8.6785	12.8661	8.37955e-08	4.85424e-06	8.58621
CLASRP	-1.63131	10.9001	-12.8633	8.39756e-08	4.85424e-06	8.58402
GRK2	-1.9479	12.6069	-12.8603	8.41713e-08	4.85424e-06	8.58164
ZFP36	-2.29352	9.82457	-12.8395	8.5545e-08	4.91745e-06	8.56509
BICDL1	-3.02321	7.08824	-12.8285	8.62798e-08	4.94364e-06	8.55635
GPR132	-2.70332	4.49648	-12.8195	8.68915e-08	4.95755e-06	8.54913
PAQR3	1.50448	10.7304	12.8101	8.75339e-08	4.95755e-06	8.5416
TSPAN32	-1.64094	8.09205	-12.8096	8.7565e-08	4.95755e-06	8.54123
IDI1	1.5112	11.2818	12.8085	8.76427e-08	4.95755e-06	8.54033
ENPP2	-3.15387	3.37436	-12.7911	8.88373e-08	5.00912e-06	8.52648
BLOC1S6	1.39525	11.3302	12.7776	8.97807e-08	5.04624e-06	8.51568
SUSD2	-3.74695	4.67748	-12.7592	9.10868e-08	5.10346e-06	8.50091
ZMIZ1	-1.75859	11.8721	-12.7531	9.1521e-08	5.11161e-06	8.49604
FAM171A2	-2.28239	8.0926	-12.7491	9.18117e-08	5.11172e-06	8.4928
NBEAL1	1.47125	8.05458	12.7349	9.28432e-08	5.14347e-06	8.48137
IFRD1	1.85887	8.12536	12.7327	9.30036e-08	5.14347e-06	8.4796
MBIP	1.39315	9.24251	12.7292	9.32535e-08	5.14347e-06	8.47686
SBF1	-1.46193	12.1502	-12.6883	9.63012e-08	5.29507e-06	8.44395
B3GAT3	-1.39957	10.8316	-12.6794	9.69793e-08	5.3046e-06	8.43677
KRAS	1.40525	10.7349	12.67	9.77054e-08	5.3046e-06	8.42913
REX1BD	-1.76357	9.87141	-12.6683	9.78344e-08	5.3046e-06	8.42778
CST3	-1.97884	10.9354	-12.6681	9.78483e-08	5.3046e-06	8.42764
HMG20B	-1.46678	11.0333	-12.6665	9.79725e-08	5.3046e-06	8.42634
DNASE1L2	-1.71442	6.91452	-12.6587	9.85806e-08	5.30573e-06	8.42
PRXL2A	2.1527	5.68266	12.6578	9.86519e-08	5.30573e-06	8.41926
JUND	-2.18017	11.9982	-12.6471	9.94848e-08	5.30573e-06	8.41066
SH3BGRL2	1.49	10.2598	12.6468	9.95105e-08	5.30573e-06	8.41039
SCOC	2.59871	9.58048	12.6462	9.95532e-08	5.30573e-06	8.40995
SPRYD3	-1.84821	9.72286	-12.6388	1.00143e-07	5.30573e-06	8.4039
SORBS1	-2.84558	10.6471	-12.6305	1.00797e-07	5.30573e-06	8.39724
CCNJ	1.70312	9.79767	12.6293	1.00893e-07	5.30573e-06	8.39627
SGSM2	-1.96124	10.2915	-12.6274	1.01046e-07	5.30573e-06	8.39471
SPTA1	1.4964	13.0192	12.6253	1.01217e-07	5.30573e-06	8.39299
SOSTDC1	-4.78253	8.27338	-12.6244	1.0129e-07	5.30573e-06	8.39224
DOK2	-3.33224	8.06042	-12.6178	1.01816e-07	5.31755e-06	8.38694
PNPLA7	-3.55863	7.29741	-12.614	1.02122e-07	5.31786e-06	8.38386
SLC25A29	-1.98762	8.60831	-12.6085	1.02571e-07	5.32556e-06	8.37938
SEC61G	1.64483	9.94848	12.6031	1.03007e-07	5.33257e-06	8.37503
CACNA1I	-3.62127	7.28974	-12.5973	1.03486e-07	5.33835e-06	8.37028
SLC25A21	1.54147	9.80498	12.5944	1.03722e-07	5.33835e-06	8.36795
GRINA	-1.41167	11.746	-12.5734	1.05462e-07	5.41217e-06	8.35091
SLC39A8	2.44416	11.6379	12.56	1.06594e-07	5.43215e-06	8.33997
SLC35E4	-2.61683	6.90687	-12.5599	1.06598e-07	5.43215e-06	8.33992
ONECUT2	2.25965	8.48094	12.5534	1.07151e-07	5.43215e-06	8.33463
FLNA	-2.6196	15.6968	-12.5513	1.07332e-07	5.43215e-06	8.33289
SDSL	-4.29202	7.8832	-12.5475	1.07661e-07	5.43215e-06	8.32976
INSRR	-2.90939	5.70179	-12.5435	1.07998e-07	5.43215e-06	8.32656
DENND4B	-1.52901	12.1008	-12.5435	1.07999e-07	5.43215e-06	8.32655
DLGAP5	1.33356	11.421	12.5269	1.09438e-07	5.46605e-06	8.31299
GALNT14	2.24516	4.60572	12.5246	1.09641e-07	5.46605e-06	8.31109
ACSL5	-3.04415	6.95199	-12.5221	1.09854e-07	5.46605e-06	8.3091
B3GALT4	-3.9911	6.64111	-12.5189	1.10141e-07	5.46605e-06	8.30642
SSX2IP	1.63063	11.9754	12.518	1.10216e-07	5.46605e-06	8.30572
GABBR1	-1.99107	10.6742	-12.508	1.11102e-07	5.49046e-06	8.29752
SMAD5	1.31838	11.1935	12.5045	1.11406e-07	5.49046e-06	8.29472
PLCB2	-3.43772	9.73085	-12.5019	1.11639e-07	5.49046e-06	8.29258
IER3IP1	1.86746	8.85828	12.4779	1.138e-07	5.56719e-06	8.27292
HELZ2	-3.65215	9.89088	-12.4776	1.13828e-07	5.56719e-06	8.27267
ZNF692	-1.45376	10.8987	-12.474	1.14157e-07	5.56789e-06	8.26972
MUC3A	1.63678	6.57913	12.4552	1.15882e-07	5.63653e-06	8.25433
SPEG	-2.89012	9.17981	-12.4401	1.17296e-07	5.68967e-06	8.2419
HERC6	-2.98519	4.89486	-12.435	1.17781e-07	5.6976e-06	8.23766
CENPK	1.82791	9.75527	12.4111	1.20056e-07	5.78256e-06	8.21805
MIB2	-2.74256	10.3048	-12.4097	1.20191e-07	5.78256e-06	8.21689
CPSF1	-1.40784	13.4219	-12.406	1.2055e-07	5.78412e-06	8.21383
LMNTD2	-4.17757	7.62664	-12.4013	1.21005e-07	5.79027e-06	8.20997
DEGS2	-3.59547	7.12551	-12.3969	1.2144e-07	5.79539e-06	8.20629
APOL4	-2.76457	8.73581	-12.3847	1.22634e-07	5.82283e-06	8.19625
LYL1	-2.27813	12.7087	-12.3843	1.22672e-07	5.82283e-06	8.19593
ARSA	-3.01882	9.26688	-12.372	1.23896e-07	5.8652e-06	8.18575
ARL5A	1.52436	11.0851	12.368	1.24297e-07	5.86847e-06	8.18243
CTSS	-3.75615	9.26235	-12.3634	1.24757e-07	5.86931e-06	8.17864
POLD4	-2.45224	7.73631	-12.3581	1.25284e-07	5.86931e-06	8.17431
ARHGAP25	-2.98019	9.27328	-12.3579	1.25309e-07	5.86931e-06	8.17411
ITGB3BP	1.50944	9.97874	12.3415	1.26978e-07	5.93177e-06	8.16054
PLXNB2	-1.76073	11.5458	-12.3312	1.28033e-07	5.96534e-06	8.15204
LRRC56	-2.27012	8.73908	-12.3202	1.29185e-07	6.0032e-06	8.14285
TNFRSF14	-3.44893	5.48762	-12.3074	1.30523e-07	6.01827e-06	8.13227
PTGDR2	-2.09424	8.33971	-12.307	1.30564e-07	6.01827e-06	8.13195
FTH1	-1.21608	14.8064	-12.3047	1.30809e-07	6.01827e-06	8.13003
FBXW5	-1.75558	11.9614	-12.3002	1.31292e-07	6.01827e-06	8.12624
SLC25A45	-4.23433	6.72419	-12.2963	1.31706e-07	6.01827e-06	8.12301
CHML	2.37773	12.3329	12.2933	1.3202e-07	6.01827e-06	8.12057
RIMBP3	-2.91874	5.26567	-12.2929	1.32065e-07	6.01827e-06	8.12022
MGST3	1.44584	10.9924	12.2897	1.32413e-07	6.01827e-06	8.11751
RAB11B	-1.39776	11.2531	-12.2882	1.32572e-07	6.01827e-06	8.11628
KCNH2	-2.66558	14.6938	-12.2851	1.32908e-07	6.01827e-06	8.11368
SPCS3	1.55077	12.3282	12.2695	1.34592e-07	6.07894e-06	8.10076
IL23R	1.50346	9.55166	12.2636	1.35245e-07	6.09293e-06	8.09578
NAP1L1	1.33657	14.4567	12.2468	1.37102e-07	6.16089e-06	8.08178
ZNF22	1.45927	10.1037	12.2431	1.37514e-07	6.16378e-06	8.07869
CD52	-3.3004	8.35689	-12.222	1.3989e-07	6.2544e-06	8.0611
MOB3B	1.18871	10.0972	12.2178	1.40372e-07	6.26016e-06	8.05757
MAPK11	-1.69831	9.01009	-12.2117	1.41076e-07	6.26555e-06	8.05243
C1orf141	3.76906	4.02138	12.2106	1.41201e-07	6.26555e-06	8.05152
ASPM	1.41981	12.2	12.2012	1.42289e-07	6.28729e-06	8.04364
TMEM150B	-4.2136	5.66199	-12.1982	1.42635e-07	6.28729e-06	8.04114
SHARPIN	-1.9098	10.6553	-12.1971	1.42756e-07	6.28729e-06	8.04027
EIF3E	1.70707	13.8523	12.1926	1.43282e-07	6.2948e-06	8.03649
LYSMD3	1.51635	10.7855	12.1884	1.43779e-07	6.301e-06	8.03293
SUGCT	1.62479	5.12762	12.176	1.45238e-07	6.33614e-06	8.02256
SRP9	1.53777	13.222	12.1755	1.45296e-07	6.33614e-06	8.02214
PPP1CC	1.46715	13.0301	12.1695	1.46015e-07	6.35185e-06	8.01707
TYK2	-1.52284	12.2736	-12.1587	1.47302e-07	6.37754e-06	8.00805
ARHGAP9	-4.72243	7.45528	-12.1568	1.47536e-07	6.37754e-06	8.00642
SLC8B1	-1.7522	10.4818	-12.1516	1.48164e-07	6.37754e-06	8.00205
PLXNA3	-2.42423	11.968	-12.1514	1.48192e-07	6.37754e-06	8.00186
COMMD8	1.67629	8.1025	12.146	1.48841e-07	6.37754e-06	7.99737
ZMYM1	1.80604	9.33128	12.1405	1.49519e-07	6.37754e-06	7.9927
CISD2	1.56175	10.525	12.1395	1.4964e-07	6.37754e-06	7.99187
INPP5D	-3.7097	9.98949	-12.1371	1.4993e-07	6.37754e-06	7.98988
HAUS3	1.29266	10.0698	12.1358	1.50098e-07	6.37754e-06	7.98873
INPP5E	-1.34593	10.4189	-12.1331	1.50423e-07	6.37754e-06	7.9865
PLCG2	-2.38345	8.93138	-12.1294	1.50877e-07	6.37754e-06	7.9834
ARRDC1	-1.74736	9.65319	-12.128	1.51055e-07	6.37754e-06	7.9822
DGKH	1.99914	8.02326	12.1261	1.51289e-07	6.37754e-06	7.9806
TPT1	1.34867	13.3752	12.117	1.5243e-07	6.41038e-06	7.97288
GTPBP10	1.53444	10.5728	12.1093	1.53387e-07	6.41525e-06	7.96644
SMIM3	-2.88543	8.18686	-12.1089	1.53437e-07	6.41525e-06	7.96611
DGKZ	-1.56075	12.3062	-12.1074	1.53633e-07	6.41525e-06	7.9648
UNC13D	-1.69335	13.3915	-12.1029	1.54195e-07	6.42358e-06	7.96104
SLC30A10	2.51511	10.7953	12.0932	1.55434e-07	6.46e-06	7.95281
SLC2A4RG	-1.32532	11.2223	-12.0882	1.56078e-07	6.46933e-06	7.94857
IKBKE	-2.19453	8.21861	-12.0857	1.56389e-07	6.46933e-06	7.94651
CAV2	1.41144	11.0601	12.08	1.57124e-07	6.48456e-06	7.9417
MAP7D1	-1.80215	12.0325	-12.073	1.58032e-07	6.50687e-06	7.93577
CPXM1	-3.69977	7.52612	-12.0699	1.58436e-07	6.50837e-06	7.93314
TMEM259	-1.62499	12.5044	-12.0553	1.60361e-07	6.57056e-06	7.92072
PIM2	-2.04556	12.745	-12.0485	1.61258e-07	6.57056e-06	7.91499
KCNN1	-1.26811	7.71593	-12.0476	1.61372e-07	6.57056e-06	7.91426
SEPTIN5	-2.43124	8.99739	-12.0457	1.6163e-07	6.57056e-06	7.91261
TRABD	-2.22108	11.1753	-12.0434	1.61943e-07	6.57056e-06	7.91062
OSBPL5	-2.39884	9.02584	-12.0355	1.62993e-07	6.57056e-06	7.90397
CSTF3	1.29832	10.3982	12.0317	1.63502e-07	6.57056e-06	7.90077
SH3RF2	3.26136	5.16656	12.0317	1.63503e-07	6.57056e-06	7.90076
NTN5	-3.20852	3.74988	-12.0306	1.63655e-07	6.57056e-06	7.89981
PFDN4	1.39771	10.1515	12.0306	1.63661e-07	6.57056e-06	7.89977
GAB1	1.96795	10.2873	12.0271	1.64131e-07	6.57453e-06	7.89682
MED16	-1.75517	11.8728	-12.0229	1.64696e-07	6.58228e-06	7.89328
HSF4	-3.2335	8.31894	-12.0187	1.65276e-07	6.58295e-06	7.88966
WIPF1	-3.64418	8.9631	-12.0173	1.65457e-07	6.58295e-06	7.88854
PKIB	1.4362	9.10956	12.0118	1.66223e-07	6.59317e-06	7.88379
TBC1D9B	-1.36684	11.7307	-12.01	1.66458e-07	6.59317e-06	7.88233
PIP5K1C	-2.35828	11.3355	-12.0021	1.6755e-07	6.62158e-06	7.87561
HSD17B12	1.9208	9.18605	11.9986	1.68041e-07	6.62622e-06	7.87259
TMEM237	1.434	8.92107	11.9927	1.68861e-07	6.63528e-06	7.86759
EML3	-1.86712	11.4592	-11.99	1.6924e-07	6.63528e-06	7.86528
SUSD6	-1.71466	10.0901	-11.9889	1.69395e-07	6.63528e-06	7.86434
HMGCS1	1.94548	11.6906	11.9811	1.70498e-07	6.66348e-06	7.85766
MAMDC4	-2.36287	8.52759	-11.9764	1.7116e-07	6.66348e-06	7.85367
TSPAN4	-1.21878	9.34167	-11.9758	1.71244e-07	6.66348e-06	7.85316
TTYH3	-3.20342	8.97691	-11.9624	1.73162e-07	6.71054e-06	7.8417
TAF10	-1.67005	8.86507	-11.9594	1.73591e-07	6.71054e-06	7.83916
B3GNT8	-3.63195	6.83559	-11.9536	1.74432e-07	6.72837e-06	7.83418
VASP	-1.71098	12.5594	-11.9488	1.75129e-07	6.73201e-06	7.83008
CLDN15	-1.77463	9.80636	-11.9475	1.75308e-07	6.73201e-06	7.82903
FCER2	-3.64797	4.50024	-11.9451	1.75667e-07	6.73201e-06	7.82692
C2orf49	1.50879	10.3992	11.9386	1.7661e-07	6.75354e-06	7.82141
SDS	-3.73163	4.18715	-11.9342	1.77262e-07	6.76386e-06	7.81761
SPECC1	1.93697	10.1467	11.9273	1.78285e-07	6.78827e-06	7.81169
TCAF1	1.45849	11.104	11.9179	1.79676e-07	6.81333e-06	7.80369
TAF1C	-1.24795	10.9333	-11.9177	1.79713e-07	6.81333e-06	7.80347
RELB	-3.14998	6.56878	-11.9035	1.81846e-07	6.87945e-06	7.79133
ADGRE5	-1.34616	10.7367	-11.8973	1.82783e-07	6.90017e-06	7.78603
HIGD1A	1.91274	11.232	11.886	1.8452e-07	6.9509e-06	7.7763
MROH6	-2.25487	8.80018	-11.8804	1.8538e-07	6.95212e-06	7.77151
MINK1	-1.74535	11.4504	-11.8802	1.85419e-07	6.95212e-06	7.77129
TBC1D32	1.84365	7.8021	11.8782	1.8573e-07	6.95212e-06	7.76956
SLCO2B1	-3.33783	8.344	-11.8704	1.86941e-07	6.98266e-06	7.76287
PLCD3	-1.51142	9.18291	-11.8601	1.88555e-07	7.01971e-06	7.75401
YAF2	1.44868	8.68037	11.8579	1.88897e-07	7.01971e-06	7.75215
TBCA	1.43416	11.4963	11.8565	1.89122e-07	7.01971e-06	7.75093
RASGRP4	-3.02131	8.12144	-11.8539	1.89531e-07	7.02018e-06	7.7487
UBALD1	-1.65315	9.83339	-11.851	1.89984e-07	7.02227e-06	7.74624
DCTN6	1.1449	9.02665	11.8455	1.90862e-07	7.02996e-06	7.74149
TRMT10A	1.09103	8.74105	11.8363	1.9235e-07	7.02996e-06	7.73349
MRPS10	1.28735	11.9606	11.835	1.92551e-07	7.02996e-06	7.73241
G2E3	1.55051	10.1654	11.8343	1.9266e-07	7.02996e-06	7.73183
PPP1R37	-1.27568	9.6206	-11.8343	1.92663e-07	7.02996e-06	7.73181
LRRC40	1.41495	10.3476	11.8333	1.92822e-07	7.02996e-06	7.73096
GOLGA4	1.2728	11.6354	11.8324	1.92972e-07	7.02996e-06	7.73017
FAM181B	-2.19596	4.50308	-11.8176	1.95377e-07	7.10297e-06	7.7174
PYROXD2	-2.29527	5.87258	-11.8152	1.9578e-07	7.10304e-06	7.71528
CCDC34	1.50315	9.83615	11.8111	1.96454e-07	7.11293e-06	7.71174
EVL	-1.44446	9.87992	-11.7967	1.98834e-07	7.18439e-06	7.69933
DSG2	1.27142	12.3669	11.7729	2.02846e-07	7.31442e-06	7.67874
TAF11L11	-3.10667	3.62264	-11.7674	2.03791e-07	7.33357e-06	7.67395
MYO9B	-1.78001	12.3276	-11.7532	2.06245e-07	7.39903e-06	7.66161
CTSD	-2.32528	10.5755	-11.752	2.06446e-07	7.39903e-06	7.66061
PITPNM1	-2.42405	11.3139	-11.7449	2.07695e-07	7.42875e-06	7.65439
PPP2R2C	-5.09409	7.4638	-11.7385	2.0881e-07	7.44803e-06	7.64887
UCKL1	-1.24291	10.3846	-11.737	2.09075e-07	7.44803e-06	7.64756
TMA7	1.65834	8.549	11.7279	2.10693e-07	7.49062e-06	7.63961
HMCN1	-3.4489	7.73428	-11.7215	2.11831e-07	7.5038e-06	7.63406
MEIS3	-3.67702	6.51558	-11.7211	2.11912e-07	7.5038e-06	7.63367
GATA2	-1.81025	12.5132	-11.7144	2.13099e-07	7.52669e-06	7.62791
TMEM14B	1.84472	11.1384	11.7107	2.13771e-07	7.52669e-06	7.62466
TTC33	1.72587	9.09503	11.7104	2.13834e-07	7.52669e-06	7.62436
COPS2	1.45418	12.053	11.6739	2.20537e-07	7.74422e-06	7.59253
TESK1	-2.05109	8.7537	-11.672	2.20889e-07	7.74422e-06	7.59088
PPP1CB	1.40391	11.607	11.6589	2.23352e-07	7.8151e-06	7.57945
PIEZO1	-1.34221	13.8907	-11.6534	2.24398e-07	7.83032e-06	7.57463
PRF1	-3.69695	8.0994	-11.6506	2.24932e-07	7.83032e-06	7.57217
PDE1B	-5.07174	5.83601	-11.6483	2.25376e-07	7.83032e-06	7.57014
CYB561D1	-1.74958	9.35561	-11.6473	2.25563e-07	7.83032e-06	7.56928
SIPA1	-2.06357	11.7464	-11.6451	2.25998e-07	7.83032e-06	7.56729
MMP24OS	-1.34253	9.48396	-11.6379	2.27386e-07	7.85968e-06	7.56098
CSF1	-1.52454	8.59793	-11.6361	2.27733e-07	7.85968e-06	7.5594
CBX4	-2.67119	10.8303	-11.6274	2.29412e-07	7.8863e-06	7.55183
DGAT1	-1.42986	10.7989	-11.6219	2.30491e-07	7.8863e-06	7.54698
GNPDA2	1.81	9.29656	11.6213	2.30607e-07	7.8863e-06	7.54647
TLE2	-3.94808	9.7781	-11.6212	2.30627e-07	7.8863e-06	7.54638
SNRNP48	1.59853	10.3572	11.6207	2.30732e-07	7.8863e-06	7.54591
SMPD1	-2.32376	9.56257	-11.6147	2.31916e-07	7.91151e-06	7.54062
TBC1D2	-1.76429	8.86804	-11.6095	2.3293e-07	7.92039e-06	7.53612
MFN1	1.2578	10.7546	11.6088	2.33071e-07	7.92039e-06	7.5355
MT-ATP8	1.48802	13.1555	11.6066	2.33521e-07	7.92047e-06	7.53351
PACSIN1	-3.03515	7.55884	-11.5999	2.34841e-07	7.93624e-06	7.52769
GPT	-3.13842	5.93916	-11.5997	2.34882e-07	7.93624e-06	7.52751
RASA3	-1.61645	10.7522	-11.5918	2.36481e-07	7.94993e-06	7.52051
HEXD	-1.96049	9.35078	-11.59	2.36838e-07	7.94993e-06	7.51895
PYHIN1	-2.00358	2.91528	-11.5871	2.37431e-07	7.94993e-06	7.51637
B3GNT9	-2.90961	7.14332	-11.5866	2.37534e-07	7.94993e-06	7.51593
IRS2	-1.86568	9.04548	-11.5852	2.37814e-07	7.94993e-06	7.51471
TBC1D25	-1.70582	9.09468	-11.5844	2.37982e-07	7.94993e-06	7.51398
ARHGAP10	1.66085	4.77907	11.5769	2.39504e-07	7.98574e-06	7.5074
ABHD4	-3.09451	9.38477	-11.573	2.40288e-07	7.99681e-06	7.50403
CMIP	-1.12514	11.8795	-11.5671	2.41512e-07	8.02244e-06	7.49878
PRKD3	1.34703	10.5541	11.5613	2.42709e-07	8.04713e-06	7.49368
ESRRA	-1.20789	10.7749	-11.5531	2.44428e-07	8.07401e-06	7.48639
MGAT4A	1.78269	5.14166	11.553	2.44432e-07	8.07401e-06	7.48638
LDLRAP1	-1.46899	10.2683	-11.5411	2.46943e-07	8.14177e-06	7.47582
CFH	-3.1666	11.8715	-11.5386	2.47467e-07	8.14386e-06	7.47364
CARD19	-1.89967	8.27487	-11.5308	2.4912e-07	8.18046e-06	7.46676
TSNAX	1.5684	10.498	11.5281	2.49698e-07	8.18046e-06	7.46437
NINJ1	-3.3902	7.21989	-11.5269	2.49965e-07	8.18046e-06	7.46327
CEP57L1	1.72093	10.2056	11.5223	2.50948e-07	8.19749e-06	7.45921
ZNF335	-1.66543	10.6001	-11.5185	2.5177e-07	8.20919e-06	7.45584
ZNF37A	1.75248	10.301	11.5097	2.53667e-07	8.25583e-06	7.44809
NUCKS1	1.23162	14.0961	11.5057	2.54539e-07	8.26902e-06	7.44454
SC5D	1.31167	9.68477	11.4998	2.55836e-07	8.29594e-06	7.43929
NFIB	1.58258	6.9054	11.4976	2.56317e-07	8.29633e-06	7.43736
VPS13A	1.24067	10.6796	11.4952	2.56847e-07	8.2983e-06	7.43522
CC2D1A	-1.85465	10.8885	-11.4844	2.59255e-07	8.36087e-06	7.42558
ING3	1.22954	10.4456	11.4792	2.60414e-07	8.38296e-06	7.42098
LBR	1.30547	13.1867	11.4726	2.6189e-07	8.39402e-06	7.41514
VWA1	-2.17478	7.62168	-11.4716	2.62121e-07	8.39402e-06	7.41423
METTL7A	-3.92636	10.7427	-11.4713	2.6218e-07	8.39402e-06	7.414
DMWD	-1.52292	10.6664	-11.4616	2.64372e-07	8.44892e-06	7.4054
NADSYN1	-1.74825	11.3129	-11.4586	2.65057e-07	8.45557e-06	7.40272
NME3	-1.67176	9.20729	-11.4556	2.6576e-07	8.45682e-06	7.39999
RARRES2	-3.37341	5.29401	-11.4538	2.66161e-07	8.45682e-06	7.39843
CTNS	-1.74574	9.17906	-11.4522	2.6653e-07	8.45682e-06	7.397
CNNM4	-1.36065	9.01281	-11.4498	2.67082e-07	8.45919e-06	7.39486
FOXO3	1.34097	11.0872	11.447	2.67717e-07	8.46415e-06	7.39241
PITPNC1	-3.26082	7.14024	-11.4391	2.69559e-07	8.50721e-06	7.38532
UNC5C	3.32243	6.46974	11.4326	2.71078e-07	8.53991e-06	7.37952
BMP1	-1.72314	10.2537	-11.4241	2.73057e-07	8.58699e-06	7.372
SKOR1	-2.12299	4.78681	-11.4205	2.73908e-07	8.58752e-06	7.36879
MTBP	1.44364	8.58666	11.4195	2.74154e-07	8.58752e-06	7.36786
DNAJC4	-2.81106	9.97395	-11.4165	2.74858e-07	8.58752e-06	7.36521
GCKR	-4.21472	4.65845	-11.4143	2.7538e-07	8.58752e-06	7.36325
FZR1	-1.39861	11.1218	-11.4116	2.7604e-07	8.58752e-06	7.36078
ZNF213	-1.85867	9.46688	-11.4106	2.7626e-07	8.58752e-06	7.35995
PRSS53	-2.35713	5.56052	-11.4098	2.76469e-07	8.58752e-06	7.35917
TP53I13	-2.03682	9.66397	-11.405	2.77612e-07	8.6015e-06	7.35491
ADAM19	-2.74482	6.89122	-11.4038	2.77891e-07	8.6015e-06	7.35387
CROCC	-2.53712	7.59549	-11.3988	2.791e-07	8.62386e-06	7.34938
ANO8	-3.48147	9.49763	-11.3935	2.80377e-07	8.63869e-06	7.34466
DIAPH3	1.28714	10.1812	11.3928	2.80556e-07	8.63869e-06	7.34401
CLCNKA	-3.92094	5.75721	-11.3752	2.84871e-07	8.75632e-06	7.32823
SASH3	-4.13538	5.03213	-11.3711	2.85875e-07	8.77195e-06	7.32459
GLO1	1.40458	12.7017	11.3483	2.91576e-07	8.91902e-06	7.30418
PGAP6	-1.85023	11.789	-11.348	2.91675e-07	8.91902e-06	7.30383
IL17REL	-1.87037	4.24284	-11.3359	2.94735e-07	8.99287e-06	7.29304
GRIK3	-4.61086	5.2831	-11.3331	2.95468e-07	8.99287e-06	7.29048
SIKE1	1.27078	11.2534	11.3322	2.95694e-07	8.99287e-06	7.28968
IMPA2	3.03575	6.41807	11.3305	2.96122e-07	8.99287e-06	7.28819
SLC9A1	-1.41295	10.0501	-11.3263	2.97218e-07	9.0107e-06	7.28437
ZNF425	-2.5422	7.64178	-11.3142	3.00366e-07	9.09058e-06	7.27347
DHFR	1.78053	12.1333	11.311	3.01201e-07	9.10029e-06	7.2706
STMN1	1.23392	14.0036	11.302	3.03558e-07	9.15586e-06	7.26254
LYRM7	2.35773	10.7898	11.2993	3.04279e-07	9.16199e-06	7.26009
ZFPM2	1.08711	10.2439	11.2894	3.06922e-07	9.22589e-06	7.25115
CHPF	-1.71987	10.1493	-11.2726	3.11447e-07	9.33302e-06	7.23601
NAB1	1.60978	9.58736	11.2721	3.11605e-07	9.33302e-06	7.23548
GRPEL2	1.43007	10.2519	11.2702	3.12111e-07	9.33302e-06	7.23381
FAM3A	-1.68645	11.2329	-11.2684	3.12594e-07	9.33302e-06	7.2322
HPF1	1.54504	9.53258	11.2659	3.13297e-07	9.33825e-06	7.22988
KNL1	1.29688	11.4837	11.2586	3.15286e-07	9.36814e-06	7.22334
ADCY7	-1.39314	11.0112	-11.2584	3.15358e-07	9.36814e-06	7.2231
SLC9A3	-2.2471	6.15698	-11.252	3.17112e-07	9.40448e-06	7.21736
UNKL	-1.80828	9.62112	-11.245	3.19068e-07	9.44664e-06	7.211
ZBTB7B	-1.69133	11.5664	-11.2422	3.19859e-07	9.45425e-06	7.20844
MNAT1	1.3188	9.01909	11.2348	3.21918e-07	9.49925e-06	7.2018
UGDH	1.87871	9.20904	11.2261	3.2438e-07	9.54976e-06	7.19392
SPTSSA	1.72872	9.90291	11.225	3.24708e-07	9.54976e-06	7.19287
AP2A2	-1.4442	11.3382	-11.2212	3.25783e-07	9.55527e-06	7.18945
MROH1	-1.67943	10.3562	-11.2205	3.25975e-07	9.55527e-06	7.18884
CCNP	-2.6265	3.52989	-11.2174	3.26872e-07	9.56574e-06	7.186
WDR24	-1.56313	9.45208	-11.213	3.28141e-07	9.57019e-06	7.18199
GDI1	-2.36997	12.1503	-11.212	3.28427e-07	9.57019e-06	7.18109
FXYD5	-1.22069	12.079	-11.2106	3.28826e-07	9.57019e-06	7.17983
RAPGEF6	1.72067	8.19053	11.2094	3.29186e-07	9.57019e-06	7.1787
FHL3	-1.14273	11.6342	-11.2037	3.30827e-07	9.6021e-06	7.17356
ESCO2	1.47378	9.1607	11.2013	3.3151e-07	9.6062e-06	7.17142
SHROOM1	-1.3741	10.1753	-11.1952	3.33317e-07	9.64276e-06	7.1658
PPIL4	1.384	10.5538	11.1859	3.36039e-07	9.70566e-06	7.15738
PSMB8	-2.01932	5.58656	-11.1612	3.43419e-07	9.89622e-06	7.13489
ATP13A2	-1.35649	11.126	-11.1601	3.43755e-07	9.89622e-06	7.13388
KIAA0895L	-2.0911	9.9742	-11.1563	3.44908e-07	9.9133e-06	7.13042
TCEAL9	2.1644	9.25521	11.1496	3.46965e-07	9.95628e-06	7.12426
ENPP3	1.87935	9.11067	11.1474	3.47635e-07	9.95935e-06	7.12226
SLC34A3	-5.18256	7.08005	-11.141	3.49607e-07	9.99966e-06	7.11641
ZDHHC12	-2.39838	9.72752	-11.1367	3.50907e-07	1.00043e-05	7.11256
FBXL6	-1.62779	9.75758	-11.1353	3.51351e-07	1.00043e-05	7.11125
LIMK1	-1.39647	10.4482	-11.1349	3.51464e-07	1.00043e-05	7.11092
ADAMTSL5	-1.29176	9.17548	-11.1259	3.54298e-07	1.00688e-05	7.10261
KCTD13	-2.20129	9.79531	-11.1195	3.56305e-07	1.01096e-05	7.09676
GSN	-3.22914	10.1171	-11.1153	3.5763e-07	1.01309e-05	7.09291
DUSP5	-1.38483	8.07674	-11.111	3.58974e-07	1.01438e-05	7.08903
ANXA2R	-2.19614	6.49582	-11.1102	3.59229e-07	1.01438e-05	7.0883
STARD3	-1.62423	11.397	-11.1061	3.6054e-07	1.01646e-05	7.08453
EPB42	3.85458	7.67502	11.102	3.61858e-07	1.01855e-05	7.08075
C2CD2L	-1.43656	10.7594	-11.0968	3.63502e-07	1.02156e-05	7.07605
PODXL	2.34822	6.05757	11.0856	3.67127e-07	1.03011e-05	7.06577
GOLT1B	1.5526	9.73726	11.0806	3.68771e-07	1.03258e-05	7.06115
PTPRC	-3.32825	11.4903	-11.0786	3.69434e-07	1.03258e-05	7.05929
GMCL1	1.17314	10.8987	11.0769	3.69996e-07	1.03258e-05	7.05771
BAIAP3	-4.97551	8.72764	-11.0758	3.7034e-07	1.03258e-05	7.05675
MRPL42	1.8728	11.4108	11.0681	3.72896e-07	1.03807e-05	7.04963
CSF2RB	-2.55061	7.07865	-11.0627	3.74682e-07	1.04055e-05	7.04468
ZNF414	-1.49628	8.76086	-11.0605	3.75399e-07	1.04055e-05	7.0427
CYHR1	-1.76612	11.2942	-11.0601	3.7555e-07	1.04055e-05	7.04228
ANXA4	1.70625	9.48239	11.057	3.76568e-07	1.04174e-05	7.03948
SLC37A1	-2.39425	7.99313	-11.0514	3.78462e-07	1.04535e-05	7.03428
RPL21	1.58366	13.7937	11.0486	3.79395e-07	1.04629e-05	7.03173
TMEM126A	1.6696	9.52475	11.035	3.84008e-07	1.05737e-05	7.01921
PEX6	-1.29142	10.572	-11.027	3.86759e-07	1.06106e-05	7.01181
CCDC152	1.96217	7.67102	11.0267	3.86838e-07	1.06106e-05	7.0116
TPP1	-1.79695	12.1406	-11.0258	3.87147e-07	1.06106e-05	7.01078
PTPRS	-1.62023	11.2373	-11.0226	3.88279e-07	1.06144e-05	7.00775
SHKBP1	-2.40341	11.4904	-11.0166	3.90359e-07	1.06144e-05	7.00222
CNTROB	-1.16333	10.687	-11.014	3.91248e-07	1.06144e-05	6.99986
DDAH2	-3.00633	11.0942	-11.013	3.916e-07	1.06144e-05	6.99893
RGL2	-2.04281	10.5215	-11.0127	3.91719e-07	1.06144e-05	6.99861
LEPR	1.22329	12.0268	11.0125	3.9177e-07	1.06144e-05	6.99848
ACSL3	1.31056	11.9779	11.0125	3.91782e-07	1.06144e-05	6.99844
SMIM8	1.43937	8.35523	11.0116	3.92082e-07	1.06144e-05	6.99765
BDH2	1.60654	6.80166	10.9932	3.98586e-07	1.0774e-05	6.9806
SLC11A1	-2.02309	5.99857	-10.9904	3.99569e-07	1.07841e-05	6.97805
GOLGA7B	-1.70644	4.42521	-10.9791	4.03617e-07	1.08768e-05	6.9676
CHST12	-2.45463	9.95963	-10.9745	4.05275e-07	1.09049e-05	6.96336
MAF1	-1.35346	11.8239	-10.9683	4.07548e-07	1.09278e-05	6.95756
ANXA6	1.34431	9.36065	10.968	4.07654e-07	1.09278e-05	6.95729
MID1	2.21211	5.43326	10.9671	4.0798e-07	1.09278e-05	6.95646
MICAL1	-3.01009	10.1898	-10.9531	4.13118e-07	1.10395e-05	6.94349
RHBDL1	-2.43096	7.75228	-10.9523	4.13396e-07	1.10395e-05	6.94279
BCL6-AS1	-4.18392	6.37886	-10.9476	4.15168e-07	1.10701e-05	6.93836
TXNDC16	1.55615	8.72805	10.9443	4.16385e-07	1.10724e-05	6.93533
SELENOO	-1.49588	9.75301	-10.944	4.16503e-07	1.10724e-05	6.93503
HS2ST1	1.295	11.1884	10.9403	4.17881e-07	1.10923e-05	6.93161
FAM160B2	-1.65744	10.6511	-10.9355	4.19691e-07	1.11081e-05	6.92713
HSPG2	-3.35098	13.1624	-10.9354	4.19732e-07	1.11081e-05	6.92703
MTX3	1.95344	4.29931	10.9283	4.22399e-07	1.11621e-05	6.92046
AKT1	-1.51815	12.3298	-10.9248	4.23708e-07	1.11799e-05	6.91725
LY96	-3.00648	4.58123	-10.89	4.37181e-07	1.15071e-05	6.8848
MKNK2	-1.76647	12.8855	-10.8894	4.37405e-07	1.15071e-05	6.88426
GLI4	-2.08789	9.00484	-10.8875	4.38174e-07	1.15102e-05	6.88244
GRIN2C	-1.33509	5.61511	-10.8831	4.39907e-07	1.15289e-05	6.87835
CUL5	1.33945	10.7582	10.8818	4.40435e-07	1.15289e-05	6.87711
CNOT6	1.16384	11.586	10.8795	4.41328e-07	1.15289e-05	6.87501
ANAPC10	1.7782	7.87386	10.8791	4.41489e-07	1.15289e-05	6.87463
ITGB2	-3.05813	6.27854	-10.8755	4.42938e-07	1.15497e-05	6.87123
SLC48A1	-1.70782	10.7373	-10.8734	4.43781e-07	1.15546e-05	6.86926
SMC4	1.29795	12.9972	10.8707	4.44835e-07	1.15563e-05	6.8668
FAM204A	1.36986	9.37377	10.8688	4.4562e-07	1.15563e-05	6.86497
CRIP2	-4.49479	7.98887	-10.8683	4.45802e-07	1.15563e-05	6.86454
IDNK	-3.05665	5.95786	-10.8654	4.46963e-07	1.15694e-05	6.86185
UBE2V2	1.66385	11.5018	10.8598	4.49248e-07	1.16116e-05	6.85656
ACTN1	-1.36552	12.0946	-10.8546	4.51341e-07	1.16487e-05	6.85174
GLRX	1.67684	7.24072	10.8478	4.54138e-07	1.17038e-05	6.84533
DLD	1.1202	13.1852	10.8439	4.55716e-07	1.17189e-05	6.84173
CDK6	1.2318	13.0559	10.8431	4.56048e-07	1.17189e-05	6.84098
WFIKKN2	-2.35334	2.96625	-10.8387	4.57849e-07	1.17481e-05	6.83689
PTK2B	-1.5125	11.7434	-10.8362	4.58896e-07	1.1758e-05	6.83452
MGRN1	-1.22589	11.0143	-10.8253	4.63464e-07	1.18579e-05	6.82424
CBFA2T3	-1.93739	11.6247	-10.822	4.64818e-07	1.18753e-05	6.82122
CRTC1	-2.56243	9.28669	-10.817	4.6692e-07	1.19118e-05	6.81654
GRN	-1.35072	11.6966	-10.8085	4.70534e-07	1.19868e-05	6.80854
DCAF4L2	1.42254	8.73072	10.8024	4.73156e-07	1.20292e-05	6.80277
FAM102A	-2.12653	9.66323	-10.8014	4.73557e-07	1.20292e-05	6.80189
CCS	-2.17489	10.0342	-10.7957	4.76036e-07	1.20665e-05	6.79647
LMTK3	-2.09876	9.03903	-10.7949	4.7639e-07	1.20665e-05	6.7957
ETNK1	1.31627	11.429	10.793	4.77199e-07	1.20697e-05	6.79394
FAM178B	1.91147	10.8662	10.7891	4.78879e-07	1.20819e-05	6.7903
MAN2B2	-2.88811	11.0647	-10.7887	4.79043e-07	1.20819e-05	6.78994
TNFSF14	-3.4603	6.55984	-10.7798	4.8294e-07	1.21533e-05	6.78153
BPGM	1.39742	10.4218	10.7791	4.83248e-07	1.21533e-05	6.78087
ANKMY1	-1.70091	9.0182	-10.7746	4.85232e-07	1.21715e-05	6.77662
KIF20B	1.62737	10.9051	10.7732	4.85822e-07	1.21715e-05	6.77536
PANK3	1.41632	11.6277	10.7715	4.86603e-07	1.21715e-05	6.77369
TUBA1A	-3.59547	10.4165	-10.7697	4.87397e-07	1.21715e-05	6.772
ATP5PD	1.05064	11.5338	10.7697	4.8741e-07	1.21715e-05	6.77197
ATG16L2	-4.62002	8.69366	-10.7655	4.89251e-07	1.21903e-05	6.76806
RELT	-2.43826	9.6142	-10.7649	4.89538e-07	1.21903e-05	6.76745
PFKFB4	1.46976	9.14035	10.7609	4.91309e-07	1.22081e-05	6.7637
RNF224	-4.37687	6.50789	-10.7602	4.91632e-07	1.22081e-05	6.76302
PIK3CG	-2.32995	11.207	-10.755	4.93922e-07	1.22205e-05	6.7582
ZNF579	-1.73823	9.30908	-10.7547	4.94089e-07	1.22205e-05	6.75785
HOOK3	1.20485	10.6631	10.7544	4.94204e-07	1.22205e-05	6.75761
PPP1R18	-1.07427	11.9965	-10.7517	4.95416e-07	1.22314e-05	6.75506
PHF1	-1.94389	11.0225	-10.7498	4.96296e-07	1.22314e-05	6.75322
RAD51AP1	1.51897	9.81063	10.7488	4.96715e-07	1.22314e-05	6.75235
ERGIC2	1.30513	10.0816	10.7419	4.99865e-07	1.22918e-05	6.74579
LLGL2	-1.82344	9.96321	-10.7399	5.00754e-07	1.22966e-05	6.74394
MAFA	-1.93158	6.54006	-10.7334	5.03749e-07	1.2353e-05	6.73775
ARHGAP30	-4.74477	7.38196	-10.7226	5.08744e-07	1.24583e-05	6.72751
RSL24D1	2.22013	12.3024	10.7208	5.09556e-07	1.24609e-05	6.72585
LSM5	1.35807	10.8308	10.7152	5.12149e-07	1.2507e-05	6.72059
CDC7	1.77936	10.8726	10.703	5.17899e-07	1.26231e-05	6.709
KLHL4	-4.68215	6.39718	-10.7021	5.18328e-07	1.26231e-05	6.70813
ZBTB17	-1.18497	10.4681	-10.6986	5.19963e-07	1.26455e-05	6.70487
BUD31	1.12129	11.2848	10.6822	5.27835e-07	1.28194e-05	6.68926
EEF1AKMT2	1.50675	7.41179	10.6788	5.29466e-07	1.28247e-05	6.68606
PHIP	1.43074	11.4118	10.6774	5.30134e-07	1.28247e-05	6.68475
TTK	1.33471	10.9476	10.6773	5.30226e-07	1.28247e-05	6.68457
STAP1	-2.53772	7.7681	-10.6722	5.32675e-07	1.28583e-05	6.67979
RNF138	2.11988	11.3479	10.6693	5.34095e-07	1.28583e-05	6.67702
DMKN	-3.7545	4.66902	-10.6689	5.34294e-07	1.28583e-05	6.67663
KLHL23	1.87207	10.8452	10.6684	5.34521e-07	1.28583e-05	6.67619
METTL15	1.10584	9.29956	10.6654	5.35991e-07	1.28701e-05	6.67334
MED15	-1.23105	13.3687	-10.6645	5.36468e-07	1.28701e-05	6.67242
RGS10	1.94419	10.1311	10.6621	5.37624e-07	1.28804e-05	6.67018
PDXP	-2.41416	7.49603	-10.6545	5.41387e-07	1.29415e-05	6.66294
WDR97	-2.96823	5.96024	-10.654	5.41634e-07	1.29415e-05	6.66246
ZMYM4	1.16869	12.5825	10.6522	5.42549e-07	1.29459e-05	6.66071
LRP10	-2.39505	12.4047	-10.6455	5.45878e-07	1.30078e-05	6.65436
SCML2	1.41054	10.6571	10.6437	5.4679e-07	1.3012e-05	6.65263
KLHL30	-4.15454	5.31347	-10.6402	5.48548e-07	1.30363e-05	6.64929
CEL	-1.78467	5.94654	-10.6385	5.49395e-07	1.30389e-05	6.64769
SIAH1	1.41507	7.31939	10.6325	5.5243e-07	1.30934e-05	6.64197
SDHD	1.77214	10.6605	10.6276	5.54917e-07	1.31191e-05	6.6373
PIK3C2A	1.16288	10.4186	10.627	5.55198e-07	1.31191e-05	6.63678
COMMD2	1.13583	10.2079	10.6243	5.56571e-07	1.31191e-05	6.63421
UBXN6	-1.76609	11.3099	-10.6232	5.57144e-07	1.31191e-05	6.63314
SH2D3C	-5.43015	7.22746	-10.6217	5.57911e-07	1.31191e-05	6.63171
KCNH3	-5.11751	6.10223	-10.6216	5.57958e-07	1.31191e-05	6.63162
CARNMT1	1.77615	9.53621	10.6188	5.59416e-07	1.31276e-05	6.62891
CIB1	-1.4991	10.649	-10.618	5.59806e-07	1.31276e-05	6.62819
ABCA2	-2.42766	10.5593	-10.6146	5.61569e-07	1.31392e-05	6.62493
ADAMTS14	-1.83503	10.5422	-10.6142	5.61782e-07	1.31392e-05	6.62453
SCARF2	-3.87406	5.61702	-10.6077	5.65156e-07	1.31852e-05	6.61831
ST3GAL1	-1.84833	8.84949	-10.6075	5.65238e-07	1.31852e-05	6.61816
ZNF92	1.29367	9.8779	10.5993	5.69518e-07	1.32646e-05	6.61032
FAM126B	1.25111	9.68783	10.5979	5.70246e-07	1.32646e-05	6.609
CORO7	-1.74869	8.68637	-10.5959	5.71322e-07	1.32646e-05	6.60704
HIP1R	-1.34777	10.6718	-10.5945	5.72069e-07	1.32646e-05	6.60568
TMTC3	1.6151	8.79602	10.5926	5.73045e-07	1.32646e-05	6.60391
JOSD2	-1.97033	8.06858	-10.592	5.73401e-07	1.32646e-05	6.60326
TRPV2	-1.38941	10.9453	-10.591	5.73888e-07	1.32646e-05	6.60238
MYO1G	-4.70603	6.39784	-10.5877	5.75645e-07	1.32721e-05	6.59921
SLC38A10	-1.76103	11.6951	-10.5872	5.75935e-07	1.32721e-05	6.59868
MYBPC3	-2.99619	3.73068	-10.5861	5.76491e-07	1.32721e-05	6.59768
SLC33A1	2.02337	8.09713	10.5841	5.77575e-07	1.32721e-05	6.59573
INSIG1	1.8364	12.4511	10.5834	5.77959e-07	1.32721e-05	6.59504
STAR	1.64833	11.9276	10.5814	5.78985e-07	1.32784e-05	6.59319
NDOR1	-1.47827	11.1029	-10.5795	5.79996e-07	1.32844e-05	6.59138
ZNF664	1.1171	12.5473	10.5773	5.81206e-07	1.32949e-05	6.58922
FKRP	-1.52011	9.98027	-10.5721	5.84015e-07	1.33392e-05	6.58421
TLE6	-3.89423	6.01156	-10.5709	5.84648e-07	1.33392e-05	6.58308
GDA	1.88445	8.81491	10.5653	5.87649e-07	1.33904e-05	6.57776
LARP4	1.5868	12.0767	10.561	5.89993e-07	1.34265e-05	6.57362
RGS8	-1.10503	2.40666	-10.5569	5.92213e-07	1.34597e-05	6.56972
GGT7	-2.79088	10.197	-10.5515	5.95196e-07	1.35102e-05	6.5645
SPDYC	-2.5454	9.2792	-10.5492	5.96458e-07	1.35156e-05	6.5623
KCND1	-3.16141	7.6654	-10.541	6.01022e-07	1.35902e-05	6.55438
PDLIM2	-2.8356	4.995	-10.539	6.02142e-07	1.35981e-05	6.55244
DMPK	-1.68317	10.5547	-10.5358	6.0392e-07	1.36209e-05	6.54938
RAPGEFL1	-2.82295	7.99276	-10.5335	6.05167e-07	1.36317e-05	6.54724
DCAF15	-1.36693	11.4254	-10.5321	6.05953e-07	1.3632e-05	6.54589
TGFB1	-1.91378	12.7663	-10.5221	6.11619e-07	1.37128e-05	6.53621
NISCH	-1.51049	11.6236	-10.5215	6.11934e-07	1.37128e-05	6.53568
GPR85	-2.53056	7.35318	-10.5213	6.1204e-07	1.37128e-05	6.5355
MIGA2	-1.2595	11.06	-10.5203	6.12641e-07	1.37128e-05	6.53448
CCDC177	-1.78635	3.38485	-10.517	6.14523e-07	1.37375e-05	6.53129
ANKRD9	-2.05633	10.0098	-10.5131	6.16741e-07	1.37482e-05	6.52755
SPIN1	1.07656	10.3994	10.5129	6.16858e-07	1.37482e-05	6.52735
PTOV1	-1.6046	11.4658	-10.512	6.17331e-07	1.37482e-05	6.52655
SMKR1	-2.96616	4.88344	-10.5102	6.184e-07	1.37547e-05	6.52475
WDR90	-1.95897	7.98282	-10.5043	6.21771e-07	1.38124e-05	6.5191
PKDCC	4.37646	7.61978	10.4932	6.28233e-07	1.39384e-05	6.50835
SOX21	-2.44542	3.08753	-10.4915	6.29196e-07	1.39423e-05	6.50676
RPA3	1.36531	9.74432	10.4891	6.30614e-07	1.39444e-05	6.50442
TGFBR3L	-1.80923	6.60352	-10.4887	6.30864e-07	1.39444e-05	6.50401
MANEA	1.75664	9.07494	10.4806	6.35633e-07	1.40323e-05	6.49618
ZNF566	1.55734	8.35204	10.4752	6.38808e-07	1.40848e-05	6.491
INPP1	-1.552	6.2954	-10.4727	6.40294e-07	1.41e-05	6.48859
ARHGAP28	1.34212	8.5153	10.4688	6.42592e-07	1.4133e-05	6.48486
LCORL	1.2993	9.16741	10.4649	6.44961e-07	1.41675e-05	6.48103
ESYT1	-1.53698	14.1042	-10.4623	6.46529e-07	1.41844e-05	6.47851
PEG10	2.0134	6.2185	10.4586	6.48743e-07	1.42153e-05	6.47496
NRAS	1.26209	12.6278	10.4556	6.50535e-07	1.4237e-05	6.47209
CAPN10	-1.13446	9.21691	-10.4505	6.5367e-07	1.42759e-05	6.46709
CASP6	1.20499	9.50202	10.4501	6.53924e-07	1.42759e-05	6.46668
TMEM167A	1.31631	12.0526	10.4437	6.57815e-07	1.43431e-05	6.46052
MRTFA	-1.93678	10.5353	-10.4423	6.58672e-07	1.43441e-05	6.45916
ADGRG1	-4.12962	5.67724	-10.4409	6.59508e-07	1.43447e-05	6.45784
PLBD2	-2.10422	12.1513	-10.4365	6.62223e-07	1.43861e-05	6.45357
CENATAC	-1.50487	7.52928	-10.4342	6.63672e-07	1.43999e-05	6.4513
NANP	1.73639	8.3514	10.4282	6.67384e-07	1.44556e-05	6.4455
ZNF865	-1.90194	10.2998	-10.4274	6.67871e-07	1.44556e-05	6.44474
TIFA	1.80552	7.15101	10.4261	6.68694e-07	1.44557e-05	6.44346
SLC8A2	-2.58067	6.12197	-10.4196	6.7276e-07	1.45259e-05	6.43715
CDK16	-1.14712	12.1036	-10.408	6.80078e-07	1.4666e-05	6.4259
FADS3	-1.3314	11.0783	-10.4033	6.83064e-07	1.47125e-05	6.42135
FAM210B	0.990391	12.5763	10.3922	6.90221e-07	1.48446e-05	6.4105
APOB	1.5299	2.88199	10.3912	6.90874e-07	1.48446e-05	6.40952
ZNF524	-1.65934	8.15592	-10.3885	6.9259e-07	1.48513e-05	6.40694
EGFL7	-1.96266	11.2107	-10.3878	6.93065e-07	1.48513e-05	6.40623
CD207	3.62395	3.96994	10.3868	6.93706e-07	1.48513e-05	6.40527
ASF1A	1.3537	10.6903	10.3837	6.95709e-07	1.48763e-05	6.40227
ZNF260	1.20587	9.64989	10.3749	7.01497e-07	1.49819e-05	6.39365
GSTCD	1.07615	9.54263	10.3701	7.04633e-07	1.50164e-05	6.38901
TMEM175	-2.25423	9.90597	-10.3687	7.05574e-07	1.50164e-05	6.38762
MMRN2	-2.54554	6.02704	-10.3686	7.05655e-07	1.50164e-05	6.3875
PTBP3	1.48115	12.9761	10.3657	7.07545e-07	1.50385e-05	6.38472
DUSP21	1.63178	6.07807	10.3594	7.11755e-07	1.51099e-05	6.37854
YOD1	1.28817	12.2593	10.3542	7.15202e-07	1.51366e-05	6.37352
TMEM250	-1.23003	10.8622	-10.3537	7.15545e-07	1.51366e-05	6.37302
PRDX5	-1.93761	12.5505	-10.3537	7.15579e-07	1.51366e-05	6.37297
CHST11	-1.44051	11.451	-10.3502	7.17951e-07	1.51686e-05	6.36953
APBA3	-1.4584	9.18496	-10.348	7.19428e-07	1.51817e-05	6.36739
FLII	-1.2551	12.0411	-10.3465	7.20405e-07	1.51842e-05	6.36598
CD37	-2.99423	10.2666	-10.3429	7.2284e-07	1.52172e-05	6.36247
PDCD1	-1.76915	7.22428	-10.3417	7.23688e-07	1.52172e-05	6.36125
ACSS1	2.70547	8.74238	10.3367	7.27083e-07	1.52705e-05	6.35638
TET1	2.26513	10.4499	10.3265	7.34095e-07	1.53899e-05	6.34639
PRKAR2B	1.37427	13.4316	10.3259	7.3451e-07	1.53899e-05	6.3458
NEK7	1.29655	10.4071	10.2984	7.53782e-07	1.57751e-05	6.31885
RUSC2	-1.03186	9.45134	-10.2957	7.55706e-07	1.57967e-05	6.3162
NAAA	-2.0798	7.64729	-10.2934	7.57326e-07	1.58119e-05	6.31397
STX1A	-1.9839	8.64147	-10.2896	7.60041e-07	1.58499e-05	6.31024
ESD	1.35591	11.6875	10.2862	7.6251e-07	1.58745e-05	6.30687
DPP7	-1.3011	11.8963	-10.2855	7.63016e-07	1.58745e-05	6.30618
COX7A2L	1.65424	11.4959	10.2826	7.65121e-07	1.58996e-05	6.30331
RILP	-1.11509	9.83356	-10.2795	7.67371e-07	1.59277e-05	6.30025
TANGO2	-2.37959	12.1091	-10.2707	7.73708e-07	1.60404e-05	6.29169
FASTK	-1.43219	11.3535	-10.2673	7.76219e-07	1.60736e-05	6.28832
TRAF5	1.2462	9.15741	10.2584	7.82767e-07	1.61903e-05	6.27957
TRIM22	-3.8541	6.20916	-10.2549	7.85373e-07	1.62245e-05	6.27611
ACADVL	-1.92072	13.0061	-10.2506	7.88561e-07	1.62245e-05	6.2719
ATP6V1A	1.14387	11.3866	10.2506	7.88573e-07	1.62245e-05	6.27188
HMGB1	1.49872	13.6009	10.2503	7.88833e-07	1.62245e-05	6.27154
ATN1	-1.1302	12.2399	-10.25	7.89001e-07	1.62245e-05	6.27132
CENPF	1.30031	12.5249	10.2357	7.99763e-07	1.64267e-05	6.25721
C5AR2	-3.3275	6.30378	-10.2316	8.02915e-07	1.64723e-05	6.25312
NR2F6	-1.6106	10.6817	-10.2181	8.13239e-07	1.66648e-05	6.23981
GRIN1	-1.86726	5.01063	-10.2117	8.18176e-07	1.67342e-05	6.23351
PLPPR3	-1.73087	9.51425	-10.2113	8.1854e-07	1.67342e-05	6.23305
SPN	-1.53489	12.5056	-10.2101	8.19462e-07	1.67342e-05	6.23188
MEF2C	1.02449	11.2997	10.2077	8.21304e-07	1.67393e-05	6.22954
ZGRF1	1.1367	9.64929	10.2066	8.2218e-07	1.67393e-05	6.22843
CDC27	1.22915	12.3805	10.205	8.23409e-07	1.67393e-05	6.22687
DEF6	-2.23661	10.4468	-10.2049	8.23492e-07	1.67393e-05	6.22677
CABLES2	-2.02669	9.56795	-10.2031	8.24951e-07	1.67497e-05	6.22493
OPTC	1.30178	2.45585	10.2017	8.25997e-07	1.67518e-05	6.22361
MAST3	-1.74349	9.80781	-10.1921	8.33621e-07	1.68827e-05	6.21404
RHOG	-1.61041	11.9741	-10.1911	8.34363e-07	1.68827e-05	6.21311
HMGB3	1.02768	11.1502	10.1878	8.3704e-07	1.69004e-05	6.20978
ANP32E	1.5963	12.3626	10.1875	8.37219e-07	1.69004e-05	6.20955
SLC29A3	-1.8759	8.44169	-10.1854	8.38927e-07	1.69004e-05	6.20743
VPS26A	1.16396	11.719	10.1852	8.39056e-07	1.69004e-05	6.20727
TTLL3	-3.2175	11.5852	-10.1817	8.41878e-07	1.69269e-05	6.20377
KRR1	1.61577	10.375	10.1812	8.42283e-07	1.69269e-05	6.20327
RAB37	-3.69887	4.0963	-10.1747	8.47472e-07	1.70051e-05	6.19688
C12orf57	-1.26995	8.42506	-10.174	8.48092e-07	1.70051e-05	6.19611
TRIM62	-2.40895	7.75059	-10.1699	8.51365e-07	1.70514e-05	6.1921
SLC10A3	-3.0072	11.3806	-10.1678	8.53065e-07	1.70661e-05	6.19002
IZUMO4	-2.5791	5.72724	-10.1617	8.58098e-07	1.71474e-05	6.1839
CHEK2	1.00976	10.0035	10.1557	8.63024e-07	1.7211e-05	6.17794
PRELID3B	1.11355	11.635	10.1554	8.63221e-07	1.7211e-05	6.1777
ITGA2B	-3.71111	9.00154	-10.1533	8.64995e-07	1.72137e-05	6.17556
PKN1	-1.54758	13.259	-10.1529	8.65303e-07	1.72137e-05	6.17519
TMEM178A	-3.80795	4.44427	-10.1461	8.70941e-07	1.73064e-05	6.16842
PIM3	-1.22822	10.3067	-10.1384	8.77332e-07	1.74139e-05	6.16081
FLYWCH1	-1.35243	10.365	-10.1355	8.79787e-07	1.74244e-05	6.1579
PACS2	-1.81038	9.98126	-10.1355	8.7983e-07	1.74244e-05	6.15785
LGALS1	-2.16941	12.475	-10.1332	8.81721e-07	1.74423e-05	6.15561
LAMA5	-2.00883	12.0155	-10.1311	8.83539e-07	1.74588e-05	6.15346
RPL9	1.49145	14.5893	10.1276	8.86433e-07	1.74944e-05	6.15006
REG1A	-0.921899	2.36088	-10.1262	8.87684e-07	1.74944e-05	6.14859
UBA7	-4.0727	7.34239	-10.1254	8.88306e-07	1.74944e-05	6.14786
RHOC	-1.39198	11.6908	-10.1217	8.91492e-07	1.75376e-05	6.14413
SLC43A2	-1.94576	10.1088	-10.115	8.97193e-07	1.75522e-05	6.13749
RBPMS2	-2.83671	5.48092	-10.1149	8.97278e-07	1.75522e-05	6.13739
CARMIL2	-2.39921	6.72721	-10.1144	8.9772e-07	1.75522e-05	6.13688
RGS18	-4.06529	6.15605	-10.114	8.9803e-07	1.75522e-05	6.13652
GAK	-1.21166	11.8063	-10.114	8.981e-07	1.75522e-05	6.13643
MACC1	-1.86979	9.81064	-10.1139	8.9818e-07	1.75522e-05	6.13634
CDK10	-1.34634	10.541	-10.111	9.00667e-07	1.75681e-05	6.13346
ZDHHC8	-1.58281	11.7047	-10.1105	9.01054e-07	1.75681e-05	6.13301
SEMA7A	-2.26978	11.1003	-10.1088	9.02568e-07	1.75681e-05	6.13126
CAPG	-2.54138	10.6081	-10.1082	9.03082e-07	1.75681e-05	6.13067
SIN3B	-1.05039	10.9539	-10.1071	9.04041e-07	1.75681e-05	6.12957
SYT3	-2.02268	6.77341	-10.103	9.07558e-07	1.75681e-05	6.12552
DNASE1	-2.37707	9.60682	-10.1017	9.08744e-07	1.75681e-05	6.12416
DBT	1.15625	9.93121	10.1014	9.08939e-07	1.75681e-05	6.12394
EPS8L3	-3.85008	4.77596	-10.1012	9.09156e-07	1.75681e-05	6.12369
RPL30	1.22753	13.1591	10.1006	9.09668e-07	1.75681e-05	6.1231
MRPL48	1.24644	10.0537	10.0994	9.10691e-07	1.75681e-05	6.12193
IMMP1L	1.23982	8.86064	10.0992	9.109e-07	1.75681e-05	6.12169
HAGH	-3.54678	9.28713	-10.0966	9.13136e-07	1.75835e-05	6.11914
LYPLA1	1.32934	12.1687	10.096	9.13685e-07	1.75835e-05	6.11851
MICALL1	-1.54683	9.90738	-10.091	9.18104e-07	1.76493e-05	6.11348
IPO11	1.80651	11.5129	10.0891	9.19733e-07	1.76548e-05	6.11163
FAM98B	2.04123	11.3519	10.0884	9.20383e-07	1.76548e-05	6.1109
TXNDC9	1.88045	10.0196	10.0863	9.22257e-07	1.76716e-05	6.10878
SLC7A4	-4.08242	4.95494	-10.0834	9.24824e-07	1.76838e-05	6.10588
FZD4	1.47201	8.94503	10.0833	9.24893e-07	1.76838e-05	6.10581
LIME1	-1.90873	7.1785	-10.0799	9.27949e-07	1.77231e-05	6.10237
PRDX6	1.81291	13.7191	10.0743	9.32914e-07	1.77984e-05	6.09681
SHANK3	-2.94453	5.01924	-10.0732	9.33903e-07	1.77984e-05	6.0957
LIN7B	-1.5448	6.89072	-10.072	9.34949e-07	1.77992e-05	6.09454
MXRA8	-1.44015	10.0812	-10.0692	9.37474e-07	1.78281e-05	6.09173
DEK	1.94238	12.8812	10.0677	9.38824e-07	1.78346e-05	6.09023
FAR1	1.25667	11.301	10.063	9.4308e-07	1.78963e-05	6.08551
REM2	-2.77101	5.73264	-10.0617	9.44276e-07	1.78998e-05	6.08419
OR10Z1	1.99215	6.92048	10.0566	9.48883e-07	1.79679e-05	6.07912
ACTN4	-1.14796	13.9266	-10.0551	9.50234e-07	1.79742e-05	6.07764
TWSG1	1.22047	10.7391	10.0531	9.52114e-07	1.79906e-05	6.07558
SHFL	-2.47579	7.99429	-10.0464	9.58238e-07	1.8068e-05	6.06889
ZNF770	1.35671	11.2666	10.0464	9.5825e-07	1.8068e-05	6.06888
IL6ST	1.84061	10.1993	10.0446	9.59966e-07	1.80741e-05	6.06702
CAPZA2	1.16706	12.1108	10.0439	9.60615e-07	1.80741e-05	6.06631
SHISA5	-1.13112	11.5388	-10.0391	9.64987e-07	1.81228e-05	6.06158
RINL	-2.83307	9.13748	-10.0389	9.65252e-07	1.81228e-05	6.06129
CDKN2D	-2.78128	8.23154	-10.0377	9.66283e-07	1.81229e-05	6.06018
MAPK14	1.10252	12.1172	10.0354	9.68509e-07	1.81454e-05	6.05778
ABHD17A	-1.76795	11.8838	-10.0318	9.71848e-07	1.81888e-05	6.0542
ATP2A3	-4.06502	13.0829	-10.0256	9.77698e-07	1.82789e-05	6.04794
RSF1	1.09655	11.4831	10.0218	9.81238e-07	1.83258e-05	6.04417
ARL8A	-2.57922	9.93223	-10.0175	9.85368e-07	1.83691e-05	6.03979
MED25	-1.13083	11.3065	-10.017	9.8576e-07	1.83691e-05	6.03938
ARL11	-2.80459	5.83912	-10.0161	9.86671e-07	1.83691e-05	6.03842
GDPD5	-2.49256	10.3956	-10.0128	9.89811e-07	1.84082e-05	6.0351
IQCN	-4.31644	5.38842	-10.0111	9.9139e-07	1.84182e-05	6.03344
FNDC11	-2.36361	5.15525	-10.0074	9.94997e-07	1.84658e-05	6.02966
WHRN	-2.16329	9.27411	-10.0011	1.00109e-06	1.85542e-05	6.02329
TNFSF10	-4.13804	5.4356	-10.0003	1.00185e-06	1.85542e-05	6.0225
RBPJ	1.54853	11.0345	9.99894	1.00314e-06	1.85586e-05	6.02116
H1-10	-1.67426	10.4799	-9.99647	1.00553e-06	1.85835e-05	6.01867
ZBTB22	-2.01163	9.31794	-9.99409	1.00784e-06	1.86067e-05	6.01628
PICALM	0.98991	14.1859	9.99101	1.01086e-06	1.86364e-05	6.01317
BICRA	-1.45556	9.34175	-9.99029	1.01155e-06	1.86364e-05	6.01245
CENPL	1.41351	10.3682	9.98478	1.01696e-06	1.87165e-05	6.0069
LRIF1	1.05572	11.2413	9.97481	1.02682e-06	1.88783e-05	5.99684
AK4	1.86368	10.5323	9.97337	1.02825e-06	1.88851e-05	5.99538
PDE4DIP	-1.54305	11.8583	-9.96944	1.03218e-06	1.89375e-05	5.99141
ASB16	-2.13242	6.56425	-9.96738	1.03423e-06	1.89556e-05	5.98933
ATAD5	1.43166	10.5692	9.96302	1.03861e-06	1.90161e-05	5.98493
C11orf58	1.23741	12.4449	9.959	1.04267e-06	1.90597e-05	5.98086
RABGGTA	-1.54837	9.66108	-9.95848	1.04319e-06	1.90597e-05	5.98034
PPP1R35	-1.76524	8.76308	-9.95703	1.04465e-06	1.90597e-05	5.97888
F8	2.10687	6.3805	9.9564	1.0453e-06	1.90597e-05	5.97824
VWA5A	-3.46821	9.99349	-9.95095	1.05084e-06	1.9141e-05	5.97273
FTL	-1.20233	16.3459	-9.94544	1.05647e-06	1.92202e-05	5.96716
TNIP1	-1.76886	11.0814	-9.94416	1.05779e-06	1.92202e-05	5.96585
CEP43	1.48714	9.24346	9.94352	1.05844e-06	1.92202e-05	5.9652
CDK2AP2	-1.19169	10.2595	-9.94201	1.05999e-06	1.92257e-05	5.96368
FNBP1L	1.36264	9.45981	9.94111	1.06092e-06	1.92257e-05	5.96277
ZSCAN9	-1.2362	9.61048	-9.93915	1.06294e-06	1.92427e-05	5.96078
MSI1	2.29972	4.17122	9.93476	1.06748e-06	1.93052e-05	5.95634
CEP170B	-1.50018	10.0971	-9.9323	1.07004e-06	1.93316e-05	5.95385
ABCC10	-1.8995	10.861	-9.9307	1.07169e-06	1.93418e-05	5.95223
H2BC5	-1.62094	10.2081	-9.91914	1.08381e-06	1.95406e-05	5.94051
AP3D1	-1.0269	12.8248	-9.91639	1.08672e-06	1.9573e-05	5.93771
STX16-NPEPL1	-2.1739	5.9083	-9.9135	1.08977e-06	1.95995e-05	5.93479
MUS81	-1.32405	10.9369	-9.912	1.09136e-06	1.95995e-05	5.93327
TOP2A	1.29502	14.1358	9.91164	1.09175e-06	1.95995e-05	5.9329
AIDA	1.13901	11.4508	9.91082	1.09261e-06	1.95995e-05	5.93207
TOMM20	1.59404	13.5929	9.90431	1.09956e-06	1.97041e-05	5.92546
GIGYF1	-0.947251	12.3706	-9.9027	1.10129e-06	1.97152e-05	5.92382
DPM1	1.70785	10.8285	9.9012	1.1029e-06	1.9724e-05	5.9223
NCAPG	1.2695	12.0509	9.89475	1.10985e-06	1.98283e-05	5.91575
SMAD3	-1.55389	11.1746	-9.89268	1.11209e-06	1.98483e-05	5.91364
TRPV3	-3.37714	5.77234	-9.88832	1.11683e-06	1.98926e-05	5.9092
MTA1	-1.02619	11.8306	-9.88807	1.11709e-06	1.98926e-05	5.90895
FCHO1	-2.0198	9.99817	-9.8873	1.11794e-06	1.98926e-05	5.90817
FOXP4	-1.14251	11.0711	-9.88591	1.11946e-06	1.98996e-05	5.90675
CCDC154	-2.13814	5.11636	-9.88481	1.12066e-06	1.9901e-05	5.90563
CLEC18B	-2.91082	7.67303	-9.87673	1.12953e-06	2.00126e-05	5.89741
MAP3K10	-2.5621	9.1165	-9.87624	1.13006e-06	2.00126e-05	5.89691
TBL1XR1	1.11541	11.6593	9.87599	1.13034e-06	2.00126e-05	5.89666
ST7L	1.75485	8.93805	9.87045	1.13647e-06	2.01011e-05	5.89102
ATP7A	1.42288	10.9964	9.8689	1.13819e-06	2.01103e-05	5.88944
FAAP20	-1.2002	10.8676	-9.86794	1.13926e-06	2.01103e-05	5.88846
PTPN22	-3.41336	8.36067	-9.86421	1.14342e-06	2.01636e-05	5.88466
RAB11FIP3	-1.36593	9.69484	-9.86309	1.14467e-06	2.01649e-05	5.88352
METTL4	1.01469	9.91591	9.85843	1.14989e-06	2.01649e-05	5.87876
ARL1	1.18695	10.8407	9.85831	1.15003e-06	2.01649e-05	5.87864
KLF2	-2.31101	5.13831	-9.85826	1.15009e-06	2.01649e-05	5.87859
TTC22	-2.01686	3.54508	-9.85805	1.15033e-06	2.01649e-05	5.87837
PHF19	-1.2108	12.8597	-9.85657	1.15199e-06	2.01741e-05	5.87687
CLTB	-0.994844	10.6191	-9.85249	1.15659e-06	2.02346e-05	5.87271
DSTN	1.25813	11.4868	9.85078	1.15852e-06	2.02479e-05	5.87096
C8orf82	-1.70579	10.2267	-9.8498	1.15963e-06	2.02479e-05	5.86996
TRAPPC12	-1.13151	10.8083	-9.84832	1.16131e-06	2.02557e-05	5.86845
ATP6AP1	-1.98263	12.6132	-9.8474	1.16237e-06	2.02557e-05	5.86751
TVP23B	1.1621	8.44642	9.84548	1.16455e-06	2.027e-05	5.86555
CTDSPL2	1.16632	10.9143	9.84466	1.16548e-06	2.027e-05	5.86472
SP2	-1.1649	10.4377	-9.84233	1.16815e-06	2.02785e-05	5.86233
MAGEH1	1.79633	7.67205	9.84223	1.16826e-06	2.02785e-05	5.86223
NUCB1	-2.43834	12.7864	-9.83702	1.17424e-06	2.03312e-05	5.85691
HLTF	1.29924	11.791	9.8367	1.1746e-06	2.03312e-05	5.85659
B4GALNT1	-1.55615	10.0569	-9.83563	1.17584e-06	2.03312e-05	5.85549
ZNF710	-1.20509	9.09552	-9.83558	1.17589e-06	2.03312e-05	5.85544
PPP2R5E	1.02873	10.7451	9.83269	1.17923e-06	2.0369e-05	5.85248
GALR3	-2.68909	3.60591	-9.82953	1.18288e-06	2.04122e-05	5.84925
PIGA	1.15576	9.90715	9.80942	1.20644e-06	2.07857e-05	5.82867
PLEKHM2	-1.17236	12.0221	-9.80905	1.20687e-06	2.07857e-05	5.8283
ATP2B1	1.17199	11.481	9.80463	1.21213e-06	2.08559e-05	5.82377
TRAPPC14	-1.68138	10.545	-9.80258	1.21456e-06	2.08775e-05	5.82167
FCGR1A	-2.86844	4.78103	-9.8014	1.21597e-06	2.08815e-05	5.82046
ARAP1	-1.94282	12.0949	-9.80038	1.21719e-06	2.08821e-05	5.81942
CENPS	2.28959	4.43706	9.79587	1.22259e-06	2.09376e-05	5.8148
ZFYVE28	-1.68341	9.74214	-9.79381	1.22508e-06	2.09376e-05	5.81267
CUL7	-2.35336	10.3425	-9.79352	1.22542e-06	2.09376e-05	5.81238
TMEM214	-0.963166	11.8069	-9.7929	1.22617e-06	2.09376e-05	5.81174
TFE3	-1.54125	10.9882	-9.79276	1.22633e-06	2.09376e-05	5.81161
EMP3	-2.56367	12.0846	-9.79111	1.22832e-06	2.09473e-05	5.80991
RBIS	1.19494	9.2931	9.79033	1.22927e-06	2.09473e-05	5.80911
SCARF1	-3.18113	6.85268	-9.7888	1.23112e-06	2.09586e-05	5.80754
GUSB	-1.17493	11.9504	-9.78723	1.23302e-06	2.09709e-05	5.80593
GBA2	-1.16828	11.0786	-9.78604	1.23446e-06	2.09752e-05	5.80471
C18orf25	1.15871	10.1349	9.78444	1.23642e-06	2.09883e-05	5.80306
BRCA2	1.77349	9.57502	9.78275	1.23847e-06	2.10029e-05	5.80133
MMS22L	1.4817	10.6095	9.78119	1.24037e-06	2.10151e-05	5.79973
ORAI1	-1.81728	9.00738	-9.77336	1.24997e-06	2.11574e-05	5.79168
CHST13	-1.424	2.73048	-9.77179	1.2519e-06	2.117e-05	5.79007
TMEM50B	1.10352	9.98854	9.76998	1.25413e-06	2.11875e-05	5.78821
TIRAP	-1.59874	7.74501	-9.76895	1.2554e-06	2.11887e-05	5.78715
CCDC130	-1.69475	9.52749	-9.76399	1.26155e-06	2.12721e-05	5.78206
TEX30	1.26167	8.13337	9.75271	1.27566e-06	2.14496e-05	5.77044
CELSR2	-1.62807	12.1559	-9.75267	1.27571e-06	2.14496e-05	5.7704
ELAPOR1	2.18466	5.69068	9.7511	1.27768e-06	2.14624e-05	5.76879
TMEM184B	-1.06429	10.1519	-9.74893	1.28041e-06	2.14753e-05	5.76656
TRIB1	1.6335	8.95202	9.74857	1.28088e-06	2.14753e-05	5.76619
INHA	1.72454	5.87635	9.74516	1.28519e-06	2.14772e-05	5.76268
ERI2	1.31389	10.1272	9.74512	1.28525e-06	2.14772e-05	5.76263
HAUS6	1.36984	10.9266	9.74446	1.28608e-06	2.14772e-05	5.76195
CIC	-1.70656	12.1321	-9.74422	1.28638e-06	2.14772e-05	5.76171
EEF1E1	2.13865	9.64846	9.74369	1.28706e-06	2.14772e-05	5.76116
CCRL2	-2.62542	6.85823	-9.74064	1.29094e-06	2.15217e-05	5.75801
UNC119	-1.24371	9.24794	-9.73428	1.29907e-06	2.16369e-05	5.75146
ZBTB11	1.16486	10.6472	9.72788	1.30731e-06	2.17353e-05	5.74486
RPL39	1.33094	13.034	9.72368	1.31275e-06	2.18032e-05	5.74053
CYP21A2	-2.11744	4.50203	-9.72172	1.3153e-06	2.1825e-05	5.7385
SKIV2L	-1.43122	11.905	-9.71881	1.31908e-06	2.18673e-05	5.7355
APOE	1.43864	10.0879	9.71342	1.32613e-06	2.19636e-05	5.72994
NENF	-1.29583	10.3451	-9.71007	1.33054e-06	2.2016e-05	5.72647
SLC41A1	2.23555	10.8134	9.70811	1.33313e-06	2.20383e-05	5.72444
ICAM1	-1.16166	9.54802	-9.70453	1.33786e-06	2.20959e-05	5.72074
SLC30A4	1.59366	6.09727	9.70217	1.34098e-06	2.21268e-05	5.71831
C9orf16	-1.33478	11.0806	-9.69876	1.34551e-06	2.21809e-05	5.71478
HDAC8	1.60979	7.84524	9.69628	1.34883e-06	2.21905e-05	5.71222
SCRIB	-1.14459	12.4221	-9.69627	1.34885e-06	2.21905e-05	5.7122
PPDPF	-1.5311	11.9009	-9.69551	1.34985e-06	2.21905e-05	5.71142
TOR2A	-1.08243	9.75778	-9.69056	1.3565e-06	2.22632e-05	5.70629
RGL3	-5.39954	5.4965	-9.69034	1.35679e-06	2.22632e-05	5.70607
TMX1	1.74811	10.5665	9.68881	1.35885e-06	2.22764e-05	5.70448
B3GLCT	1.85603	8.42133	9.68564	1.36313e-06	2.23077e-05	5.7012
ZC3H3	-1.32753	10.6529	-9.68553	1.36328e-06	2.23077e-05	5.70108
TRIM59	1.18229	9.84971	9.68111	1.36927e-06	2.23849e-05	5.69651
SH3TC2	2.28841	5.62438	9.67992	1.37089e-06	2.23908e-05	5.69527
MRPL33	1.44273	9.35465	9.67847	1.37286e-06	2.23999e-05	5.69378
GTF2H3	1.51316	10.5541	9.67765	1.37398e-06	2.23999e-05	5.69292
SCX	-4.16952	5.6518	-9.67267	1.38079e-06	2.24727e-05	5.68776
MCTS1	1.08622	10.9628	9.67253	1.38098e-06	2.24727e-05	5.68761
CYP20A1	-1.09772	8.35184	-9.66918	1.38559e-06	2.25269e-05	5.68414
GPR35	-3.04269	4.94712	-9.66441	1.39216e-06	2.26077e-05	5.6792
RFX1	-1.24914	10.1241	-9.66372	1.39311e-06	2.26077e-05	5.67848
QKI	1.22683	12.7386	9.65788	1.40123e-06	2.27186e-05	5.67242
NPIPB6	-2.11184	3.44579	-9.65188	1.4096e-06	2.28334e-05	5.66619
DECR2	-1.1031	8.43744	-9.64853	1.4143e-06	2.28697e-05	5.66271
AASDH	0.978142	9.55085	9.64778	1.41536e-06	2.28697e-05	5.66193
UFM1	1.42364	10.6573	9.64664	1.41698e-06	2.28697e-05	5.66074
PBX4	-2.43416	5.68187	-9.64634	1.4174e-06	2.28697e-05	5.66043
CD2	-3.53318	4.43113	-9.6457	1.4183e-06	2.28697e-05	5.65977
FBRS	-1.42276	12.1459	-9.63867	1.42826e-06	2.29999e-05	5.65246
CLDN4	-1.65373	4.48152	-9.63817	1.42897e-06	2.29999e-05	5.65194
PRR7	-1.42193	7.56993	-9.6351	1.43334e-06	2.30492e-05	5.64875
HIC1	-1.13982	6.43557	-9.63137	1.43868e-06	2.31142e-05	5.64486
ASB9	2.23605	4.62467	9.62675	1.44532e-06	2.31998e-05	5.64005
SMC6	1.15142	11.8676	9.62268	1.45119e-06	2.3266e-05	5.63582
ALG10	1.24451	7.41845	9.62182	1.45244e-06	2.3266e-05	5.63492
MYPOP	-1.62799	8.44579	-9.62116	1.45339e-06	2.3266e-05	5.63424
CTNND1	3.37102	7.966	9.61648	1.46019e-06	2.33539e-05	5.62936
CCP110	1.0019	9.89721	9.61531	1.4619e-06	2.336e-05	5.62814
TMEM38B	1.85987	10.2909	9.61393	1.46391e-06	2.33689e-05	5.6267
TEX22	-1.91632	5.94453	-9.61312	1.4651e-06	2.33689e-05	5.62586
ACTR6	1.52675	9.86618	9.60714	1.47386e-06	2.34788e-05	5.61963
SLC39A13	-2.36964	9.22444	-9.60661	1.47464e-06	2.34788e-05	5.61908
CRYM	-2.46121	6.45044	-9.60315	1.47974e-06	2.35389e-05	5.61547
YEATS4	1.38854	9.87692	9.6016	1.48203e-06	2.35404e-05	5.61385
USF2	-1.12528	11.3937	-9.60037	1.48387e-06	2.35404e-05	5.61256
MPP7	2.32149	5.1293	9.59849	1.48665e-06	2.35404e-05	5.6106
LCOR	1.30969	10.5535	9.59838	1.48681e-06	2.35404e-05	5.61049
SPTBN2	-1.76894	12.1608	-9.59707	1.48875e-06	2.35404e-05	5.60912
MZF1	-1.63414	9.8719	-9.597	1.48887e-06	2.35404e-05	5.60904
RPRD1A	1.20216	11.0626	9.59681	1.48914e-06	2.35404e-05	5.60885
PCSK9	2.43658	9.75012	9.59495	1.49191e-06	2.35631e-05	5.60691
TIPARP	1.06977	10.2572	9.5884	1.50172e-06	2.36969e-05	5.60006
MYL9	-2.15309	7.49544	-9.58634	1.50481e-06	2.37236e-05	5.59792
PLEK	-3.16842	5.6114	-9.58549	1.50609e-06	2.37236e-05	5.59703
AOX1	2.12223	4.72623	9.579	1.51589e-06	2.38522e-05	5.59025
IKZF5	1.39236	9.55045	9.57831	1.51695e-06	2.38522e-05	5.58952
CLEC18A	-1.66085	3.10142	-9.57598	1.52048e-06	2.38564e-05	5.58709
BRICD5	-2.22537	6.30117	-9.57574	1.52085e-06	2.38564e-05	5.58684
COMT	-1.00275	12.9737	-9.57547	1.52126e-06	2.38564e-05	5.58655
TCEA2	-2.1037	9.22032	-9.5742	1.5232e-06	2.38656e-05	5.58523
MED21	1.32344	9.57396	9.57276	1.5254e-06	2.38791e-05	5.58371
DOT1L	-1.21899	12.1569	-9.56993	1.52972e-06	2.39255e-05	5.58076
YPEL3	-4.72093	9.00893	-9.5664	1.53514e-06	2.39812e-05	5.57706
IGSF8	-2.16474	8.95922	-9.56585	1.53599e-06	2.39812e-05	5.57649
BTF3L4	1.55818	10.8339	9.56306	1.54029e-06	2.40222e-05	5.57357
NPIPA5	-1.49391	7.08392	-9.56234	1.54139e-06	2.40222e-05	5.57282
GNB4	1.98468	10.5832	9.56151	1.54269e-06	2.40222e-05	5.57194
GNPTG	-1.3947	9.70244	-9.55799	1.54814e-06	2.40719e-05	5.56825
KRTCAP3	-2.24822	5.41827	-9.5577	1.54859e-06	2.40719e-05	5.56795
ERH	1.62972	11.5459	9.55088	1.5592e-06	2.42155e-05	5.56081
KIF25	-2.57273	4.82931	-9.54859	1.56281e-06	2.4228e-05	5.5584
PRPF39	1.2432	9.97191	9.54812	1.56353e-06	2.4228e-05	5.55791
LTBP4	-1.97414	12.3894	-9.54775	1.56411e-06	2.4228e-05	5.55753
COL9A3	-3.71622	5.51371	-9.54163	1.57375e-06	2.43495e-05	5.55111
N4BP2	1.19399	10.3153	9.54095	1.57483e-06	2.43495e-05	5.55039
ARPC1B	-2.28284	7.64485	-9.53917	1.57764e-06	2.43495e-05	5.54853
CCDC43	1.15228	9.69813	9.53711	1.58091e-06	2.43495e-05	5.54637
CMPK1	1.11459	12.8751	9.53686	1.58131e-06	2.43495e-05	5.5461
MAP3K14	-1.80646	8.1631	-9.53682	1.58137e-06	2.43495e-05	5.54606
CTSK	-2.40956	7.12558	-9.53669	1.58158e-06	2.43495e-05	5.54592
AWAT2	-1.16536	2.42174	-9.53561	1.58329e-06	2.43546e-05	5.54479
RHOH	-3.04343	9.14446	-9.53227	1.58861e-06	2.44152e-05	5.54129
MTREX	1.1726	12.8027	9.5299	1.5924e-06	2.44522e-05	5.5388
SAMD8	1.3056	9.60488	9.5251	1.6001e-06	2.45493e-05	5.53375
INAFM1	-1.94449	8.85852	-9.52384	1.60214e-06	2.45591e-05	5.53243
YTHDC2	0.943559	10.7796	9.51716	1.61292e-06	2.46818e-05	5.52541
DACT3	-1.32234	8.06509	-9.51304	1.61962e-06	2.47629e-05	5.52108
NOL3	-3.16445	8.73884	-9.50725	1.6291e-06	2.48158e-05	5.51498
HDGFL2	-1.25662	11.1495	-9.50719	1.62918e-06	2.48158e-05	5.51493
KCNAB3	-1.78799	6.08969	-9.50691	1.62964e-06	2.48158e-05	5.51464
SUGT1	1.60218	10.4929	9.5068	1.62983e-06	2.48158e-05	5.51451
OLA1	1.65701	12.5971	9.50587	1.63136e-06	2.48158e-05	5.51354
LTN1	1.25028	11.3536	9.50542	1.63209e-06	2.48158e-05	5.51307
RBFOX2	1.05812	10.481	9.50493	1.6329e-06	2.48158e-05	5.51255
AIMP1	1.3945	11.464	9.49858	1.64337e-06	2.49412e-05	5.50586
HSD17B6	1.17098	5.50586	9.49768	1.64487e-06	2.49412e-05	5.50491
AGL	1.02412	11.2734	9.49738	1.64537e-06	2.49412e-05	5.50459
MLF1	1.64454	10.0854	9.49606	1.64755e-06	2.49529e-05	5.50321
HBD	2.68127	9.22958	9.49334	1.65208e-06	2.50001e-05	5.50034
YJEFN3	-2.06458	8.1871	-9.49022	1.65728e-06	2.50574e-05	5.49706
DUS4L	1.77766	7.91055	9.48475	1.66645e-06	2.51745e-05	5.49129
ZNF385B	3.32644	3.93803	9.47858	1.67685e-06	2.531e-05	5.48479
RCHY1	1.01207	10.0534	9.47438	1.68399e-06	2.53961e-05	5.48035
R3HDM4	-1.88957	12.552	-9.47284	1.68661e-06	2.54057e-05	5.47872
RNF213	-2.01297	11.7428	-9.47231	1.6875e-06	2.54057e-05	5.47817
LAMB4	2.69106	5.16573	9.46731	1.69605e-06	2.55128e-05	5.47289
PLA2G15	-2.04477	9.32187	-9.46028	1.70814e-06	2.56729e-05	5.46546
ZNF784	-1.82804	8.05762	-9.45808	1.71194e-06	2.57066e-05	5.46313
ELF4	-1.4896	12.3449	-9.4573	1.71329e-06	2.57066e-05	5.46231
ABCB9	-1.12826	8.85066	-9.45511	1.71708e-06	2.57417e-05	5.46
ARMT1	1.03854	10.2824	9.44678	1.73162e-06	2.59377e-05	5.45119
NUDCD2	1.23566	10.2837	9.44491	1.7349e-06	2.59481e-05	5.44921
GPR137C	1.67591	4.2407	9.44464	1.73537e-06	2.59481e-05	5.44892
ORC4	1.28547	10.4798	9.44365	1.73711e-06	2.59481e-05	5.44788
TIMM17B	-0.97174	11.1058	-9.44304	1.73818e-06	2.59481e-05	5.44723
EIF2A	1.54804	11.9631	9.43757	1.74784e-06	2.60533e-05	5.44144
BCL6	-6.07212	10.07	-9.43738	1.74817e-06	2.60533e-05	5.44124
ATP6V1FNB	-1.53419	7.05438	-9.43495	1.75249e-06	2.60957e-05	5.43866
CACFD1	-3.44577	7.48603	-9.43407	1.75404e-06	2.60969e-05	5.43773
PBXIP1	-3.33593	9.95739	-9.43051	1.76037e-06	2.61691e-05	5.43397
AIP	-1.16898	10.4972	-9.42656	1.76744e-06	2.62403e-05	5.42978
ADH5	1.02741	12.8475	9.42618	1.76813e-06	2.62403e-05	5.42937
AGER	-2.38619	8.95237	-9.41407	1.78998e-06	2.65301e-05	5.41653
ALX4	-2.20105	6.11162	-9.4137	1.79065e-06	2.65301e-05	5.41613
ZCCHC9	1.29649	10.0044	9.41241	1.793e-06	2.65427e-05	5.41477
RTL9	2.64682	5.79252	9.40678	1.80326e-06	2.66723e-05	5.4088
NXT2	1.322	9.09821	9.39527	1.82449e-06	2.69537e-05	5.39656
DHRS9	-3.00408	5.67014	-9.39481	1.82533e-06	2.69537e-05	5.39608
TENM1	-1.95893	10.7722	-9.39296	1.82876e-06	2.69819e-05	5.39411
RPL22	1.63034	11.4142	9.38915	1.83586e-06	2.70498e-05	5.39006
EEF1A1	0.891094	18.5769	9.38885	1.83642e-06	2.70498e-05	5.38974
YIPF6	1.01083	10.168	9.38431	1.84492e-06	2.71524e-05	5.38491
PPP6R2	-1.39734	11.4409	-9.37007	1.87186e-06	2.7526e-05	5.36975
C8orf58	-1.99808	7.22284	-9.36784	1.87613e-06	2.75658e-05	5.36737
TSC2	-1.03323	11.7964	-9.36624	1.87918e-06	2.75878e-05	5.36567
TCN2	-1.37122	6.74124	-9.36387	1.88372e-06	2.76315e-05	5.36315
POLR1D	0.907223	11.1702	9.36147	1.88833e-06	2.76546e-05	5.36059
DNA2	1.06437	10.9916	9.36143	1.88842e-06	2.76546e-05	5.36054
SELENOI	1.48764	11.3167	9.36027	1.89066e-06	2.76645e-05	5.3593
UBN2	1.08967	11.0876	9.35696	1.89705e-06	2.77351e-05	5.35577
GOLGB1	1.09555	10.5701	9.35475	1.90133e-06	2.77747e-05	5.35341
GGPS1	1.18509	9.36222	9.35066	1.90927e-06	2.78243e-05	5.34905
FAM219A	-1.51801	9.41813	-9.35062	1.90936e-06	2.78243e-05	5.34901
GCLM	1.06058	11.1586	9.35058	1.90943e-06	2.78243e-05	5.34896
MRPL13	1.65224	10.741	9.34691	1.9166e-06	2.79058e-05	5.34505
USP1	1.33771	11.9004	9.34328	1.9237e-06	2.79641e-05	5.34118
CANX	1.0836	14.9304	9.34325	1.92377e-06	2.79641e-05	5.34114
PRRG1	1.74445	7.32627	9.34228	1.92566e-06	2.79687e-05	5.34011
CSNK1E	-1.21146	9.74398	-9.34033	1.9295e-06	2.80015e-05	5.33803
EPB41L1	-2.25295	8.72116	-9.33839	1.93334e-06	2.80343e-05	5.33595
KLHL8	1.41455	10.4176	9.33386	1.94231e-06	2.81412e-05	5.33111
LRCH4	-1.93172	9.98888	-9.33008	1.94982e-06	2.82027e-05	5.32707
TRPM7	1.25031	11.5179	9.3294	1.95118e-06	2.82027e-05	5.32634
ZNF837	-1.80856	5.98205	-9.32911	1.95175e-06	2.82027e-05	5.32604
APOBEC3G	-2.13352	7.11172	-9.32852	1.95292e-06	2.82027e-05	5.32541
PLEKHG2	-1.3796	10.3467	-9.32398	1.96202e-06	2.83109e-05	5.32055
CORO6	-3.73157	7.39877	-9.32166	1.96668e-06	2.83551e-05	5.31806
ARFGAP1	-0.910739	11.8404	-9.32086	1.96829e-06	2.83552e-05	5.31721
MARCOL	-1.21033	2.43299	-9.31815	1.97376e-06	2.84109e-05	5.3143
KMT2A	1.13422	11.9863	9.31693	1.97622e-06	2.84232e-05	5.313
KAZALD1	-1.36712	6.53776	-9.31555	1.979e-06	2.84302e-05	5.31153
GPR20	-3.14549	3.71343	-9.3151	1.97992e-06	2.84302e-05	5.31105
GGA1	-1.48716	11.1816	-9.30965	1.99099e-06	2.85507e-05	5.30521
PPP1R14C	1.54778	9.44398	9.30939	1.99153e-06	2.85507e-05	5.30492
RASSF7	-1.98611	9.50775	-9.30596	1.99853e-06	2.86113e-05	5.30125
DENR	1.02235	11.9778	9.30574	1.99899e-06	2.86113e-05	5.30102
HSPB7	-3.62462	5.08602	-9.30353	2.00352e-06	2.86306e-05	5.29864
CYP51A1	1.10383	8.38059	9.3035	2.00358e-06	2.86306e-05	5.29862
DVL3	-0.891912	12.4278	-9.30169	2.0073e-06	2.86607e-05	5.29667
CTSA	-2.18957	11.2917	-9.29638	2.01824e-06	2.87937e-05	5.29099
GPAA1	-1.33189	11.7424	-9.29357	2.02408e-06	2.88296e-05	5.28797
MYO18A	-0.992124	12.1043	-9.29335	2.02454e-06	2.88296e-05	5.28773
CRAT	-3.13741	10.199	-9.29281	2.02565e-06	2.88296e-05	5.28716
CD200R1	-2.72884	4.49054	-9.29136	2.02866e-06	2.88351e-05	5.2856
PHF6	1.02291	11.8502	9.29106	2.02929e-06	2.88351e-05	5.28528
CCDC77	1.04539	9.31763	9.28799	2.03569e-06	2.89029e-05	5.28198
ZNF333	-1.61874	8.20681	-9.28119	2.04994e-06	2.90819e-05	5.27468
DAGLB	-1.32327	9.46923	-9.27768	2.05734e-06	2.91513e-05	5.27091
PTPRJ	-1.5297	9.23234	-9.27731	2.05813e-06	2.91513e-05	5.27051
KNDC1	-3.40034	6.63181	-9.2747	2.06364e-06	2.9206e-05	5.26771
ZSWIM8	-1.79913	11.3607	-9.27194	2.06951e-06	2.92658e-05	5.26474
SYBU	1.93419	7.95827	9.26534	2.08358e-06	2.94412e-05	5.25765
TAF13	1.3807	9.67514	9.26352	2.0875e-06	2.9473e-05	5.25568
SYNE4	-2.62657	4.99261	-9.2611	2.09268e-06	2.95109e-05	5.25309
TPRKB	1.6788	9.83108	9.26072	2.09352e-06	2.95109e-05	5.25267
ROGDI	-2.52056	8.7292	-9.25737	2.10073e-06	2.9589e-05	5.24907
XRCC4	1.22207	8.87853	9.25552	2.10474e-06	2.9622e-05	5.24708
ZNF316	-1.06333	11.1952	-9.25363	2.10884e-06	2.96561e-05	5.24504
FAM200B	1.72016	7.33961	9.24857	2.11984e-06	2.97871e-05	5.2396
IDH2	-1.87369	11.7353	-9.24723	2.12275e-06	2.98044e-05	5.23816
MTFR1	1.23464	10.0205	9.24504	2.12756e-06	2.98483e-05	5.23579
FCF1	1.04625	10.7758	9.24028	2.13801e-06	2.996e-05	5.23066
EEA1	1.26583	9.87371	9.23946	2.13983e-06	2.996e-05	5.22978
GATA5	-2.10075	7.14376	-9.23382	2.15228e-06	3.00996e-05	5.2237
GLRX2	1.20277	10.0944	9.22718	2.16707e-06	3.02004e-05	5.21654
SINHCAF	1.37308	11.1485	9.22691	2.16768e-06	3.02004e-05	5.21624
CHTF18	-1.32236	10.9986	-9.22668	2.16819e-06	3.02004e-05	5.216
STXBP4	1.94557	8.64438	9.22667	2.16822e-06	3.02004e-05	5.21598
THG1L	0.902114	10.3108	9.22627	2.16911e-06	3.02004e-05	5.21555
ANKRD34A	-1.29912	6.92342	-9.22583	2.1701e-06	3.02004e-05	5.21508
USP51	1.61407	7.13458	9.22514	2.17164e-06	3.02004e-05	5.21433
ANGEL2	0.979983	9.95753	9.22375	2.17475e-06	3.02004e-05	5.21283
TP53INP1	-4.74554	9.90784	-9.22371	2.17484e-06	3.02004e-05	5.21279
INPPL1	-1.8203	13.0765	-9.21959	2.1841e-06	3.02967e-05	5.20834
TERF2IP	-1.12446	11.3761	-9.219	2.18544e-06	3.02967e-05	5.2077
PLIN3	-1.15015	11.5416	-9.21835	2.18691e-06	3.02967e-05	5.207
TRUB1	1.63505	9.21058	9.21748	2.18886e-06	3.03001e-05	5.20606
CITED4	-2.6083	5.31436	-9.21538	2.19361e-06	3.03287e-05	5.2038
RHOB	-1.80917	6.14734	-9.21505	2.19435e-06	3.03287e-05	5.20344
EPS8L2	-2.2778	9.37983	-9.20977	2.20635e-06	3.04538e-05	5.19773
RACGAP1	0.892505	11.8906	9.20913	2.20782e-06	3.04538e-05	5.19704
ZNF513	-1.51787	8.77471	-9.2088	2.20857e-06	3.04538e-05	5.19668
FNBP1	-2.77312	9.99928	-9.19943	2.23006e-06	3.07263e-05	5.18654
PAG1	-3.1515	4.68725	-9.19822	2.23286e-06	3.07408e-05	5.18523
WBP1	-1.50528	8.02867	-9.19743	2.23466e-06	3.07418e-05	5.18439
FGFRL1	-1.44682	11.0726	-9.19555	2.23903e-06	3.07681e-05	5.18235
C1D	1.38048	9.58388	9.19511	2.24005e-06	3.07681e-05	5.18187
COPE	-1.10697	11.3786	-9.19275	2.24552e-06	3.08147e-05	5.17931
CCDC78	-2.26601	8.69929	-9.19214	2.24693e-06	3.08147e-05	5.17866
EIF2S3	1.10092	14.157	9.18929	2.25356e-06	3.08819e-05	5.17557
B4GALT7	-1.1189	8.95305	-9.18819	2.25612e-06	3.08912e-05	5.17438
ZFYVE27	-1.11543	10.1578	-9.1875	2.25774e-06	3.08912e-05	5.17364
CEP135	1.18629	9.81962	9.18608	2.26106e-06	3.09127e-05	5.1721
GOPC	1.18546	10.7549	9.1842	2.26547e-06	3.09491e-05	5.17006
DMTN	-1.50179	11.6016	-9.18003	2.27526e-06	3.10361e-05	5.16554
FAM50A	-1.13662	11.6205	-9.18	2.27534e-06	3.10361e-05	5.16551
NSL1	1.1778	10.6284	9.17911	2.27744e-06	3.10408e-05	5.16454
RBM12B	1.05054	10.5481	9.17604	2.28469e-06	3.11158e-05	5.16121
TNS2	1.25441	7.74562	9.17332	2.29112e-06	3.11794e-05	5.15827
PLAAT3	-2.33287	7.69798	-9.17196	2.29436e-06	3.11876e-05	5.15679
PLEKHA8	1.28919	9.98812	9.17106	2.29649e-06	3.11876e-05	5.15582
AURKA	1.07891	11.9709	9.17024	2.29845e-06	3.11876e-05	5.15493
TSPAN13	2.1315	10.4184	9.1701	2.29878e-06	3.11876e-05	5.15478
ATG2A	-1.17665	11.2703	-9.16716	2.30581e-06	3.12591e-05	5.15158
C5orf24	1.32205	10.4672	9.16433	2.31258e-06	3.13269e-05	5.14851
RAB11FIP1	-1.65562	12.0977	-9.16217	2.31777e-06	3.13732e-05	5.14616
KLF3	0.908807	12.1511	9.16113	2.32027e-06	3.1383e-05	5.14503
SMIM26	1.19994	7.88507	9.15813	2.32748e-06	3.14566e-05	5.14178
ISG20	-1.84335	5.45544	-9.15472	2.33575e-06	3.15442e-05	5.13807
VWDE	1.63073	11.3333	9.15249	2.34117e-06	3.15933e-05	5.13565
GLIPR1	-2.73427	6.03712	-9.15154	2.34346e-06	3.16002e-05	5.13462
TOLLIP	-1.12096	10.2585	-9.15048	2.34605e-06	3.1611e-05	5.13347
TRIM3	-1.86763	7.84849	-9.14886	2.35e-06	3.16401e-05	5.1317
EIF2AK2	0.988396	10.6309	9.14715	2.35416e-06	3.16721e-05	5.12985
ORAI2	-2.29496	11.6465	-9.14534	2.3586e-06	3.17076e-05	5.12788
SEPTIN8	1.04882	12.6316	9.13953	2.37287e-06	3.18523e-05	5.12157
RSPH14	-2.0375	3.75175	-9.1395	2.37295e-06	3.18523e-05	5.12153
CEP20	0.975168	11.1793	9.13682	2.37956e-06	3.19167e-05	5.11862
ORC2	1.32455	10.2209	9.13038	2.39554e-06	3.20987e-05	5.11161
SMC2	1.14915	11.4316	9.1299	2.39675e-06	3.20987e-05	5.11108
FPR1	-2.69202	3.59592	-9.12832	2.40068e-06	3.21271e-05	5.10936
ATP13A1	-1.29827	11.8626	-9.1275	2.40273e-06	3.21302e-05	5.10847
ZER1	-2.08913	10.7208	-9.12451	2.41021e-06	3.22059e-05	5.10522
TYROBP	-2.9678	4.54826	-9.12348	2.4128e-06	3.22162e-05	5.10409
HEMGN	1.81735	12.9747	9.12252	2.41522e-06	3.22241e-05	5.10304
FYB1	-3.153	10.3336	-9.12143	2.41795e-06	3.22364e-05	5.10186
RPL7	1.25894	15.1805	9.12063	2.41997e-06	3.2239e-05	5.10098
HBE1	1.71496	6.21133	9.11965	2.42244e-06	3.22475e-05	5.09992
RBM27	1.75841	9.68625	9.11722	2.42858e-06	3.22968e-05	5.09727
TLE4	-1.81395	8.89384	-9.11674	2.42979e-06	3.22968e-05	5.09675
TRNP1	-2.86682	6.64726	-9.11526	2.43353e-06	3.23223e-05	5.09514
IPO13	-1.1063	11.3056	-9.11368	2.43755e-06	3.23515e-05	5.0934
RAP1GAP	-0.913875	11.6709	-9.11294	2.43942e-06	3.2352e-05	5.0926
CA2	2.10311	5.4629	9.1122	2.4413e-06	3.23528e-05	5.09179
PRDM1	-2.08419	6.53274	-9.1098	2.44742e-06	3.24096e-05	5.08917
C5AR1	-2.20035	5.80807	-9.1086	2.45047e-06	3.24257e-05	5.08787
SORCS1	-2.61397	8.65738	-9.10487	2.46003e-06	3.25278e-05	5.0838
GSDMB	-3.12116	8.11819	-9.10309	2.46458e-06	3.25579e-05	5.08186
COX11	0.90338	10.2852	9.10255	2.46598e-06	3.25579e-05	5.08127
ARHGAP33	-2.81753	9.17765	-9.10043	2.47143e-06	3.26055e-05	5.07895
TNFAIP8L2	-2.58222	4.23352	-9.09712	2.47999e-06	3.26941e-05	5.07533
KCNK6	-2.99214	5.50336	-9.09577	2.48346e-06	3.27156e-05	5.07387
AP2A1	-0.92105	12.9448	-9.09167	2.49411e-06	3.28131e-05	5.06939
PPP2R5A	-1.0426	11.5539	-9.09091	2.49611e-06	3.28131e-05	5.06855
HNRNPA1	1.21062	16.0752	9.09078	2.49643e-06	3.28131e-05	5.06841
CYBA	-1.84265	13.0279	-9.08966	2.49934e-06	3.28247e-05	5.06719
RASA2	1.32244	9.66118	9.08902	2.50102e-06	3.28247e-05	5.06649
ITPKC	-1.08477	9.37378	-9.08806	2.50353e-06	3.28333e-05	5.06544
MILR1	-2.9383	5.93245	-9.08528	2.5108e-06	3.29043e-05	5.0624
FAM104B	1.44238	8.01435	9.08012	2.52437e-06	3.30577e-05	5.05676
MYL5	-1.21767	7.96959	-9.07874	2.52801e-06	3.30809e-05	5.05525
APBA2	-1.10343	11.0512	-9.07675	2.53329e-06	3.31254e-05	5.05306
FKBP14	1.4506	8.81343	9.07558	2.53637e-06	3.31413e-05	5.05179
DYNC1H1	0.870475	13.0483	9.07413	2.54022e-06	3.31671e-05	5.0502
PNKP	-1.19156	10.2207	-9.07291	2.54346e-06	3.31783e-05	5.04887
PTPN4	1.11312	9.63706	9.07184	2.54631e-06	3.31783e-05	5.04769
MARCHF2	-3.0433	8.62665	-9.07169	2.5467e-06	3.31783e-05	5.04753
UBE2K	1.52604	12.5013	9.0706	2.54961e-06	3.31917e-05	5.04634
NPRL3	-1.25298	12.1467	-9.06575	2.56256e-06	3.33358e-05	5.04103
MAFG	-0.932756	12.1047	-9.05547	2.59028e-06	3.36718e-05	5.02976
DNAJC24	1.09967	8.94812	9.04971	2.60593e-06	3.38504e-05	5.02345
POLQ	0.970735	9.65378	9.04812	2.61029e-06	3.38701e-05	5.0217
TMEM134	-1.90171	7.9277	-9.04776	2.61128e-06	3.38701e-05	5.0213
FN1	-3.56157	12.5995	-9.04294	2.6245e-06	3.40167e-05	5.01601
PWWP2B	-1.68545	8.51301	-9.04115	2.62943e-06	3.40556e-05	5.01405
ACP2	-1.22844	9.70083	-9.03709	2.64064e-06	3.41758e-05	5.00959
KIF15	1.13233	10.4656	9.03638	2.6426e-06	3.41762e-05	5.00882
MTF2	0.997753	11.1536	9.03348	2.65064e-06	3.42552e-05	5.00563
ERCC8	1.37399	8.98094	9.03264	2.65297e-06	3.42603e-05	5.00471
STYX	1.22154	9.52079	9.02913	2.66276e-06	3.43383e-05	5.00085
SPRY4	-1.20836	9.09092	-9.02909	2.66289e-06	3.43383e-05	5.0008
KLK1	1.73768	8.59404	9.02377	2.67778e-06	3.45052e-05	4.99496
OPRL1	-3.23245	4.7199	-9.0196	2.68954e-06	3.46314e-05	4.99037
GPATCH11	1.08269	10.3563	9.01466	2.70352e-06	3.47861e-05	4.98494
AEBP2	1.15577	9.50029	9.01397	2.70548e-06	3.47861e-05	4.98418
SLF1	1.52256	9.43971	9.01248	2.70972e-06	3.48153e-05	4.98254
PIK3IP1	-2.37092	7.38683	-9.01126	2.71321e-06	3.4835e-05	4.98119
FLOT1	-1.36366	12.44	-9.00809	2.72224e-06	3.48894e-05	4.97771
RPL35A	1.28958	13.7934	9.00802	2.72244e-06	3.48894e-05	4.97764
FANCF	1.30813	8.64979	9.0077	2.72337e-06	3.48894e-05	4.97728
STX12	1.06488	10.0867	9.00669	2.72626e-06	3.49012e-05	4.97617
CWF19L2	0.896317	9.4351	9.00377	2.73463e-06	3.49831e-05	4.97296
MAD2L1	1.76732	11.4272	9.00152	2.74111e-06	3.50376e-05	4.97048
DNAL1	1.55426	7.24694	9.00085	2.74304e-06	3.50376e-05	4.96974
DBF4	1.51606	11.4127	9.00008	2.74528e-06	3.50376e-05	4.96888
SGO2	1.15909	10.0096	8.99955	2.74681e-06	3.50376e-05	4.9683
RXRB	-1.33573	10.8728	-8.99847	2.74992e-06	3.50521e-05	4.96711
SPSB2	-1.2042	7.8035	-8.99697	2.75428e-06	3.50723e-05	4.96545
NUDT12	2.12894	8.73489	8.99656	2.75547e-06	3.50723e-05	4.965
JCHAIN	-3.52042	4.82247	-8.99337	2.76473e-06	3.51649e-05	4.96149
HES6	-1.34013	11.2085	-8.99205	2.76856e-06	3.51884e-05	4.96004
NACA	1.00832	13.3627	8.99032	2.77362e-06	3.5217e-05	4.95812
ECT2	1.18699	10.7318	8.98992	2.77479e-06	3.5217e-05	4.95768
ATG4A	1.10435	9.89195	8.98383	2.79262e-06	3.54179e-05	4.95097
SH2D1A	1.62065	5.80356	8.98235	2.79698e-06	3.54309e-05	4.94934
COA6	1.86276	9.51816	8.9819	2.79833e-06	3.54309e-05	4.94883
CYSRT1	-3.88741	6.75512	-8.98145	2.79965e-06	3.54309e-05	4.94834
SIRPA	-2.49492	5.65389	-8.97916	2.80641e-06	3.54849e-05	4.94581
NUP37	1.36889	10.8988	8.97865	2.80792e-06	3.54849e-05	4.94525
WNT3	-1.34159	8.0283	-8.97708	2.81257e-06	3.55182e-05	4.94351
NAGA	-0.988617	10.3457	-8.97485	2.81918e-06	3.55634e-05	4.94105
TMC8	-1.39714	8.91519	-8.97452	2.82017e-06	3.55634e-05	4.94069
TMEM94	-1.22782	10.8874	-8.97224	2.82694e-06	3.56235e-05	4.93817
ABTB1	-4.88133	7.35836	-8.96751	2.84109e-06	3.57547e-05	4.93294
TAPBP	-2.21695	12.4177	-8.96676	2.84333e-06	3.57547e-05	4.93212
G6PD	-2.07327	13.5197	-8.96673	2.84341e-06	3.57547e-05	4.93209
SSC5D	-2.50702	6.1555	-8.96115	2.86023e-06	3.59406e-05	4.92591
ARSK	1.08535	8.43989	8.95863	2.86783e-06	3.60106e-05	4.92312
TSC22D4	-1.73059	12.4603	-8.95688	2.87313e-06	3.60269e-05	4.92119
REV3L	1.10569	10.6023	8.95686	2.8732e-06	3.60269e-05	4.92117
CREB3L3	-4.78642	4.66452	-8.95279	2.88558e-06	3.61566e-05	4.91666
TLNRD1	-1.76069	9.67508	-8.94959	2.89533e-06	3.62531e-05	4.91313
UBLCP1	1.02048	10.5927	8.94835	2.89912e-06	3.62675e-05	4.91176
ZNF678	1.66042	8.94526	8.94788	2.90058e-06	3.62675e-05	4.91123
IGSF3	1.54118	10.6408	8.9429	2.91588e-06	3.63958e-05	4.90571
MAN1B1	-1.0994	11.2695	-8.94219	2.91808e-06	3.63958e-05	4.90492
DALRD3	-1.4151	8.7274	-8.94205	2.91851e-06	3.63958e-05	4.90477
CLDN9	-3.74199	5.5876	-8.94187	2.91907e-06	3.63958e-05	4.90457
CSNK1G2	-1.12435	11.9677	-8.93784	2.93151e-06	3.65253e-05	4.90011
TMX3	1.02707	10.0426	8.93698	2.93418e-06	3.65328e-05	4.89916
LRP1	-3.72073	7.89914	-8.93264	2.94771e-06	3.66754e-05	4.89434
NUS1	1.42251	11.6565	8.92691	2.96562e-06	3.68586e-05	4.88799
EID1	1.18864	12.946	8.9266	2.96659e-06	3.68586e-05	4.88765
ZMIZ2	-1.35824	11.2049	-8.92592	2.96874e-06	3.68594e-05	4.88689
NMD3	1.38157	11.961	8.92344	2.97653e-06	3.69048e-05	4.88414
WASHC4	1.08593	10.429	8.92343	2.97657e-06	3.69048e-05	4.88413
MRE11	1.17663	10.6845	8.92252	2.97944e-06	3.69146e-05	4.88312
CD180	-3.55732	3.35164	-8.91983	2.98793e-06	3.69939e-05	4.88014
SMOX	-1.38259	8.09267	-8.91787	2.99415e-06	3.70397e-05	4.87795
SPA17	1.94652	6.63644	8.91735	2.99581e-06	3.70397e-05	4.87738
ANGPT1	1.48583	10.1393	8.91594	3.00028e-06	3.7069e-05	4.87581
ACKR2	-2.06251	6.40415	-8.91191	3.01313e-06	3.71772e-05	4.87134
SPRED3	-2.41652	6.88954	-8.91131	3.01503e-06	3.71772e-05	4.87067
FCHO2	0.973443	9.11013	8.91061	3.01726e-06	3.71772e-05	4.8699
LIN9	1.40581	10.0415	8.91056	3.01743e-06	3.71772e-05	4.86984
PTPRN	-3.34048	7.0467	-8.90595	3.03221e-06	3.73333e-05	4.86472
NEU1	-1.39231	11.7153	-8.90393	3.03871e-06	3.73873e-05	4.86247
ATP11C	1.04964	11.5232	8.90276	3.04248e-06	3.74029e-05	4.86118
COX15	0.961416	10.0051	8.90223	3.0442e-06	3.74029e-05	4.86058
TIGD5	-2.05181	9.21102	-8.90133	3.04711e-06	3.74127e-05	4.85958
C8G	-1.65127	5.16601	-8.89869	3.05565e-06	3.74915e-05	4.85665
SCYL1	-0.970701	11.8832	-8.89416	3.07039e-06	3.76463e-05	4.8516
TMPRSS11F	-4.6974	6.68843	-8.89168	3.07847e-06	3.77193e-05	4.84885
CAAP1	1.33873	8.70827	8.89026	3.08312e-06	3.77297e-05	4.84727
D2HGDH	-1.49395	9.81327	-8.89012	3.08358e-06	3.77297e-05	4.84711
TMEM132D	-1.55152	2.99356	-8.88839	3.08927e-06	3.77707e-05	4.84518
RIC3	-3.11794	5.11508	-8.88776	3.09132e-06	3.77707e-05	4.84448
CHPF2	-1.97443	10.8283	-8.88715	3.09333e-06	3.77707e-05	4.8438
CIB2	-1.72342	9.60267	-8.88497	3.1005e-06	3.78057e-05	4.84137
OCIAD1	0.927384	12.1245	8.8845	3.10206e-06	3.78057e-05	4.84085
MYORG	-1.96832	7.28886	-8.88433	3.1026e-06	3.78057e-05	4.84066
PSMA1	0.993958	9.51313	8.88295	3.10718e-06	3.78353e-05	4.83912
TUB	-1.44556	2.8836	-8.88128	3.11267e-06	3.78656e-05	4.83727
CREB3L2	1.21354	11.9072	8.8809	3.11394e-06	3.78656e-05	4.83684
CCNB2	0.90133	11.8041	8.8758	3.13087e-06	3.80453e-05	4.83116
CCDC74A	-2.30463	7.44722	-8.87484	3.13407e-06	3.80581e-05	4.83009
CDIPT	-1.47067	10.3388	-8.87382	3.13747e-06	3.80732e-05	4.82895
SPTBN1	-1.39138	12.5035	-8.87219	3.1429e-06	3.81131e-05	4.82714
SUCLG2	0.945392	10.2635	8.86608	3.1634e-06	3.83353e-05	4.82032
CASP9	-1.63586	10.7136	-8.86347	3.1722e-06	3.84157e-05	4.81741
TRAF4	-1.43702	12.0935	-8.86233	3.17605e-06	3.84361e-05	4.81614
MYH7B	-2.88153	6.33426	-8.85281	3.20843e-06	3.87692e-05	4.80551
ERO1A	1.0258	10.3835	8.8525	3.20948e-06	3.87692e-05	4.80516
NYNRIN	0.887511	8.00821	8.85231	3.21014e-06	3.87692e-05	4.80495
DTWD1	1.58806	9.08101	8.84885	3.22199e-06	3.88857e-05	4.80109
ZNF628	-1.84361	8.88051	-8.84308	3.24189e-06	3.90992e-05	4.79463
TMEM108	-1.18	6.15766	-8.83931	3.25492e-06	3.92297e-05	4.79043
SH2B1	-1.1008	11.1575	-8.83376	3.27426e-06	3.9436e-05	4.78421
NTNG2	-2.69621	3.80539	-8.83263	3.27824e-06	3.94544e-05	4.78294
ABRAXAS1	1.98823	10.7643	8.82963	3.28873e-06	3.94544e-05	4.77959
LMAN1	1.88669	12.0962	8.82957	3.28894e-06	3.94544e-05	4.77953
CES4A	-3.30742	3.90297	-8.8287	3.29199e-06	3.94544e-05	4.77855
MEF2D	-1.50764	10.121	-8.82841	3.29302e-06	3.94544e-05	4.77823
TRIM58	-1.74049	11.6917	-8.82839	3.29309e-06	3.94544e-05	4.7782
TP53I3	-1.35244	7.01895	-8.82825	3.29359e-06	3.94544e-05	4.77804
MINDY1	-2.44659	9.21161	-8.82824	3.29363e-06	3.94544e-05	4.77803
NCOR2	-0.980447	12.6084	-8.82645	3.29992e-06	3.95031e-05	4.77603
RFC1	1.0399	11.8184	8.8249	3.3054e-06	3.9542e-05	4.77429
EIF4B	1.02181	14.3851	8.82145	3.31759e-06	3.9661e-05	4.77043
ZNF609	1.10038	12.5342	8.81642	3.33549e-06	3.98075e-05	4.76479
POGLUT3	1.00836	10.7217	8.81637	3.33565e-06	3.98075e-05	4.76474
PRKACA	-1.40793	11.7565	-8.81611	3.33659e-06	3.98075e-05	4.76445
RALGDS	-1.3403	8.28422	-8.81067	3.35604e-06	4.00126e-05	4.75835
ADK	1.47695	10.5731	8.80874	3.36297e-06	4.00548e-05	4.75619
BCAS2	0.971767	11.0566	8.80843	3.36411e-06	4.00548e-05	4.75583
PNRC2	0.998217	12.9573	8.79815	3.40133e-06	4.04707e-05	4.7443
ARSB	-2.57373	8.04334	-8.79658	3.40705e-06	4.05054e-05	4.74254
FHDC1	1.60758	9.49754	8.79609	3.40881e-06	4.05054e-05	4.74199
NCSTN	-1.51538	12.0584	-8.79389	3.41687e-06	4.05739e-05	4.73952
TBX1	-1.2723	9.50844	-8.79142	3.42591e-06	4.0654e-05	4.73675
GGCT	1.95811	9.85189	8.79055	3.42912e-06	4.06648e-05	4.73576
TEFM	1.50906	8.09328	8.78944	3.43318e-06	4.06709e-05	4.73452
FAM131A	-2.03049	9.19516	-8.78916	3.43423e-06	4.06709e-05	4.7342
RNF19B	-1.13233	10.3897	-8.78531	3.44843e-06	4.08118e-05	4.72988
ZBTB48	-1.06192	10.2834	-8.78324	3.45608e-06	4.08597e-05	4.72755
BET1	1.69363	9.43296	8.78297	3.4571e-06	4.08597e-05	4.72724
MR1	-2.71469	10.0823	-8.78165	3.46199e-06	4.08902e-05	4.72576
DNAJC1	-1.06668	11.1065	-8.78049	3.46628e-06	4.09137e-05	4.72446
MMGT1	1.0945	10.6646	8.77417	3.48986e-06	4.11645e-05	4.71735
NKPD1	-2.7771	4.55774	-8.77113	3.50128e-06	4.12718e-05	4.71393
THOC2	0.897086	12.4316	8.77027	3.50449e-06	4.12821e-05	4.71297
AP1M1	-1.00303	11.394	-8.76733	3.51557e-06	4.13851e-05	4.70966
C11orf68	-1.515	10.3086	-8.76293	3.53223e-06	4.15341e-05	4.7047
SUB1	1.38019	12.8842	8.76254	3.53369e-06	4.15341e-05	4.70427
CNOT6L	1.16814	10.3664	8.76213	3.53527e-06	4.15341e-05	4.7038
CMC2	1.11928	9.32337	8.75308	3.56981e-06	4.19121e-05	4.6936
DNAJC22	1.81571	5.57963	8.7504	3.5801e-06	4.20051e-05	4.69058
PABPC4L	1.61856	5.12272	8.74246	3.61082e-06	4.23374e-05	4.68162
GJA5	1.85694	2.80818	8.73979	3.62121e-06	4.24071e-05	4.67861
TMEM186	1.12656	8.45914	8.73875	3.62527e-06	4.24071e-05	4.67743
MFSD2B	-2.06495	10.5868	-8.73868	3.62552e-06	4.24071e-05	4.67736
DAP3	0.999761	12.7827	8.73729	3.63097e-06	4.24071e-05	4.67579
DCST2	-3.30109	5.20293	-8.73728	3.63101e-06	4.24071e-05	4.67577
NUP58	1.18806	11.3903	8.73725	3.63113e-06	4.24071e-05	4.67574
TBC1D17	-1.92501	9.70991	-8.73466	3.64125e-06	4.24972e-05	4.67282
TMBIM4	1.33676	8.17491	8.7338	3.64463e-06	4.25087e-05	4.67185
SEPTIN2	0.883067	13.0661	8.72494	3.67958e-06	4.28881e-05	4.66184
PCOLCE	0.960727	9.38412	8.72078	3.69613e-06	4.3031e-05	4.65713
ARL13B	1.64876	8.66675	8.72063	3.69673e-06	4.3031e-05	4.65696
CCDC59	1.57557	10.3751	8.72002	3.69913e-06	4.3031e-05	4.65628
SDF4	-1.33059	12.8537	-8.71909	3.70284e-06	4.30458e-05	4.65523
ZWILCH	1.82352	10.9545	8.7161	3.71481e-06	4.31566e-05	4.65184
CLPX	0.864991	11.4096	8.71547	3.71732e-06	4.31575e-05	4.65113
UBE2E1	0.821754	11.3793	8.71419	3.72248e-06	4.31753e-05	4.64968
FKBP8	-1.31967	13.4504	-8.71359	3.7249e-06	4.31753e-05	4.649
NUMBL	-1.8918	10.1165	-8.71327	3.72617e-06	4.31753e-05	4.64864
CD3D	-1.92961	8.2872	-8.70904	3.7432e-06	4.33443e-05	4.64386
FCHSD1	-1.92368	10.5003	-8.7074	3.74985e-06	4.33929e-05	4.642
LCLAT1	1.30808	9.73408	8.70413	3.76311e-06	4.35178e-05	4.6383
TNS4	-3.15262	4.79832	-8.69907	3.78373e-06	4.37152e-05	4.63256
SELENOK	1.154	8.85632	8.69873	3.78511e-06	4.37152e-05	4.63218
ABCC1	-0.957202	11.6187	-8.69671	3.79338e-06	4.37821e-05	4.62989
SCD	0.858646	14.0646	8.69545	3.79855e-06	4.38132e-05	4.62846
PKN2	1.40373	10.5099	8.69468	3.8017e-06	4.3821e-05	4.62759
WDHD1	1.16649	10.8791	8.69363	3.80602e-06	4.38423e-05	4.6264
TCF4	1.25192	9.83133	8.69173	3.81384e-06	4.38854e-05	4.62425
SLIT2	2.17669	8.71382	8.69152	3.81472e-06	4.38854e-05	4.62401
LRRCC1	1.17133	10.0207	8.6836	3.84751e-06	4.42339e-05	4.61503
SUOX	-1.33947	10.5735	-8.68286	3.85062e-06	4.42399e-05	4.61418
PTGDS	-2.64816	3.64676	-8.68204	3.85404e-06	4.42399e-05	4.61325
TMEM131L	1.418	10.9164	8.68168	3.85553e-06	4.42399e-05	4.61284
CWC27	1.08376	10.5044	8.67838	3.86931e-06	4.43693e-05	4.6091
ZNF440	1.05082	10.0957	8.67659	3.87683e-06	4.44268e-05	4.60706
CEP131	-1.12941	9.67948	-8.67585	3.87992e-06	4.44318e-05	4.60623
RPL23A	1.39437	14.0202	8.67529	3.88229e-06	4.44318e-05	4.60559
FAM117A	-1.66231	11.7837	-8.66526	3.92467e-06	4.48878e-05	4.5942
P3H1	-1.00592	11.1334	-8.66273	3.93544e-06	4.49695e-05	4.59132
ZFP1	0.993137	9.01928	8.66239	3.93689e-06	4.49695e-05	4.59094
TMEM14C	1.18654	11.9277	8.65933	3.94998e-06	4.50729e-05	4.58746
CDKN2AIPNL	0.972559	9.83919	8.65908	3.95104e-06	4.50729e-05	4.58717
KIF3A	1.19418	9.00502	8.65653	3.96198e-06	4.51396e-05	4.58427
TEAD2	1.97181	9.01312	8.65379	3.97379e-06	4.52274e-05	4.58115
ACAT1	1.02226	11.7045	8.65355	3.9748e-06	4.52274e-05	4.58088
BRWD1	0.915454	11.2525	8.65261	3.97884e-06	4.52443e-05	4.57982
PRTFDC1	3.32465	7.77622	8.65059	3.9876e-06	4.53145e-05	4.57751
FASTKD1	-1.69486	9.94057	-8.65	3.99013e-06	4.53145e-05	4.57684
SLC25A28	-1.00912	8.73573	-8.64896	3.99463e-06	4.53365e-05	4.57566
ARHGAP1	-1.02087	10.7855	-8.64221	4.02401e-06	4.56406e-05	4.56798
ARAF	-0.939288	11.5166	-8.63964	4.03526e-06	4.57389e-05	4.56505
COL11A2	-2.81002	6.02133	-8.63662	4.04852e-06	4.58542e-05	4.56161
ANKEF1	1.32501	8.06285	8.63615	4.0506e-06	4.58542e-05	4.56107
LYSMD2	-1.42311	8.98351	-8.63487	4.0562e-06	4.58882e-05	4.55962
RFC3	1.85149	10.6884	8.63272	4.06571e-06	4.59664e-05	4.55716
SASS6	1.0533	10.0723	8.63047	4.07564e-06	4.60493e-05	4.5546
WBP2	-1.79962	12.0347	-8.62941	4.08034e-06	4.6073e-05	4.55339
CXXC5	-1.06586	11.1751	-8.62794	4.08689e-06	4.60966e-05	4.55171
RMI1	0.951097	9.51871	8.62777	4.08764e-06	4.60966e-05	4.55151
GPR108	-1.81376	10.3929	-8.62594	4.09577e-06	4.61408e-05	4.54943
UBC	-1.09875	13.5061	-8.62572	4.09677e-06	4.61408e-05	4.54917
GTF2F2	1.43623	10.2289	8.62464	4.10157e-06	4.61655e-05	4.54795
TMEM150A	-1.18026	8.95836	-8.62251	4.11109e-06	4.62433e-05	4.54551
SMTN	-1.19961	10.1289	-8.62189	4.11386e-06	4.6245e-05	4.54481
TFR2	-0.859202	12.8332	-8.62128	4.1166e-06	4.62464e-05	4.54411
DENND6B	-1.47637	7.57596	-8.62047	4.12024e-06	4.6258e-05	4.54318
CRYZ	1.71362	10.7098	8.61817	4.13055e-06	4.63443e-05	4.54056
RPL34	1.24813	12.4338	8.61641	4.13844e-06	4.64035e-05	4.53856
ACVR1	-1.6555	10.1565	-8.612	4.15835e-06	4.65972e-05	4.53352
RAD54B	1.30377	7.54045	8.60496	4.19036e-06	4.69262e-05	4.52548
MAPRE1	0.943273	12.8972	8.60335	4.1977e-06	4.69787e-05	4.52364
SYDE2	2.18841	7.86752	8.60022	4.21208e-06	4.70864e-05	4.52005
DIP2A	-1.65479	11.3066	-8.5996	4.2149e-06	4.70864e-05	4.51935
PSD4	-1.30897	11.6499	-8.59951	4.2153e-06	4.70864e-05	4.51925
PCBP1	-1.28527	9.96871	-8.59399	4.24076e-06	4.73409e-05	4.51293
NEMP1	1.034	11.7138	8.59172	4.25125e-06	4.74249e-05	4.51034
MFSD10	-1.29575	10.3518	-8.59121	4.25364e-06	4.74249e-05	4.50975
NFATC1	-1.20262	9.77367	-8.59057	4.25662e-06	4.74282e-05	4.50901
PPP1R26	-1.2734	10.2456	-8.58338	4.29011e-06	4.77709e-05	4.50079
ACTG1	-1.17698	15.7569	-8.58282	4.29277e-06	4.77709e-05	4.50014
NECTIN2	-1.11475	10.8539	-8.58038	4.30421e-06	4.78682e-05	4.49734
C3AR1	-2.73417	7.50082	-8.57882	4.31152e-06	4.79194e-05	4.49556
EHHADH	-1.85097	8.57203	-8.57664	4.32183e-06	4.79857e-05	4.49306
METRNL	-1.57	9.71158	-8.57641	4.32291e-06	4.79857e-05	4.4928
B4GALNT4	-1.23054	10.6457	-8.57492	4.32993e-06	4.80335e-05	4.49109
CD2AP	1.07329	12.1709	8.57249	4.34144e-06	4.8131e-05	4.48831
CLC	-2.45938	4.04631	-8.57117	4.34771e-06	4.81703e-05	4.48679
SEC11A	0.829003	11.8662	8.56581	4.37326e-06	4.84231e-05	4.48064
S100A6	-2.36135	8.86073	-8.56355	4.38408e-06	4.85126e-05	4.47805
PIP4P1	-1.15463	9.27873	-8.56272	4.38804e-06	4.85261e-05	4.4771
SRXN1	-1.71073	7.48841	-8.5603	4.39966e-06	4.86243e-05	4.47433
TESPA1	-3.05234	7.87226	-8.55852	4.40826e-06	4.86888e-05	4.47228
ORC3	1.38287	10.9433	8.55662	4.41741e-06	4.87385e-05	4.4701
PCBP4	-2.26391	8.25836	-8.55602	4.4203e-06	4.87385e-05	4.46941
DNM1L	0.83863	11.8416	8.55565	4.4221e-06	4.87385e-05	4.46899
SELENOF	0.975681	11.9885	8.55531	4.42376e-06	4.87385e-05	4.46859
TMPO	1.3541	13.0539	8.5547	4.42669e-06	4.87404e-05	4.4679
GHDC	-0.931164	9.55752	-8.55286	4.43561e-06	4.88079e-05	4.46579
NHLRC2	1.19082	9.62892	8.5523	4.43833e-06	4.88079e-05	4.46514
EDDM13	2.06519	5.40172	8.55136	4.4429e-06	4.88278e-05	4.46406
FYTTD1	0.903568	11.8842	8.55035	4.44783e-06	4.88498e-05	4.4629
KMT5C	-1.32369	10.7222	-8.54982	4.45043e-06	4.88498e-05	4.46229
GPSM3	-1.75242	10.1416	-8.54744	4.46201e-06	4.89274e-05	4.45956
CDKAL1	0.992563	10.2961	8.54724	4.46302e-06	4.89274e-05	4.45932
NUDT21	1.13062	10.9597	8.5464	4.4671e-06	4.89418e-05	4.45836
CD74	-3.34058	5.29399	-8.54068	4.4952e-06	4.92193e-05	4.45178
ARMC1	1.49588	11.0259	8.53993	4.49886e-06	4.92289e-05	4.45093
CBX3	1.23725	12.9595	8.53837	4.50659e-06	4.9283e-05	4.44913
ARFIP1	1.04939	9.61346	8.53688	4.51396e-06	4.93033e-05	4.44741
SIGLEC10	-2.96446	8.83689	-8.53687	4.51401e-06	4.93033e-05	4.4474
WBP4	1.08035	8.82513	8.53004	4.5479e-06	4.96428e-05	4.43955
RNF44	-1.21284	11.4166	-8.52521	4.57208e-06	4.98759e-05	4.43398
AASDHPPT	1.42412	11.2087	8.52174	4.58952e-06	5.00353e-05	4.42999
LPCAT2	-2.05274	9.43514	-8.51954	4.60061e-06	5.01254e-05	4.42745
MAN2B1	-1.78817	10.4367	-8.5186	4.60538e-06	5.01465e-05	4.42637
NT5C3A	1.13327	10.2762	8.5172	4.61246e-06	5.01927e-05	4.42475
APOH	0.900084	2.6842	8.51537	4.6217e-06	5.02624e-05	4.42265
SPCS2	1.17065	11.4017	8.51283	4.63465e-06	5.03723e-05	4.41972
TTC3	0.828278	12.5945	8.51156	4.64108e-06	5.04113e-05	4.41826
ACAT2	1.0574	11.5119	8.50824	4.65807e-06	5.05418e-05	4.41443
PPID	1.51436	10.9628	8.50778	4.66039e-06	5.05418e-05	4.4139
SYVN1	-1.19729	11.6583	-8.50754	4.66166e-06	5.05418e-05	4.41362
SIRT7	-1.2439	10.5254	-8.50353	4.68224e-06	5.07338e-05	4.40899
GSTK1	-1.00515	12.3548	-8.4961	4.72065e-06	5.1112e-05	4.40042
ANKRD52	-1.40283	12.396	-8.49566	4.72292e-06	5.1112e-05	4.39991
STK11	-1.47442	12.4735	-8.4949	4.7269e-06	5.11238e-05	4.39903
MSANTD3	1.05437	9.49795	8.49233	4.74026e-06	5.1237e-05	4.39607
KLHDC10	1.46915	11.6189	8.49084	4.74804e-06	5.12899e-05	4.39434
CAPS	-2.63954	6.95019	-8.48911	4.75708e-06	5.13408e-05	4.39235
ZMYM6	1.08832	8.82462	8.48865	4.75948e-06	5.13408e-05	4.39182
SELPLG	-4.99518	9.54743	-8.48828	4.76146e-06	5.13408e-05	4.39138
TIMMDC1	0.918184	10.5749	8.48755	4.76525e-06	5.13459e-05	4.39055
GPC1	-1.97077	6.00564	-8.48708	4.76773e-06	5.13459e-05	4.39
RHOF	-2.65181	5.81273	-8.48448	4.78142e-06	5.14613e-05	4.38699
TSPAN12	1.52587	4.78307	8.48394	4.78426e-06	5.14613e-05	4.38637
CARNS1	-2.0672	4.76888	-8.48204	4.79425e-06	5.15088e-05	4.38418
TMEM69	1.32717	11.0724	8.482	4.7945e-06	5.15088e-05	4.38412
DNAJB2	-2.35419	9.89209	-8.4777	4.81722e-06	5.17216e-05	4.37916
MED4	1.43367	9.58522	8.47543	4.82929e-06	5.18197e-05	4.37653
IRF9	-1.86572	6.28425	-8.47452	4.83412e-06	5.18402e-05	4.37548
NUDT3	-1.14041	9.00832	-8.47391	4.83738e-06	5.18437e-05	4.37478
ANAPC4	0.949004	10.2823	8.46173	4.90283e-06	5.25134e-05	4.36067
LIAS	1.64859	9.65448	8.46078	4.90797e-06	5.25367e-05	4.35957
PDK2	-2.32817	6.58912	-8.45927	4.91615e-06	5.25924e-05	4.35782
CISH	-1.16487	11.6743	-8.45478	4.94057e-06	5.27532e-05	4.35262
HAGHL	-1.70678	9.39021	-8.45452	4.94197e-06	5.27532e-05	4.35232
AXIN1	-1.06326	11.6557	-8.45452	4.94197e-06	5.27532e-05	4.35232
CAT	0.882542	12.7336	8.45432	4.9431e-06	5.27532e-05	4.35208
C1orf100	2.20117	5.68663	8.45307	4.94992e-06	5.27941e-05	4.35063
MCOLN1	-1.65818	9.27632	-8.45237	4.95373e-06	5.2803e-05	4.34982
UBALD2	-1.6681	10.5696	-8.44182	5.01181e-06	5.33899e-05	4.33759
METTL9	0.833353	11.5123	8.44075	5.01774e-06	5.3394e-05	4.33634
SREK1IP1	1.92171	10.179	8.44066	5.01823e-06	5.3394e-05	4.33624
BAHCC1	-1.04052	10.5226	-8.43799	5.03306e-06	5.35197e-05	4.33314
TRIM56	-1.16663	11.8796	-8.43584	5.04506e-06	5.36126e-05	4.33064
GCSH	2.54272	5.51761	8.43534	5.04786e-06	5.36126e-05	4.33006
ZNF286A	1.49992	7.60067	8.43248	5.06382e-06	5.37198e-05	4.32675
CENPH	1.6079	10.6572	8.43245	5.06401e-06	5.37198e-05	4.32671
KYAT3	1.41644	9.61129	8.43142	5.06977e-06	5.37487e-05	4.32551
AHSP	2.75889	7.38486	8.43045	5.07522e-06	5.37742e-05	4.32439
NCAPG2	0.86009	12.6889	8.42732	5.09281e-06	5.39272e-05	4.32075
MAFK	-1.58692	9.96186	-8.4268	5.09575e-06	5.39272e-05	4.32015
AP3S1	1.01845	10.5595	8.42497	5.10611e-06	5.40046e-05	4.31801
TMEM63B	-1.79272	12.2037	-8.42442	5.1092e-06	5.40051e-05	4.31738
OTUD5	-1.03448	12.6066	-8.41786	5.14648e-06	5.43666e-05	4.30975
PRRC1	0.966997	11.1306	8.41348	5.17149e-06	5.45982e-05	4.30466
SLC22A31	-3.73233	5.07403	-8.41065	5.18777e-06	5.47374e-05	4.30136
WASL	0.998321	9.72949	8.40719	5.2077e-06	5.4915e-05	4.29733
MKLN1	0.932602	11.471	8.40518	5.21934e-06	5.5005e-05	4.29499
SQSTM1	-1.40507	12.4145	-8.40345	5.22935e-06	5.5058e-05	4.29297
FXR2	-0.960764	10.9251	-8.40323	5.23059e-06	5.5058e-05	4.29272
CPSF2	0.940637	11.7527	8.4026	5.23429e-06	5.50642e-05	4.29198
PALM	-2.66551	9.75731	-8.39906	5.25486e-06	5.52479e-05	4.28786
CHST14	-1.03374	8.89416	-8.39696	5.26712e-06	5.53438e-05	4.28542
SCAMP5	-3.59597	5.51554	-8.39564	5.27484e-06	5.5392e-05	4.28388
MAU2	-1.29568	11.5114	-8.3918	5.29736e-06	5.55956e-05	4.2794
ECHDC1	1.26606	11.0215	8.38927	5.31231e-06	5.57194e-05	4.27645
RAB40C	-1.37105	10.1142	-8.38748	5.32289e-06	5.57974e-05	4.27436
HEPACAM2	-2.74815	10.1409	-8.38432	5.34158e-06	5.59385e-05	4.27068
NOX5	-3.50199	5.53009	-8.38414	5.34267e-06	5.59385e-05	4.27046
CHMP2B	1.0944	9.28049	8.38299	5.34949e-06	5.59767e-05	4.26912
RCSD1	-2.55667	12.2492	-8.37693	5.38563e-06	5.63217e-05	4.26205
RABL2A	-1.09507	6.6716	-8.37618	5.3901e-06	5.63352e-05	4.26118
TMEM233	-3.20456	6.9092	-8.37473	5.39885e-06	5.63933e-05	4.25948
MSRB1	-2.36483	10.2502	-8.37417	5.40218e-06	5.63948e-05	4.25883
EIF4E	1.18317	11.8151	8.37139	5.41893e-06	5.65279e-05	4.25558
SRCIN1	-1.65278	5.30173	-8.37099	5.42132e-06	5.65279e-05	4.25512
PTER	1.2592	9.65773	8.36906	5.43299e-06	5.66163e-05	4.25286
ESYT2	0.944694	12.7226	8.36853	5.4362e-06	5.66164e-05	4.25224
NUTM2D	-1.58129	8.0713	-8.36696	5.44572e-06	5.66575e-05	4.2504
GNAS	-1.19315	14.4239	-8.36682	5.44655e-06	5.66575e-05	4.25024
PAQR8	2.04701	9.03539	8.3648	5.4588e-06	5.67516e-05	4.24788
PLEKHA7	1.47114	6.11124	8.36249	5.47287e-06	5.68645e-05	4.24518
LTBP3	-1.40652	10.1447	-8.36185	5.47679e-06	5.68719e-05	4.24442
SPPL2B	-1.66373	10.5705	-8.35995	5.48837e-06	5.69587e-05	4.24221
PECAM1	-3.38915	9.35802	-8.35889	5.49483e-06	5.69812e-05	4.24097
SEPTIN14	2.52827	3.71619	8.35854	5.49697e-06	5.69812e-05	4.24056
TBC1D10A	-1.37597	7.7667	-8.35433	5.52285e-06	5.72159e-05	4.23563
TTC21B	1.06192	10.1881	8.35263	5.5333e-06	5.72907e-05	4.23364
TUBB1	-2.01813	9.29845	-8.3507	5.54525e-06	5.73808e-05	4.23138
THBS3	-2.24733	7.91198	-8.34538	5.57818e-06	5.76879e-05	4.22516
DOK3	-1.526	10.6546	-8.34232	5.5973e-06	5.78518e-05	4.22157
CRIP1	-2.57006	3.66696	-8.34179	5.60057e-06	5.78518e-05	4.22095
EMILIN1	-1.51454	6.39031	-8.34127	5.60383e-06	5.78518e-05	4.22034
PRKCI	1.16264	10.9545	8.34057	5.60819e-06	5.78631e-05	4.21952
FN3K	-0.915017	9.35129	-8.3352	5.64191e-06	5.8177e-05	4.21323
PITPNB	0.962528	11.3275	8.33244	5.65935e-06	5.82999e-05	4.20999
PLEKHG7	-1.04641	2.39201	-8.33227	5.66041e-06	5.82999e-05	4.20979
PPP2R5B	-2.62251	9.68867	-8.33032	5.6727e-06	5.839e-05	4.20751
INPP5A	-1.22511	8.51208	-8.32933	5.67899e-06	5.839e-05	4.20635
PGM3	1.15886	10.5383	8.32932	5.67905e-06	5.839e-05	4.20634
SHC1	-1.02017	11.5557	-8.32247	5.72272e-06	5.87707e-05	4.19829
TMEM129	-1.53497	10.604	-8.31852	5.748e-06	5.89961e-05	4.19366
PCNX3	-1.50121	12.2716	-8.31326	5.78195e-06	5.93057e-05	4.18748
GRAMD1A	-1.22685	11.3083	-8.3128	5.78486e-06	5.93057e-05	4.18695
DUOX2	-2.32992	4.54468	-8.3099	5.8037e-06	5.9448e-05	4.18353
CDK7	1.10868	10.2337	8.30956	5.80589e-06	5.9448e-05	4.18314
MNT	-1.31506	10.4019	-8.30911	5.80881e-06	5.9448e-05	4.18261
ZNF680	1.3711	8.45348	8.30662	5.82504e-06	5.95796e-05	4.17968
ASPHD2	-1.51242	6.63696	-8.30435	5.83987e-06	5.96968e-05	4.17701
SMC5	1.21146	10.7181	8.30255	5.8516e-06	5.97777e-05	4.1749
POLK	1.22381	9.48277	8.3021	5.85454e-06	5.97777e-05	4.17437
FAM3C	1.35172	9.96008	8.29998	5.86846e-06	5.98806e-05	4.17188
KBTBD6	1.35958	8.67222	8.29937	5.87249e-06	5.98806e-05	4.17116
UEVLD	1.09189	8.21368	8.29902	5.87476e-06	5.98806e-05	4.17075
DNAJB14	1.25963	9.89821	8.29741	5.88537e-06	5.99543e-05	4.16886
PIGF	1.05444	8.2214	8.29343	5.91169e-06	6.01877e-05	4.16417
SMIM15	1.56569	10.9328	8.29285	5.91555e-06	6.01924e-05	4.16348
PTAR1	0.939708	10.4905	8.29197	5.92137e-06	6.0217e-05	4.16245
CCDC24	-1.17076	6.73457	-8.29143	5.92494e-06	6.02188e-05	4.16182
PLP2	-1.66619	11.9589	-8.28636	5.95873e-06	6.05275e-05	4.15584
ZDHHC14	-1.26271	10.6417	-8.28534	5.96551e-06	6.05615e-05	4.15465
RPL41	1.15604	14.0355	8.28466	5.97008e-06	6.05732e-05	4.15385
NPEPL1	-2.19471	6.51699	-8.28226	5.9862e-06	6.0702e-05	4.15101
CCDC107	-1.93771	5.63215	-8.27356	6.04491e-06	6.12623e-05	4.14076
FBXO3	0.891882	10.1476	8.2708	6.06368e-06	6.13817e-05	4.1375
SUSD1	-1.20706	11.1121	-8.27061	6.06497e-06	6.13817e-05	4.13728
TNK2	-1.58841	11.2236	-8.27029	6.0671e-06	6.13817e-05	4.13691
ARL14EP	1.28006	9.37479	8.26523	6.10168e-06	6.16963e-05	4.13094
HSDL2	1.04359	10.8004	8.26462	6.10586e-06	6.17034e-05	4.13022
VPS13D	1.16747	11.9704	8.25655	6.16151e-06	6.22302e-05	4.12069
DOCK7	1.44091	9.75654	8.25517	6.17109e-06	6.22837e-05	4.11906
TLX1	-2.36966	5.46185	-8.25477	6.17384e-06	6.22837e-05	4.11859
CEACAM18	-3.31562	4.26754	-8.25306	6.18569e-06	6.23677e-05	4.11657
LASP1	-1.33362	13.717	-8.25173	6.19499e-06	6.24259e-05	4.115
POLR2K	1.72148	10.3134	8.25013	6.20615e-06	6.25028e-05	4.11311
GPR174	-2.61033	4.719	-8.24709	6.22744e-06	6.26815e-05	4.10951
LIPH	2.70249	7.00555	8.24461	6.24478e-06	6.28203e-05	4.10659
CAP1	-1.08158	13.6004	-8.24285	6.25719e-06	6.29094e-05	4.1045
TNNC2	-1.77256	2.94977	-8.24211	6.2624e-06	6.29261e-05	4.10363
COX7A2	1.04951	11.3433	8.23929	6.28235e-06	6.30706e-05	4.10029
GLMN	1.56991	8.96705	8.23867	6.28669e-06	6.30706e-05	4.09956
HSP90B1	0.887526	14.0074	8.23856	6.28747e-06	6.30706e-05	4.09943
DDHD2	1.19746	11.5621	8.23791	6.29209e-06	6.30812e-05	4.09866
PLAU	-2.16963	6.79907	-8.23165	6.33663e-06	6.34918e-05	4.09125
GPSM1	-1.64714	10.3596	-8.23078	6.34281e-06	6.35178e-05	4.09022
RTN4IP1	0.811514	9.26355	8.22942	6.35256e-06	6.35794e-05	4.08861
CDC25B	-0.902641	11.0082	-8.22804	6.36247e-06	6.36427e-05	4.08697
TALDO1	-1.09436	13.7308	-8.22346	6.39537e-06	6.39357e-05	4.08155
FNIP2	1.05977	10.1521	8.22271	6.40078e-06	6.39536e-05	4.08066
RLIM	1.1006	10.5811	8.21999	6.42045e-06	6.40938e-05	4.07744
DCUN1D4	0.953673	10.2377	8.21977	6.42205e-06	6.40938e-05	4.07718
AATK	-2.31288	6.3242	-8.21847	6.43148e-06	6.41517e-05	4.07564
KCNJ16	1.90455	5.44252	8.21464	6.4593e-06	6.43641e-05	4.0711
GUF1	1.34082	11.0894	8.21396	6.46425e-06	6.43641e-05	4.0703
GALT	-1.36878	8.34664	-8.21368	6.46632e-06	6.43641e-05	4.06996
DVL1	-1.22235	11.9629	-8.21354	6.46731e-06	6.43641e-05	4.0698
GAA	-3.63295	8.51921	-8.20879	6.50214e-06	6.46744e-05	4.06416
HPCAL1	-1.29525	10.954	-8.20806	6.50744e-06	6.46908e-05	4.0633
SSR4	-1.13584	11.5721	-8.20543	6.5268e-06	6.48468e-05	4.06018
KIF3C	-1.77642	9.43265	-8.20474	6.53191e-06	6.48612e-05	4.05936
NPIPB15	-2.06357	4.57798	-8.20312	6.54391e-06	6.49439e-05	4.05743
PIGQ	-1.69282	11.427	-8.20247	6.54865e-06	6.49546e-05	4.05667
PGLS	-1.51576	10.0547	-8.2011	6.5588e-06	6.50188e-05	4.05504
UBE3A	1.25596	11.8613	8.19808	6.58125e-06	6.52048e-05	4.05145
RHBDD2	-1.66946	10.656	-8.19449	6.60803e-06	6.54298e-05	4.04718
SPIN4	0.883883	10.4931	8.19404	6.61135e-06	6.54298e-05	4.04666
COX6C	0.881312	11.3972	8.18936	6.64647e-06	6.57406e-05	4.04109
MYNN	1.02612	9.13576	8.18647	6.66822e-06	6.5919e-05	4.03766
AGPAT2	-1.27768	10.8135	-8.18366	6.68949e-06	6.60834e-05	4.03431
FRS3	-1.88511	7.51764	-8.1828	6.69598e-06	6.60834e-05	4.03329
ZNF341	-1.64247	7.78027	-8.18279	6.69605e-06	6.60834e-05	4.03328
LEFTY2	-2.954	3.75629	-8.18012	6.71633e-06	6.62466e-05	4.0301
TECPR2	-1.99195	7.9286	-8.17408	6.76242e-06	6.66533e-05	4.02292
TMA16	1.76807	9.6123	8.17343	6.76741e-06	6.66533e-05	4.02214
EPN1	-1.01929	12.2192	-8.17324	6.76885e-06	6.66533e-05	4.02192
SLC9A5	-1.37021	7.42066	-8.1711	6.78527e-06	6.67777e-05	4.01937
RPL24	1.25843	13.7275	8.16963	6.7966e-06	6.68522e-05	4.01762
FAIM2	2.28376	4.34658	8.16547	6.82874e-06	6.7131e-05	4.01266
GPAT3	-1.59388	9.66349	-8.16478	6.83401e-06	6.71455e-05	4.01185
PPARD	-2.11661	10.2431	-8.16303	6.84764e-06	6.72421e-05	4.00976
SEMA3B	-3.75744	5.96734	-8.16185	6.85679e-06	6.72935e-05	4.00835
HNRNPA3	1.39954	14.2171	8.16138	6.86048e-06	6.72935e-05	4.00779
PRAF2	-4.08115	6.32783	-8.15804	6.88645e-06	6.75108e-05	4.00382
MRPS31	1.12368	9.29485	8.15721	6.89295e-06	6.75372e-05	4.00283
KIF13A	-0.900255	11.4661	-8.15414	6.91706e-06	6.77359e-05	3.99916
RAP1A	0.926282	11.0139	8.14946	6.95388e-06	6.80588e-05	3.99358
ATP5MG	1.31419	9.68285	8.14729	6.97105e-06	6.81584e-05	3.99099
CR1	-2.88693	6.75244	-8.1472	6.97175e-06	6.81584e-05	3.99088
MBOAT7	-2.24556	12.1975	-8.14595	6.9816e-06	6.8217e-05	3.9894
HELLS	1.19207	9.17002	8.14491	6.98991e-06	6.82605e-05	3.98815
KPNA5	1.42841	9.2361	8.14036	7.02608e-06	6.85706e-05	3.98272
TMEM161B	1.20375	10.4421	8.13995	7.0294e-06	6.85706e-05	3.98223
ZGLP1	-1.52315	5.18511	-8.13945	7.03339e-06	6.85717e-05	3.98163
CCDC117	1.2228	10.5816	8.13881	7.03851e-06	6.85838e-05	3.98087
ERCC4	0.861392	8.79001	8.13684	7.05428e-06	6.86997e-05	3.97851
DPH5	1.02301	10.3335	8.13628	7.05873e-06	6.87052e-05	3.97785
MOSPD3	-1.0168	9.78801	-8.13307	7.08453e-06	6.89185e-05	3.97402
HGS	-1.21149	12.2194	-8.13045	7.10568e-06	6.90655e-05	3.97088
MPEG1	-3.09748	2.98339	-8.13021	7.10766e-06	6.90655e-05	3.97059
COTL1	-1.7537	12.3253	-8.12975	7.11135e-06	6.90655e-05	3.97005
IGFALS	-2.26877	4.7445	-8.12725	7.13161e-06	6.92108e-05	3.96706
VNN2	-2.89747	5.45654	-8.12694	7.13413e-06	6.92108e-05	3.96669
NUDT15	1.46801	9.27756	8.12598	7.14193e-06	6.92486e-05	3.96554
NAGK	-1.31624	9.29425	-8.12523	7.14798e-06	6.92693e-05	3.96465
CEP97	1.04772	8.4895	8.12342	7.16273e-06	6.93742e-05	3.96248
HMMR	1.35198	11.7673	8.11764	7.21003e-06	6.97942e-05	3.95556
TLE5	-1.24099	13.1702	-8.11692	7.21592e-06	6.9813e-05	3.9547
SIGLEC12	-2.74742	4.61119	-8.11523	7.22988e-06	6.99099e-05	3.95267
CALM2	0.934264	13.0358	8.11429	7.23757e-06	6.9946e-05	3.95156
NLGN2	-1.75257	9.42934	-8.11284	7.24953e-06	6.99862e-05	3.94982
MINDY2	1.12386	10.0341	8.11283	7.24963e-06	6.99862e-05	3.94981
TAPBPL	-3.11116	5.63279	-8.11196	7.25681e-06	7.00173e-05	3.94877
NLRP6	-2.17454	6.79549	-8.11102	7.26464e-06	7.00547e-05	3.94763
CAPN12	-2.75706	7.19205	-8.10713	7.29684e-06	7.03188e-05	3.94298
DEPDC1B	1.32084	10.142	8.10676	7.29997e-06	7.03188e-05	3.94253
SMARCA5	1.09233	12.6101	8.10524	7.31264e-06	7.04e-05	3.94071
EGLN2	-1.49709	8.31313	-8.10474	7.31673e-06	7.04e-05	3.94012
PIGBOS1	0.810298	8.36627	8.10431	7.32032e-06	7.04e-05	3.93961
ULK1	-2.32487	11.2109	-8.10341	7.32783e-06	7.04306e-05	3.93853
TSC22D3	-4.64131	6.98094	-8.10298	7.33146e-06	7.04306e-05	3.93801
FAM110A	-1.82861	9.15294	-8.10218	7.33818e-06	7.04568e-05	3.93705
ZNF382	-2.41653	4.13803	-8.10013	7.3553e-06	7.0583e-05	3.9346
CPZ	-3.5331	3.33358	-8.09902	7.36463e-06	7.06342e-05	3.93327
PLEKHM1	-1.44127	10.0725	-8.09835	7.37026e-06	7.06387e-05	3.93246
ASPSCR1	-0.822881	9.72629	-8.09802	7.37308e-06	7.06387e-05	3.93206
UHMK1	1.34845	12.4885	8.09727	7.37938e-06	7.06608e-05	3.93116
RMND1	1.08768	9.84424	8.09524	7.3965e-06	7.07865e-05	3.92873
MRPS35	1.7946	11.2703	8.09389	7.40789e-06	7.08545e-05	3.92711
MAP6D1	-1.78858	4.30312	-8.09345	7.41161e-06	7.08545e-05	3.92658
MAPK7	-1.12463	8.21997	-8.09268	7.41812e-06	7.08784e-05	3.92566
MAN2A2	-1.26574	13.4646	-8.09151	7.428e-06	7.09346e-05	3.92426
PACS1	-1.35479	11.4577	-8.08882	7.45085e-06	7.11144e-05	3.92103
ALDH1A2	1.48518	13.7961	8.08811	7.45686e-06	7.11167e-05	3.92018
SNRNP70	-1.02648	13.3321	-8.08709	7.46562e-06	7.11167e-05	3.91895
FOXA3	1.98314	9.01259	8.08701	7.46625e-06	7.11167e-05	3.91886
PLPPR2	-1.38301	9.82189	-8.08675	7.46853e-06	7.11167e-05	3.91854
GNG4	-1.40665	4.54124	-8.08617	7.47347e-06	7.11167e-05	3.91785
RDX	0.876483	11.7227	8.08596	7.47519e-06	7.11167e-05	3.9176
GOLGA8B	-1.44586	10.3526	-8.0851	7.48257e-06	7.11487e-05	3.91657
NPIPA1	-1.44688	7.93556	-8.08323	7.49861e-06	7.12629e-05	3.91432
PRR12	-1.35366	10.7862	-8.08245	7.50529e-06	7.12882e-05	3.91338
SMIM1	-1.04696	8.75416	-8.07695	7.55259e-06	7.16705e-05	3.90678
TIE1	-3.33314	6.8429	-8.07683	7.55364e-06	7.16705e-05	3.90663
PBK	1.20272	10.3944	8.07506	7.56889e-06	7.17768e-05	3.90451
C5orf51	1.29512	11.4367	8.07382	7.57961e-06	7.18399e-05	3.90302
CCM2	-1.55997	10.36	-8.07297	7.58701e-06	7.18716e-05	3.902
PPP4R2	1.40096	10.8364	8.06811	7.6293e-06	7.22336e-05	3.89615
NOSTRIN	2.77797	10.0754	8.06761	7.63363e-06	7.22359e-05	3.89556
SLC39A11	-1.16789	8.66411	-8.0667	7.64163e-06	7.2273e-05	3.89446
ZNF517	-1.79533	8.02685	-8.06603	7.64748e-06	7.22897e-05	3.89365
KCTD9	0.905945	10.8215	8.06479	7.65828e-06	7.23532e-05	3.89217
FURIN	-1.19874	13.3246	-8.06253	7.67812e-06	7.24782e-05	3.88945
LMF1	-2.21182	7.20307	-8.06235	7.6797e-06	7.24782e-05	3.88923
RIMKLB	1.07576	9.50093	8.06075	7.69381e-06	7.25469e-05	3.8873
ALDOC	-0.938285	10.7704	-8.06017	7.69891e-06	7.25469e-05	3.88661
EHD3	1.6934	4.51886	8.06013	7.69928e-06	7.25469e-05	3.88656
MASTL	0.908155	9.98217	8.05749	7.72255e-06	7.27275e-05	3.88338
BAG4	1.08338	10.2739	8.05618	7.73419e-06	7.27435e-05	3.8818
BMP6	-3.63638	4.39753	-8.05597	7.736e-06	7.27435e-05	3.88156
PNKD	-1.09793	10.4671	-8.05591	7.73657e-06	7.27435e-05	3.88148
BIRC5	1.06945	12.1228	8.05522	7.74271e-06	7.27626e-05	3.88064
ANO1	2.24888	4.14769	8.05036	7.78589e-06	7.30964e-05	3.8748
TIGD3	-2.47498	6.97334	-8.05029	7.78649e-06	7.30964e-05	3.87472
CCDC69	-1.92499	9.71141	-8.04859	7.80167e-06	7.31672e-05	3.87267
GLUL	0.895852	14.8386	8.04833	7.80401e-06	7.31672e-05	3.87236
PARPBP	1.16715	9.5733	8.04806	7.80643e-06	7.31672e-05	3.87203
SERF1B	1.14455	5.18403	8.04684	7.81732e-06	7.32305e-05	3.87056
GALNT1	0.955861	11.4066	8.0429	7.85273e-06	7.35233e-05	3.86581
MORC3	0.94736	10.9493	8.04106	7.86929e-06	7.36105e-05	3.8636
MXD3	-2.11738	8.19174	-8.04039	7.87536e-06	7.36105e-05	3.86279
IL1R1	-2.21171	8.94456	-8.04013	7.87776e-06	7.36105e-05	3.86247
CHAC2	1.69324	8.50794	8.04003	7.87867e-06	7.36105e-05	3.86235
ZFYVE9	0.932005	9.44557	8.03752	7.90132e-06	7.37554e-05	3.85933
PIGO	-0.813439	9.46823	-8.03713	7.90484e-06	7.37554e-05	3.85886
SLC25A40	1.16887	10.1988	8.03693	7.90668e-06	7.37554e-05	3.85862
HPS1	-1.7775	11.7417	-8.03324	7.94024e-06	7.40295e-05	3.85416
MFSD3	-1.71535	9.02123	-8.02874	7.98131e-06	7.43732e-05	3.84874
MPC1	1.27021	10.587	8.02799	7.98818e-06	7.43791e-05	3.84784
HAND2	2.05669	7.62152	8.02776	7.99034e-06	7.43791e-05	3.84755
HCN2	-1.30941	8.54336	-8.02668	8.00023e-06	7.44125e-05	3.84625
GTF2A1	0.959405	10.7752	8.02645	8.00234e-06	7.44125e-05	3.84597
ENDOD1	1.19332	10.1231	8.02472	8.01827e-06	7.45216e-05	3.84388
FAM193B	-1.43246	10.7409	-8.02156	8.04747e-06	7.47536e-05	3.84006
UTRN	-2.24717	9.38843	-8.02095	8.05306e-06	7.47663e-05	3.83933
ALDH4A1	-0.974201	10.3052	-8.01921	8.06914e-06	7.48764e-05	3.83723
C11orf1	0.819714	9.04917	8.01677	8.09185e-06	7.50478e-05	3.83428
SOD2	1.15565	12.0449	8.01593	8.09964e-06	7.50622e-05	3.83327
NCK1	0.825556	9.53562	8.01569	8.10188e-06	7.50622e-05	3.83298
APPBP2	1.02815	9.66658	8.0136	8.12139e-06	7.51945e-05	3.83045
ACSS2	-1.6663	11.3832	-8.01317	8.12537e-06	7.51945e-05	3.82993
BORCS8	-1.36538	8.58516	-8.01279	8.12891e-06	7.51945e-05	3.82948
BUB1B	1.07405	11.8495	8.01192	8.13707e-06	7.52307e-05	3.82842
OGG1	-1.31631	10.0651	-8.01138	8.14214e-06	7.52383e-05	3.82777
FRA10AC1	1.42431	8.86498	8.00663	8.18677e-06	7.56015e-05	3.82202
HDAC7	-0.792617	11.5906	-8.00605	8.19223e-06	7.56015e-05	3.82132
GIT1	-1.29638	11.1087	-8.00541	8.19826e-06	7.56015e-05	3.82055
P2RY14	-2.17733	2.84811	-8.00538	8.19852e-06	7.56015e-05	3.82051
LSM6	1.69629	9.13251	8.00487	8.20335e-06	7.56066e-05	3.81989
MDH1	0.766913	12.3994	8.00288	8.22208e-06	7.57398e-05	3.8175
DNASE2	-2.69697	9.95784	-8.00226	8.228e-06	7.57549e-05	3.81674
FAM162A	1.67037	10.4216	8.00117	8.23829e-06	7.58103e-05	3.81542
RHOBTB2	-2.45157	7.59463	-7.99928	8.25625e-06	7.5936e-05	3.81314
MSANTD1	-1.13902	4.48743	-7.99792	8.26922e-06	7.60159e-05	3.81149
LCP1	-1.40101	13.6057	-7.99607	8.28686e-06	7.61384e-05	3.80925
BCKDHB	1.31171	8.41866	7.99236	8.32234e-06	7.64248e-05	3.80475
RGS19	-2.31405	9.41541	-7.99183	8.32735e-06	7.64312e-05	3.80412
MADD	-1.01964	12.0925	-7.98991	8.34581e-06	7.65609e-05	3.80179
SLC6A6	-0.817021	12.1681	-7.98847	8.35972e-06	7.66488e-05	3.80004
ANKRD44	-2.80074	5.07894	-7.98775	8.36661e-06	7.66722e-05	3.79918
PANX3	-2.36448	4.92781	-7.98598	8.38368e-06	7.6789e-05	3.79703
MYD88	-1.7966	11.318	-7.98435	8.39945e-06	7.68936e-05	3.79506
CPT1A	-1.73437	10.6751	-7.98372	8.40558e-06	7.691e-05	3.79429
CHRAC1	1.2886	10.6861	7.98114	8.43059e-06	7.7099e-05	3.79117
PHYHIP	-3.05602	5.88837	-7.97747	8.46633e-06	7.73859e-05	3.78672
RHPN1	-2.43157	7.4462	-7.97286	8.51155e-06	7.7759e-05	3.78112
GPX8	2.96948	4.85877	7.97126	8.52729e-06	7.78626e-05	3.77918
ARHGEF1	-1.0793	12.0506	-7.96821	8.55733e-06	7.80667e-05	3.77548
LRRC4B	-2.28273	8.2885	-7.96806	8.55881e-06	7.80667e-05	3.7753
BUB1	0.973066	12.2876	7.96747	8.5646e-06	7.80667e-05	3.77459
ANXA11	-1.11496	13.0191	-7.9672	8.56727e-06	7.80667e-05	3.77426
BCKDK	-0.980832	10.4123	-7.96413	8.5977e-06	7.83036e-05	3.77053
TMEM68	1.17244	9.18462	7.96139	8.62493e-06	7.84723e-05	3.7672
C15orf62	-1.17284	6.63485	-7.96135	8.62542e-06	7.84723e-05	3.76715
UBXN2A	1.01426	10.4509	7.96004	8.63841e-06	7.84723e-05	3.76556
UCHL5	1.36948	12.146	7.95972	8.64164e-06	7.84723e-05	3.76517
MPC2	1.04829	10.8714	7.95966	8.64221e-06	7.84723e-05	3.7651
USP45	1.48123	9.22591	7.9596	8.64281e-06	7.84723e-05	3.76503
CCDC61	-1.19839	8.74307	-7.95774	8.66137e-06	7.86005e-05	3.76277
RPAP2	0.94089	9.76126	7.95628	8.67608e-06	7.86936e-05	3.76099
GGA3	-0.836093	11.8938	-7.95388	8.70019e-06	7.88484e-05	3.75807
MARCHF5	0.771779	9.83954	7.95369	8.70205e-06	7.88484e-05	3.75785
CEP41	1.07549	7.95118	7.95174	8.72169e-06	7.89859e-05	3.75548
DLGAP4	-1.15163	10.7747	-7.95106	8.72852e-06	7.90074e-05	3.75465
ARF4	0.789087	11.6802	7.94726	8.76704e-06	7.93155e-05	3.75002
C15orf39	-1.47652	11.4094	-7.94226	8.81786e-06	7.97346e-05	3.74394
RGS14	-1.53727	10.6244	-7.93946	8.84643e-06	7.9952e-05	3.74054
CCDC6	0.94324	11.5023	7.93749	8.8667e-06	8.00944e-05	3.73814
NBPF9	-1.2737	9.03529	-7.93235	8.91964e-06	8.05315e-05	3.73188
ATP8B4	-2.57403	5.99529	-7.93162	8.92719e-06	8.05586e-05	3.73099
PPAT	1.94159	11.1784	7.92669	8.97831e-06	8.09786e-05	3.72498
CD151	-1.06201	11.9753	-7.92419	9.00432e-06	8.10806e-05	3.72194
EEFSEC	-0.912719	8.85814	-7.92397	9.00661e-06	8.10806e-05	3.72167
PHLDB3	-1.9357	8.06764	-7.9237	9.00942e-06	8.10806e-05	3.72135
C3orf18	-2.11399	7.489	-7.92334	9.0132e-06	8.10806e-05	3.72091
FAM199X	1.00576	11.2188	7.92313	9.01541e-06	8.10806e-05	3.72065
UBA6	0.865612	12.0132	7.92297	9.0171e-06	8.10806e-05	3.72045
LOXL2	-1.1336	5.69272	-7.92106	9.03709e-06	8.12191e-05	3.71812
SEMA4F	-2.37669	6.84243	-7.91903	9.05834e-06	8.13688e-05	3.71565
LSM3	1.44674	11.6597	7.91694	9.08032e-06	8.15249e-05	3.7131
VPS28	-1.36831	11.3033	-7.91609	9.08933e-06	8.15644e-05	3.71206
ELP2	0.776707	11.6285	7.91389	9.11254e-06	8.17313e-05	3.70938
ZNF362	-2.73476	5.64302	-7.90844	9.17035e-06	8.22081e-05	3.70273
ALDH16A1	-1.14409	10.412	-7.90617	9.19457e-06	8.23835e-05	3.69996
RPL27A	1.11814	14.8077	7.9052	9.20492e-06	8.24065e-05	3.69877
CPAMD8	-2.06647	7.72113	-7.90506	9.20645e-06	8.24065e-05	3.6986
RAB26	-3.43051	6.38401	-7.90443	9.21313e-06	8.24246e-05	3.69784
STAG2	0.942662	12.9288	7.90308	9.22761e-06	8.24621e-05	3.69618
RTL5	-2.74343	5.39936	-7.90306	9.22779e-06	8.24621e-05	3.69616
NECAB1	1.78901	6.92897	7.90238	9.23507e-06	8.24621e-05	3.69533
ZBTB4	-1.66023	10.0515	-7.9023	9.23594e-06	8.24621e-05	3.69524
CEPT1	0.86241	9.96261	7.90094	9.25061e-06	8.25514e-05	3.69357
TBCB	-1.23751	10.1285	-7.89873	9.2744e-06	8.2722e-05	3.69087
HDAC11	-1.53407	8.12364	-7.8946	9.31895e-06	8.30692e-05	3.68583
ZFPM1	-2.19447	11.6228	-7.89425	9.32271e-06	8.30692e-05	3.6854
FAM184A	1.59924	9.35386	7.89311	9.33509e-06	8.31377e-05	3.68401
CDH23	-2.47011	6.92008	-7.89226	9.34433e-06	8.3159e-05	3.68297
ZFAND2B	-0.920942	9.04739	-7.89203	9.34687e-06	8.3159e-05	3.68268
MYO15B	-4.87878	7.55245	-7.8909	9.35918e-06	8.32267e-05	3.6813
AGPAT5	1.3225	11.0447	7.88977	9.3714e-06	8.32649e-05	3.67992
PPP1R16B	-2.24267	9.75432	-7.88964	9.37288e-06	8.32649e-05	3.67976
SMNDC1	1.0581	10.1969	7.88723	9.39918e-06	8.34566e-05	3.67681
CTTNBP2NL	2.08075	6.36104	7.8824	9.4521e-06	8.38844e-05	3.67091
RPL31	1.11151	13.2631	7.88154	9.46156e-06	8.39263e-05	3.66985
MAPKAPK2	-0.95018	12.3611	-7.87698	9.51196e-06	8.42936e-05	3.66427
GPRC5B	1.07323	7.9058	7.87693	9.51249e-06	8.42936e-05	3.66421
TNR	1.68369	3.22248	7.87642	9.51815e-06	8.43016e-05	3.66358
MTMR11	-2.7267	5.93962	-7.87588	9.52415e-06	8.43126e-05	3.66292
SH3D21	-0.969649	7.86544	-7.87003	9.58922e-06	8.483e-05	3.65576
GABPB1	0.856125	10.2324	7.86977	9.59219e-06	8.483e-05	3.65543
TXNL4B	1.64058	9.75437	7.86622	9.63196e-06	8.51392e-05	3.65108
ZNF714	1.2617	10.0601	7.86471	9.64888e-06	8.52462e-05	3.64924
LLGL1	-1.35916	10.1661	-7.86318	9.66612e-06	8.53559e-05	3.64736
PPM1H	-1.45828	10.5709	-7.86119	9.68851e-06	8.5511e-05	3.64493
PRIM2	1.12473	10.2153	7.85963	9.70624e-06	8.56248e-05	3.643
TRIM73	-2.12704	4.54282	-7.85587	9.74887e-06	8.59198e-05	3.6384
LRRC58	2.08542	10.6052	7.85582	9.74939e-06	8.59198e-05	3.63834
[truncated: 15,365 more rows]

## Sheet: N159S-N159Y_deg
Table S2 bulk RNA-Seq of human cell lines (N159S-N159Y)
	logFC	AveExpr	t	P.Value	adj.P.Val	B
TMEM273	-3.98531	9.07519	-35.026	2.67816e-12	4.74167e-08	17.9911
MYEOV	-4.54297	9.1063	-30.1215	1.30509e-11	1.15533e-07	16.7704
INPP1	-3.9871	6.2954	-26.9045	4.25783e-11	1.66568e-07	15.7929
SNCG	-4.45436	9.68048	-26.7658	4.49428e-11	1.66568e-07	15.747
IGFBP4	-3.33909	10.3464	-26.6493	4.70399e-11	1.66568e-07	15.7081
FERMT3	-3.85596	12.4011	-25.4774	7.52437e-11	2.02878e-07	15.304
SPTA1	3.00125	13.0192	25.3219	8.02115e-11	2.02878e-07	15.2485
PLXNB1	-3.58076	8.27622	-24.974	9.26675e-11	2.05085e-07	15.1225
RCOR2	-3.34979	7.81406	-24.4092	1.17635e-10	2.31415e-07	14.9128
TMEM108	-3.18312	6.15766	-23.8445	1.50131e-10	2.65806e-07	14.6965
ACVRL1	-3.51655	4.55685	-23.6231	1.65455e-10	2.66308e-07	14.6098
TMEM158	-5.58226	9.08315	-23.094	2.09451e-10	3.06851e-07	14.3983
GALNT14	4.11091	4.60572	22.9326	2.25307e-10	3.06851e-07	14.3325
SMOX	-3.48741	8.09267	-22.4943	2.75382e-10	3.22746e-07	14.1508
AMH	-2.57475	9.46266	-22.3437	2.95291e-10	3.22746e-07	14.0873
PROCR	-3.04069	7.13327	-22.2602	3.07014e-10	3.22746e-07	14.0518
CREB3L1	-2.51662	9.44185	-22.184	3.18146e-10	3.22746e-07	14.0193
SLC6A6	-2.25046	12.1681	-22.004	3.46246e-10	3.22746e-07	13.942
DNAJB5	-4.25399	6.07594	-22.0033	3.46352e-10	3.22746e-07	13.9417
TNRC18	-2.52094	10.7942	-21.8263	3.76667e-10	3.33444e-07	13.8649
IFITM2	-4.45616	10.9149	-21.6634	4.0714e-10	3.38353e-07	13.7934
PLXNA2	-4.50704	6.98247	-21.5964	4.20433e-10	3.38353e-07	13.7639
MME	-3.93888	6.19934	-21.4454	4.52195e-10	3.48092e-07	13.6968
KIF21B	-3.32383	10.3759	-21.2598	4.94863e-10	3.65065e-07	13.6135
PGGHG	-2.58528	11.5877	-21.1225	5.29246e-10	3.74812e-07	13.5514
ACE	-3.43179	5.09263	-20.3501	7.78572e-10	5.30178e-07	13.1919
CCDC173	3.22971	8.3561	20.215	8.34156e-10	5.4699e-07	13.1273
SPRY4	-2.62577	9.09092	-19.6202	1.13602e-09	6.48697e-07	12.8364
ARHGAP23	3.03696	7.84372	19.6061	1.14445e-09	6.48697e-07	12.8294
VIM	-3.09092	12.4011	-19.5649	1.16965e-09	6.48697e-07	12.8088
ERMAP	2.71891	12.0625	19.5271	1.19322e-09	6.48697e-07	12.79
TLCD4	3.27722	11.633	19.5167	1.19981e-09	6.48697e-07	12.7848
DLG4	-2.80763	8.39481	-19.4976	1.21199e-09	6.48697e-07	12.7752
NFASC	3.8919	4.86028	19.4459	1.24573e-09	6.48697e-07	12.7492
LCP2	-3.75717	10.0078	-19.1795	1.43643e-09	7.26629e-07	12.614
SH3BGRL2	2.22739	10.2598	18.9055	1.66633e-09	8.19508e-07	12.4726
CLEC11A	-4.58824	8.24436	-18.6351	1.93321e-09	9.25067e-07	12.3306
VSIR	-3.88524	9.44336	-18.5481	2.02873e-09	9.4484e-07	12.2844
S100A11	-1.99837	10.9007	-18.5021	2.08126e-09	9.4484e-07	12.2599
ICAM5	-2.95874	11.62	-18.323	2.30061e-09	9.95847e-07	12.1637
HBD	5.17322	9.22958	18.3164	2.3092e-09	9.95847e-07	12.1601
SHANK1	-3.88842	5.51814	-18.2759	2.36236e-09	9.95847e-07	12.1383
CPOX	2.15016	11.3762	18.0734	2.64944e-09	1.0671e-06	12.0278
GAB1	2.95397	10.2873	18.0531	2.68022e-09	1.0671e-06	12.0167
CD44	-5.63014	9.68125	-18.0323	2.71221e-09	1.0671e-06	12.0053
LAPTM5	-2.53454	10.1856	-17.8873	2.94716e-09	1.13434e-06	11.9251
MGAT4A	2.73773	5.14166	17.7423	3.20425e-09	1.14762e-06	11.8442
BFSP1	-3.37572	4.57412	-17.736	3.21605e-09	1.14762e-06	11.8406
ADD2	2.3288	13.5178	17.7135	3.25835e-09	1.14762e-06	11.828
NPY1R	5.44785	5.80686	17.6976	3.28849e-09	1.14762e-06	11.819
RUSC2	-1.7728	9.45134	-17.6886	3.30577e-09	1.14762e-06	11.814
SLC2A3	-2.52411	11.0874	-17.5599	3.56336e-09	1.19116e-06	11.7412
TSPAN4	-1.78696	9.34167	-17.5587	3.56573e-09	1.19116e-06	11.7406
DPF3	2.0983	7.09394	17.4721	3.75158e-09	1.23003e-06	11.6913
TNS2	-2.38178	7.74562	-17.4176	3.87391e-09	1.24705e-06	11.6601
SOCS1	-3.55419	8.20596	-17.3549	4.01994e-09	1.27095e-06	11.6242
NECTIN2	-2.23138	10.8539	-17.1753	4.47277e-09	1.38931e-06	11.5202
AMMECR1	2.68248	12.0496	17.1089	4.65412e-09	1.42071e-06	11.4815
C1orf141	5.23022	4.02138	16.9443	5.13896e-09	1.54212e-06	11.3848
CA1	5.84381	11.4142	16.7719	5.70639e-09	1.68386e-06	11.2823
S1PR1	-3.83778	6.76995	-16.6934	5.9874e-09	1.72682e-06	11.2352
ABCB10	2.05532	12.432	16.6684	6.07996e-09	1.72682e-06	11.2202
FHDC1	3.04317	9.49754	16.6512	6.14459e-09	1.72682e-06	11.2098
ACSS1	4.31248	8.74238	16.4766	6.84459e-09	1.89349e-06	11.104
TCIRG1	-2.1368	10.8052	-16.4426	6.99038e-09	1.90407e-06	11.0833
TMEM238	-3.43885	5.51158	-16.3989	7.18347e-09	1.92702e-06	11.0565
IDS	-1.84004	8.36539	-16.3704	7.31252e-09	1.93236e-06	11.039
ADAMTS14	-2.82489	10.5422	-16.3398	7.45356e-09	1.94067e-06	11.0202
FOXH1	-2.29726	8.03028	-16.29	7.68968e-09	1.97313e-06	10.9895
CD52	-4.33255	8.35689	-16.0443	8.98147e-09	2.27167e-06	10.8364
RELN	3.46067	13.5171	16.0003	9.23672e-09	2.28007e-06	10.8088
SRPK3	-2.22025	7.59134	-15.9943	9.27223e-09	2.28007e-06	10.805
CD3D	-3.5115	8.2872	-15.8487	1.01793e-08	2.46882e-06	10.7127
HIC1	-1.86864	6.43557	-15.7898	1.0573e-08	2.52967e-06	10.6752
ZBTB17	-1.74563	10.4681	-15.7606	1.07743e-08	2.53377e-06	10.6565
PPP1R12C	-1.94001	11.0302	-15.7461	1.08764e-08	2.53377e-06	10.6472
TRIM10	-4.9182	5.74858	-15.7031	1.11835e-08	2.57148e-06	10.6196
NUDT22	-1.85243	9.56223	-15.6818	1.13391e-08	2.57382e-06	10.6059
BHLHE40	-2.13754	11.7591	-15.6402	1.16505e-08	2.59222e-06	10.579
C12orf57	-1.94988	8.42506	-15.6212	1.1796e-08	2.59222e-06	10.5667
DUSP5	-1.94443	8.07674	-15.6009	1.19534e-08	2.59222e-06	10.5536
AMHR2	-2.4322	7.93621	-15.5942	1.20057e-08	2.59222e-06	10.5493
CMIP	-1.51083	11.8795	-15.5322	1.25028e-08	2.66446e-06	10.509
MAPK12	-1.50267	10.9609	-15.5026	1.27483e-08	2.66446e-06	10.4897
PLCD3	-1.97082	9.18291	-15.465	1.30676e-08	2.66446e-06	10.4651
SLC25A21	1.88944	9.80498	15.4375	1.33063e-08	2.66446e-06	10.4472
ZNF580	-1.77166	9.65772	-15.4328	1.33475e-08	2.66446e-06	10.4441
APOBEC3C	-1.92609	12.1842	-15.4216	1.34466e-08	2.66446e-06	10.4367
POLR2M	1.9042	9.52318	15.3994	1.36451e-08	2.66446e-06	10.4222
LAMB3	-2.50618	6.90745	-15.3583	1.40217e-08	2.66446e-06	10.3951
GRIN3B	-2.85613	6.17067	-15.3481	1.41168e-08	2.66446e-06	10.3884
PVR	-2.60117	8.53116	-15.3476	1.41209e-08	2.66446e-06	10.3881
MSN	-1.41328	14.6763	-15.3215	1.4368e-08	2.66446e-06	10.3708
ADGRE5	-1.73333	10.7367	-15.3191	1.43904e-08	2.66446e-06	10.3693
NOTCH1	-1.97329	11.0451	-15.3146	1.44333e-08	2.66446e-06	10.3663
BPGM	1.98421	10.4218	15.3053	1.4523e-08	2.66446e-06	10.3602
OPLAH	-2.28097	11.2241	-15.2874	1.46974e-08	2.66446e-06	10.3483
SLCO2B1	-4.2972	8.344	-15.2822	1.47482e-08	2.66446e-06	10.3449
NPTXR	-4.21982	7.73648	-15.2429	1.51391e-08	2.68889e-06	10.3188
MSMO1	2.00067	10.0963	15.2382	1.51872e-08	2.68889e-06	10.3157
GIPR	-2.87763	9.05614	-15.1458	1.61562e-08	2.83214e-06	10.2541
ACTL9	-1.40911	2.48268	-15.1282	1.63474e-08	2.83756e-06	10.2423
ADGRE2	-2.66488	9.66698	-15.057	1.71506e-08	2.94287e-06	10.1945
ITGB1BP2	-2.60909	5.11486	-15.0453	1.72866e-08	2.94287e-06	10.1866
CIB1	-2.11756	10.649	-14.9986	1.78415e-08	3.00842e-06	10.1551
ACTN4	-1.71039	13.9266	-14.9816	1.80483e-08	3.01457e-06	10.1436
MACC1	-2.75891	9.81064	-14.9232	1.87778e-08	3.06149e-06	10.104
NCALD	1.63442	9.19333	14.9229	1.87826e-08	3.06149e-06	10.1038
MCRIP1	-1.60158	9.7073	-14.8849	1.92749e-08	3.06149e-06	10.0779
TLNRD1	-2.92684	9.67508	-14.8771	1.93775e-08	3.06149e-06	10.0726
NEO1	-2.19195	7.89413	-14.8494	1.97467e-08	3.06149e-06	10.0537
CD24	-4.56089	9.62866	-14.8428	1.98364e-08	3.06149e-06	10.0492
OR10Z1	2.93986	6.92048	14.8408	1.98634e-08	3.06149e-06	10.0479
ZYX	-1.76107	11.909	-14.8316	1.99886e-08	3.06149e-06	10.0416
CHPF	-2.26185	10.1493	-14.825	2.00798e-08	3.06149e-06	10.037
CSF1	-1.94141	8.59793	-14.8178	2.01786e-08	3.06149e-06	10.0321
KAZALD1	-2.17405	6.53776	-14.814	2.02313e-08	3.06149e-06	10.0295
NTRK1	-3.27322	9.88495	-14.7952	2.0494e-08	3.07496e-06	10.0166
MOB1B	2.01915	11.7207	14.729	2.14469e-08	3.14724e-06	9.97114
RILPL2	-1.78992	8.74694	-14.699	2.18954e-08	3.14724e-06	9.95042
BCL2L1	-2.06729	12.0841	-14.6977	2.19153e-08	3.14724e-06	9.94951
MAMDC4	-2.89972	8.52759	-14.6975	2.19187e-08	3.14724e-06	9.94936
COMT	-1.53882	12.9737	-14.6946	2.19628e-08	3.14724e-06	9.94735
MMRN2	-3.60631	6.02704	-14.6893	2.20423e-08	3.14724e-06	9.94373
GYPA	3.90856	12.0269	14.6127	2.32429e-08	3.2812e-06	9.89061
GPR132	-3.08005	4.49648	-14.606	2.33511e-08	3.2812e-06	9.88595
GRAP2	-3.23472	10.4282	-14.5571	2.41586e-08	3.36793e-06	9.85188
CTSL	-2.08714	11.4431	-14.4912	2.52941e-08	3.49869e-06	9.80581
PODXL	3.0642	6.05757	14.4657	2.57488e-08	3.53397e-06	9.78794
STARD8	-1.5739	9.90597	-14.4467	2.60942e-08	3.55383e-06	9.77457
SH2D1A	2.60321	5.80356	14.4282	2.64351e-08	3.57277e-06	9.76154
LIN7C	1.90742	9.81969	14.371	2.75197e-08	3.66623e-06	9.72116
WAS	-3.5482	9.94318	-14.352	2.7891e-08	3.66623e-06	9.7077
ETV4	-2.91842	9.71818	-14.3502	2.79249e-08	3.66623e-06	9.70648
PPP1R16A	-1.97995	9.63619	-14.3487	2.79549e-08	3.66623e-06	9.7054
MYO3B	-4.06772	6.88956	-14.3324	2.82794e-08	3.68152e-06	9.69381
TRAF5	1.73907	9.15741	14.3157	2.86138e-08	3.68528e-06	9.68199
DGAT1	-1.76029	10.7989	-14.3076	2.87773e-08	3.68528e-06	9.67626
TBC1D23	1.66686	11.1592	14.3	2.89327e-08	3.68528e-06	9.67085
CASKIN1	-2.24955	7.76702	-14.2769	2.9411e-08	3.71343e-06	9.65437
HEPH	-2.10286	12.3524	-14.2691	2.95732e-08	3.71343e-06	9.64884
CSNK1E	-1.84433	9.74398	-14.2197	3.06284e-08	3.81334e-06	9.61358
EN1	-3.51108	5.93931	-14.2119	3.07997e-08	3.81334e-06	9.60798
CD226	4.38669	6.87246	14.2013	3.10317e-08	3.81539e-06	9.60042
UBE2M	-1.56361	11.9072	-14.1905	3.12728e-08	3.81851e-06	9.59264
FHL3	-1.4438	11.6342	-14.1555	3.20632e-08	3.88629e-06	9.56752
NAP1L5	2.49707	9.09146	14.145	3.23038e-08	3.88629e-06	9.55999
KLC2	-1.55944	10.0867	-14.1371	3.24863e-08	3.88629e-06	9.55432
ITGA2B	-5.15272	9.00154	-14.0974	3.34223e-08	3.96978e-06	9.52572
TRIM15	-5.58673	5.17667	-14.0887	3.36327e-08	3.96978e-06	9.5194
TEAD1	1.46618	10.5373	14.0237	3.524e-08	4.13194e-06	9.47237
STK10	-1.82194	9.14821	-13.998	3.58981e-08	4.17345e-06	9.45372
CXADR	3.24938	4.49907	13.988	3.61574e-08	4.17345e-06	9.44647
CCDC74A	-3.62582	7.44722	-13.9626	3.6829e-08	4.18656e-06	9.42791
TRPV2	-1.83109	10.9453	-13.9578	3.69557e-08	4.18656e-06	9.42445
ATM	1.89257	11.4253	13.9515	3.71245e-08	4.18656e-06	9.41985
MICALL1	-2.12436	9.90738	-13.8586	3.97136e-08	4.45019e-06	9.35183
CSRP1	-1.72978	10.3816	-13.8205	4.08311e-08	4.53468e-06	9.32381
HDAC7	-1.36777	11.5906	-13.8155	4.09799e-08	4.53468e-06	9.32014
NDUFB5	2.01595	9.33508	13.7846	4.19154e-08	4.60939e-06	9.29735
RHOB	-2.7	6.14734	-13.7525	4.29126e-08	4.68993e-06	9.27359
LIN28A	-2.29759	7.3513	-13.6804	4.5247e-08	4.91471e-06	9.22005
PIM3	-1.65367	10.3067	-13.6503	4.62622e-08	4.99435e-06	9.19761
PKD1	-1.96195	11.7176	-13.6168	4.74203e-08	5.08834e-06	9.17261
AKAP13	2.59371	6.74327	13.6038	4.78798e-08	5.1067e-06	9.16285
NCKAP1L	-4.04946	11.455	-13.572	4.9019e-08	5.19689e-06	9.13905
H4C8	-1.79348	9.97201	-13.5153	5.11277e-08	5.36462e-06	9.09641
PIDD1	-1.74735	10.3902	-13.5133	5.12071e-08	5.36462e-06	9.09484
LRRC4B	-3.86847	8.2885	-13.5032	5.1591e-08	5.37305e-06	9.08728
MAPK15	-1.80055	7.91313	-13.4698	5.28917e-08	5.4763e-06	9.06206
CRACR2B	-2.3278	10.0172	-13.4246	5.47126e-08	5.6319e-06	9.02776
EDEM3	1.50894	11.5181	13.4028	5.56136e-08	5.69155e-06	9.01121
SPATS2L	-1.54038	9.03681	-13.3821	5.64854e-08	5.70451e-06	8.99544
PLPPR3	-2.26745	9.51425	-13.3769	5.67068e-08	5.70451e-06	8.99147
ACRBP	-4.62612	7.189	-13.3268	5.88817e-08	5.88983e-06	8.95331
ECM1	-3.75468	8.9055	-13.3079	5.97276e-08	5.93244e-06	8.93884
FAM171A2	-2.38145	8.0926	-13.3024	5.99777e-08	5.93244e-06	8.9346
ARAP3	-2.95805	9.53115	-13.2909	6.05018e-08	5.95103e-06	8.92577
MBOAT2	1.49577	11.3125	13.2794	6.10294e-08	5.96976e-06	8.91696
PIEZO1	-1.52651	13.8907	-13.2536	6.22339e-08	6.05413e-06	8.89712
APOL4	-2.95135	8.73581	-13.2214	6.37694e-08	6.1696e-06	8.87238
IFITM3	-3.62386	10.4046	-13.1615	6.67429e-08	6.40122e-06	8.82609
INPP5J	-3.09028	7.44097	-13.1587	6.68865e-08	6.40122e-06	8.82391
MYO18A	-1.40121	12.1043	-13.1253	6.8614e-08	6.47902e-06	8.798
RIMBP3	-3.11582	5.26567	-13.1229	6.87384e-08	6.47902e-06	8.79616
UBN2	1.52811	11.0876	13.1218	6.87973e-08	6.47902e-06	8.79529
CBARP	-2.2629	8.41677	-13.0984	7.00411e-08	6.56126e-06	8.77708
SLC25A37	1.54824	14.1393	13.0387	7.33218e-08	6.80769e-06	8.73054
COMMD8	1.7992	8.1025	13.0366	7.34408e-08	6.80769e-06	8.72889
GLRX	2.01192	7.24072	13.0155	7.4646e-08	6.8654e-06	8.71234
H1-10	-2.17933	10.4799	-13.0121	7.48389e-08	6.8654e-06	8.70971
BRI3	-1.53223	9.24225	-13.0018	7.54345e-08	6.8833e-06	8.70165
WDR24	-1.8116	9.45208	-12.9953	7.58116e-08	6.8833e-06	8.69657
GADD45A	-2.43782	11.2021	-12.9864	7.63343e-08	6.89541e-06	8.68958
ACSL6	2.57579	7.1475	12.9747	7.70308e-08	6.92299e-06	8.68034
C2CD2L	-1.67828	10.7594	-12.964	7.76676e-08	6.94498e-06	8.67196
APLNR	2.80144	7.7008	12.9369	7.93132e-08	7.03734e-06	8.65062
ESRRA	-1.35226	10.7749	-12.9339	7.94955e-08	7.03734e-06	8.64829
LDLRAP1	-1.64456	10.2683	-12.9204	8.03342e-08	7.07621e-06	8.6376
CISD2	1.6608	10.525	12.9094	8.10223e-08	7.10149e-06	8.62892
SAMD10	-1.57991	8.6156	-12.8879	8.23823e-08	7.18512e-06	8.61197
JUND	-2.21771	11.9982	-12.8649	8.38733e-08	7.24814e-06	8.5937
EFCAB10	2.30266	6.69536	12.8641	8.39237e-08	7.24814e-06	8.59309
FCHO1	-2.61861	9.99817	-12.8186	8.69515e-08	7.44251e-06	8.55699
CYP20A1	-1.45456	8.35184	-12.8124	8.73767e-08	7.44251e-06	8.55202
EPHB6	-1.37163	12.1697	-12.8115	8.74353e-08	7.44251e-06	8.55133
TRPA1	2.88562	9.19022	12.7976	8.8393e-08	7.48803e-06	8.54023
DAAM1	1.70906	9.81874	12.7904	8.88887e-08	7.49416e-06	8.53453
CAPZA2	1.48225	12.1108	12.7564	9.12885e-08	7.66001e-06	8.50738
GATA2	-1.96479	12.5132	-12.7145	9.43374e-08	7.8785e-06	8.47388
BCAR1	-2.19389	10.1388	-12.6878	9.63437e-08	8.00828e-06	8.45241
SIGIRR	-2.14322	9.38103	-12.6679	9.7862e-08	8.07594e-06	8.43646
TIMP1	-1.75201	12.1368	-12.6653	9.80698e-08	8.07594e-06	8.4343
IQSEC2	-3.34244	10.2493	-12.6514	9.91442e-08	8.12661e-06	8.42318
ALX4	-2.95645	6.11162	-12.6445	9.96931e-08	8.13395e-06	8.41755
NPL	1.87511	10.5266	12.6292	1.00901e-07	8.19471e-06	8.40526
DUSP21	1.98736	6.07807	12.6168	1.019e-07	8.21055e-06	8.3952
NUDT3	-1.69774	9.00832	-12.6152	1.02023e-07	8.21055e-06	8.39397
PRXL2A	2.13828	5.68266	12.573	1.05502e-07	8.45206e-06	8.35974
ISYNA1	-1.39397	12.9893	-12.5523	1.07248e-07	8.55327e-06	8.34298
WASHC1	-1.7749	8.8058	-12.5356	1.08682e-07	8.57071e-06	8.32941
ZNF692	-1.46045	10.8987	-12.5314	1.09049e-07	8.57071e-06	8.32597
INAFM1	-2.55822	8.85852	-12.5298	1.09185e-07	8.57071e-06	8.3247
SBNO2	-1.42203	11.5072	-12.5218	1.09879e-07	8.57071e-06	8.31822
UCKL1	-1.32582	10.3846	-12.52	1.10043e-07	8.57071e-06	8.3167
PHIP	1.67713	11.4118	12.5162	1.10371e-07	8.57071e-06	8.31366
SH2D1B	-3.39701	6.41735	-12.4687	1.14641e-07	8.86343e-06	8.27487
ZNF521	-3.16577	7.17065	-12.4605	1.15394e-07	8.88121e-06	8.26818
PAGE2B	1.94256	6.66508	12.4553	1.15875e-07	8.88121e-06	8.26394
ETNK1	1.51454	11.429	12.4188	1.19322e-07	9.10604e-06	8.23397
STING1	-2.93707	10.1367	-12.3851	1.22592e-07	9.28368e-06	8.20632
FXYD5	-1.34842	12.079	-12.3837	1.22735e-07	9.28368e-06	8.20513
HOXB6	-1.67053	7.40742	-12.3787	1.23223e-07	9.28368e-06	8.20107
OSGIN1	-1.69041	7.81915	-12.3579	1.25309e-07	9.40086e-06	8.1839
POU2F1	1.38856	10.5904	12.3302	1.28141e-07	9.52339e-06	8.16104
KATNAL1	1.76803	9.46214	12.3292	1.28244e-07	9.52339e-06	8.16022
SH3BGRL3	-2.72162	11.4792	-12.316	1.29618e-07	9.52339e-06	8.14931
OSBPL8	1.49994	12.3939	12.3126	1.29976e-07	9.52339e-06	8.14649
CLASRP	-1.5611	10.9001	-12.3097	1.30286e-07	9.52339e-06	8.14405
CTDSP1	-1.41699	11.1388	-12.3057	1.30708e-07	9.52339e-06	8.14075
TMEM126A	1.86185	9.52475	12.3057	1.30708e-07	9.52339e-06	8.14075
ISG20	-2.47205	5.45544	-12.2771	1.33771e-07	9.70665e-06	8.11704
GRINA	-1.37743	11.746	-12.2684	1.34714e-07	9.73513e-06	8.10985
NBEAL1	1.41452	8.05458	12.2437	1.37441e-07	9.89027e-06	8.08933
ITGA3	-3.1387	3.62874	-12.2389	1.37978e-07	9.89027e-06	8.08534
FBXL15	-1.54476	8.6954	-12.2134	1.40877e-07	1.00143e-05	8.06404
TANC2	1.48215	9.22884	12.2067	1.41651e-07	1.00143e-05	8.05844
DPP7	-1.54393	11.8963	-12.2052	1.41822e-07	1.00143e-05	8.0572
CHTF18	-1.74905	10.9986	-12.2039	1.41971e-07	1.00143e-05	8.05612
COL25A1	3.5573	6.13468	12.1947	1.43038e-07	1.00495e-05	8.04846
LENG8	-1.81875	12.62	-12.1709	1.45842e-07	1.02061e-05	8.02857
GPRC5C	-2.50086	6.37102	-12.1601	1.47135e-07	1.02295e-05	8.01953
DOCK2	-2.28765	11.0936	-12.1545	1.47814e-07	1.02295e-05	8.01481
SLC30A4	1.99635	6.09727	12.1537	1.4791e-07	1.02295e-05	8.01415
DENND4B	-1.47953	12.1008	-12.1376	1.49869e-07	1.03046e-05	8.00066
PLK3	-2.54721	7.81998	-12.1352	1.50171e-07	1.03046e-05	7.9986
VPS13A	1.30924	10.6796	12.1305	1.50742e-07	1.03046e-05	7.99471
MTA1	-1.25692	11.8306	-12.1113	1.53136e-07	1.04052e-05	7.97856
EPB42	4.20405	7.67502	12.1085	1.53489e-07	1.04052e-05	7.9762
EIF2AK2	1.30797	10.6309	12.1047	1.53977e-07	1.04052e-05	7.97295
SMAD5	1.27413	11.1935	12.0848	1.56504e-07	1.04902e-05	7.95626
FAM43A	-3.32254	4.15179	-12.0829	1.5675e-07	1.04902e-05	7.95465
ATP7A	1.7418	10.9964	12.0809	1.57012e-07	1.04902e-05	7.95294
PPP2R5A	-1.38365	11.5539	-12.0648	1.59112e-07	1.05628e-05	7.93931
LEPR	1.34002	12.0268	12.0634	1.59292e-07	1.05628e-05	7.93815
CDK6	1.36931	13.0559	12.0536	1.60585e-07	1.0601e-05	7.92987
AGL	1.29909	11.2734	12.0474	1.61408e-07	1.0601e-05	7.92463
FOXL2	-1.65907	9.35221	-12.0454	1.61665e-07	1.0601e-05	7.92299
TAF1C	-1.25962	10.9333	-12.0291	1.63864e-07	1.06568e-05	7.90914
NRGN	-1.96967	7.48979	-12.029	1.63877e-07	1.06568e-05	7.90906
NR5A1	2.29665	6.21293	12.0257	1.64321e-07	1.06568e-05	7.90628
CCNO	-2.50102	5.85149	-11.9751	1.71337e-07	1.10648e-05	7.86339
SCRIB	-1.41291	12.4221	-11.9692	1.72178e-07	1.10648e-05	7.85837
ASPM	1.39179	12.2	11.9604	1.7345e-07	1.10648e-05	7.85082
ANKRD33	-2.57735	3.64037	-11.9595	1.73574e-07	1.10648e-05	7.85008
RO60	1.73185	11.2719	11.9548	1.74255e-07	1.10648e-05	7.84606
TNS4	-4.3305	4.79832	-11.9492	1.7506e-07	1.10648e-05	7.84133
PLXNB2	-1.70614	11.5458	-11.9489	1.75104e-07	1.10648e-05	7.84107
UBALD1	-1.66579	9.83339	-11.9417	1.76163e-07	1.10648e-05	7.83489
PPP1R18	-1.19311	11.9965	-11.9412	1.76237e-07	1.10648e-05	7.83446
FBXL6	-1.74343	9.75758	-11.9264	1.78419e-07	1.11622e-05	7.82183
RAB11B	-1.35589	11.2531	-11.9201	1.79348e-07	1.11808e-05	7.81649
GYPB	2.74479	11.976	11.903	1.81916e-07	1.13011e-05	7.8019
S100A10	2.93096	7.08471	11.8959	1.82999e-07	1.13287e-05	7.79581
PRR7	-1.75356	7.56993	-11.8822	1.85101e-07	1.14189e-05	7.78408
PYCARD	-2.08684	6.62719	-11.8732	1.86501e-07	1.14653e-05	7.77634
LMF2	-1.38776	10.4252	-11.8485	1.90387e-07	1.16637e-05	7.75516
FAM102B	2.01109	11.3403	11.8391	1.91893e-07	1.17154e-05	7.74707
NECAB3	-1.31357	10.3874	-11.8236	1.94393e-07	1.1789e-05	7.73377
SSX2IP	1.54015	11.9754	11.8234	1.9443e-07	1.1789e-05	7.73358
LYSMD3	1.46721	10.7855	11.7934	1.99381e-07	1.19332e-05	7.70775
DNASE1L2	-1.59704	6.91452	-11.7919	1.99636e-07	1.19332e-05	7.70643
IRF2BPL	-2.14059	9.95655	-11.7912	1.99759e-07	1.19332e-05	7.7058
ABCB9	-1.40675	8.85066	-11.789	2.0013e-07	1.19332e-05	7.70389
CAPN2	-1.10905	12.6965	-11.7817	2.01357e-07	1.19332e-05	7.69761
ANKRD54	-1.18912	9.59245	-11.7815	2.01396e-07	1.19332e-05	7.69741
PRSS53	-2.43376	5.56052	-11.7807	2.01526e-07	1.19332e-05	7.69675
MAP7D1	-1.75534	12.0325	-11.7594	2.05164e-07	1.20914e-05	7.67836
C20orf204	-1.5872	5.86339	-11.7571	2.05565e-07	1.20914e-05	7.67636
EVL	-1.43818	9.87992	-11.7454	2.076e-07	1.21707e-05	7.66623
TRIM33	1.67916	12.5422	11.7023	2.15299e-07	1.25804e-05	7.62879
SLC39A8	2.27455	11.6379	11.6884	2.17839e-07	1.2687e-05	7.61673
TTC3	1.1368	12.5945	11.6819	2.19038e-07	1.2715e-05	7.61109
PPP1R35	-2.06941	8.76308	-11.6727	2.20753e-07	1.27727e-05	7.60306
TMEM150A	-1.59606	8.95836	-11.6602	2.23117e-07	1.28674e-05	7.59211
LZTR1	-1.18927	10.6943	-11.6541	2.24268e-07	1.28791e-05	7.58682
PHF19	-1.43015	12.8597	-11.6422	2.26551e-07	1.28791e-05	7.5764
ORAI1	-2.16419	9.00738	-11.6391	2.27147e-07	1.28791e-05	7.5737
ATP9A	-3.018	4.73527	-11.6375	2.27448e-07	1.28791e-05	7.57233
SUMO1	1.29393	11.271	11.6367	2.27601e-07	1.28791e-05	7.57164
PALD1	-2.85055	4.80399	-11.6363	2.27685e-07	1.28791e-05	7.57126
IGSF9B	2.93544	4.61784	11.6245	2.29976e-07	1.29475e-05	7.56096
MED15	-1.34164	13.3687	-11.6226	2.30356e-07	1.29475e-05	7.55926
INPP5E	-1.28795	10.4189	-11.6105	2.32731e-07	1.30017e-05	7.54871
KCNAB3	-2.18357	6.08969	-11.6102	2.3279e-07	1.30017e-05	7.54845
SLC2A4RG	-1.26982	11.2223	-11.5819	2.38472e-07	1.32772e-05	7.52363
CLEC10A	-3.1977	3.29677	-11.5689	2.4115e-07	1.33842e-05	7.51214
DIRAS3	-3.41914	7.49659	-11.5583	2.43337e-07	1.34634e-05	7.50285
SLC29A3	-2.12775	8.44169	-11.5528	2.44471e-07	1.3484e-05	7.49806
ABHD5	1.68234	11.4942	11.5433	2.46485e-07	1.35231e-05	7.48962
ZNF148	1.49187	10.0389	11.5422	2.46708e-07	1.35231e-05	7.48868
HLTF	1.52319	11.791	11.5322	2.48824e-07	1.35723e-05	7.47989
PPM1J	-2.51514	7.0821	-11.5288	2.49562e-07	1.35723e-05	7.47684
HMG20B	-1.33467	11.0333	-11.5257	2.50227e-07	1.35723e-05	7.4741
TBC1D32	1.78813	7.8021	11.5205	2.51346e-07	1.35723e-05	7.46951
KRAS	1.27732	10.7349	11.5165	2.52198e-07	1.35723e-05	7.46602
SEMA4C	-1.14949	11.3028	-11.5165	2.52205e-07	1.35723e-05	7.46599
SPI1	-2.98829	11.0198	-11.4897	2.58076e-07	1.38462e-05	7.4423
HEYL	-2.11436	5.42949	-11.4788	2.60493e-07	1.39336e-05	7.4327
RYR1	-1.78604	8.12107	-11.4699	2.625e-07	1.39895e-05	7.42479
TMEM14A	2.95373	8.12219	11.4654	2.63524e-07	1.39895e-05	7.42078
SDSL	-3.9213	7.8832	-11.4637	2.63909e-07	1.39895e-05	7.41928
DGKZ	-1.4762	12.3062	-11.4515	2.66698e-07	1.40778e-05	7.40845
NRAS	1.38205	12.6278	11.4494	2.67164e-07	1.40778e-05	7.40665
GRIK1	-2.49234	5.72746	-11.4164	2.74885e-07	1.44417e-05	7.37729
NNMT	-5.504	6.16907	-11.4067	2.77206e-07	1.45205e-05	7.36863
VAV1	-2.57898	10.1195	-11.4	2.78802e-07	1.4561e-05	7.36271
HMGCS1	1.85049	11.6906	11.3961	2.79763e-07	1.45683e-05	7.35917
HPCAL1	-1.79706	10.954	-11.3881	2.81698e-07	1.4626e-05	7.35206
MPC2	1.49928	10.8714	11.3841	2.82681e-07	1.46341e-05	7.34847
KIF3A	1.56955	9.00502	11.3775	2.84285e-07	1.46742e-05	7.34264
MYO1F	-2.93661	8.76032	-11.3675	2.86763e-07	1.46924e-05	7.33369
PRSS2	-5.47005	7.55155	-11.3618	2.882e-07	1.46924e-05	7.32854
TMEM184B	-1.2402	10.1519	-11.3603	2.88562e-07	1.46924e-05	7.32725
DACT3	-1.57868	8.06509	-11.3572	2.89347e-07	1.46924e-05	7.32445
EHD2	-2.4999	10.4157	-11.3562	2.89585e-07	1.46924e-05	7.3236
CBFA2T3	-2.033	11.6247	-11.3561	2.89615e-07	1.46924e-05	7.32349
ALDOC	-1.32009	10.7704	-11.34	2.93696e-07	1.48568e-05	7.30907
RNF217	1.5413	10.2005	11.3286	2.96623e-07	1.49605e-05	7.29884
RAPGEF6	1.73849	8.19053	11.3255	2.97435e-07	1.49605e-05	7.29602
MROH6	-2.14744	8.80018	-11.3144	3.00314e-07	1.5036e-05	7.28609
PAEP	-4.35229	4.25953	-11.3132	3.00635e-07	1.5036e-05	7.28499
IER3IP1	1.69178	8.85828	11.3041	3.03014e-07	1.51123e-05	7.27686
PLEKHA7	1.98676	6.11124	11.2934	3.05845e-07	1.51857e-05	7.26727
PPP1R26	-1.6742	10.2456	-11.285	3.08094e-07	1.51857e-05	7.25971
TUBGCP6	-1.36214	11.0595	-11.2843	3.08285e-07	1.51857e-05	7.25907
TSNAX	1.53444	10.498	11.2785	3.09857e-07	1.51857e-05	7.25383
ARHGAP27	-2.04522	8.37079	-11.2769	3.10286e-07	1.51857e-05	7.2524
ICAM1	-1.34976	9.54802	-11.2759	3.10558e-07	1.51857e-05	7.2515
C11orf96	-3.04908	5.9817	-11.2737	3.11152e-07	1.51857e-05	7.24952
FMNL1	-3.57229	10.7968	-11.273	3.11347e-07	1.51857e-05	7.24888
ADCY6	-4.1713	5.32583	-11.2651	3.13501e-07	1.52487e-05	7.24177
LRIF1	1.19142	11.2413	11.257	3.15727e-07	1.53098e-05	7.23447
MICALL2	-2.14718	11.2399	-11.2543	3.16486e-07	1.53098e-05	7.23199
PIR	2.00175	8.96646	11.2365	3.21434e-07	1.55068e-05	7.21598
APOBEC3G	-2.56759	7.11172	-11.2264	3.2429e-07	1.55819e-05	7.20686
HAUS3	1.19563	10.0698	11.2248	3.24751e-07	1.55819e-05	7.20539
PNPLA2	-1.79051	11.4491	-11.1979	3.32509e-07	1.58963e-05	7.18103
LCOR	1.52766	10.5535	11.1959	3.331e-07	1.58963e-05	7.17919
CHEK2	1.11167	10.0035	11.1806	3.37608e-07	1.60064e-05	7.16532
IER5L	-3.00742	5.73851	-11.1776	3.38508e-07	1.60064e-05	7.16257
PGRMC2	1.77958	11.0289	11.1726	3.40007e-07	1.60064e-05	7.15801
PPP1R37	-1.20426	9.6206	-11.1717	3.4026e-07	1.60064e-05	7.15724
MZT1	1.8883	9.4084	11.1671	3.41628e-07	1.60064e-05	7.1531
NAA80	-1.35406	8.16133	-11.1657	3.4206e-07	1.60064e-05	7.1518
UBALD2	-2.20632	10.5696	-11.1656	3.42099e-07	1.60064e-05	7.15168
MIER1	1.29482	10.5261	11.1638	3.42638e-07	1.60064e-05	7.15005
HLA-E	-2.03981	10.0165	-11.1442	3.48607e-07	1.62423e-05	7.13222
PDXP	-2.51963	7.49603	-11.12	3.56143e-07	1.65499e-05	7.11014
ARHGEF6	-3.40207	10.6587	-11.1143	3.57932e-07	1.65549e-05	7.10496
CDC27	1.33859	12.3805	11.1137	3.58121e-07	1.65549e-05	7.10442
MFGE8	-1.99442	11.7896	-11.1052	3.60838e-07	1.66336e-05	7.09661
HYAL1	-3.59384	6.63918	-11.1025	3.61702e-07	1.66336e-05	7.09414
TNFRSF21	-2.37499	7.96283	-11.0818	3.68362e-07	1.68479e-05	7.0753
SLC30A10	2.30477	10.7953	11.0818	3.68372e-07	1.68479e-05	7.07527
ALG10	1.43302	7.41845	11.0792	3.69216e-07	1.68479e-05	7.07291
PLAU	-2.91793	6.79907	-11.0707	3.72014e-07	1.69319e-05	7.06511
RGL2	-2.05269	10.5215	-11.0659	3.736e-07	1.69605e-05	7.06071
CACNA1I	-3.1784	7.28974	-11.0566	3.76689e-07	1.7057e-05	7.05221
POLD4	-2.1912	7.73631	-11.0426	3.81405e-07	1.72265e-05	7.03935
SP6	-2.29962	9.20491	-11.0374	3.83181e-07	1.72626e-05	7.03455
ADCY7	-1.36389	11.0112	-11.022	3.8848e-07	1.74569e-05	7.02036
NBEAL2	-1.5562	12.8683	-11.0163	3.90457e-07	1.75014e-05	7.01511
ABRAXAS1	2.47596	10.7643	10.9957	3.97701e-07	1.77811e-05	6.99611
SUSD3	-2.27517	7.23422	-10.9907	3.9946e-07	1.78147e-05	6.99155
VEPH1	-2.72463	5.67604	-10.9865	4.00969e-07	1.78371e-05	6.98765
MBIP	1.20123	9.24251	10.9757	4.0484e-07	1.7934e-05	6.97772
IDUA	-2.66703	8.87305	-10.9748	4.05175e-07	1.7934e-05	6.97687
RUNX1T1	2.53878	4.19425	10.967	4.08012e-07	1.7974e-05	6.96966
NCOR2	-1.21819	12.6084	-10.9667	4.08107e-07	1.7974e-05	6.96941
MARCHF3	-1.16706	9.32233	-10.9605	4.10379e-07	1.80292e-05	6.96368
CPSF1	-1.24199	13.4219	-10.9446	4.16283e-07	1.82049e-05	6.94891
CDK1	1.23179	12.6118	10.9442	4.16436e-07	1.82049e-05	6.94853
NAGLU	-1.06326	8.74567	-10.9374	4.18949e-07	1.82101e-05	6.94231
PTPRB	-1.36226	6.75158	-10.9337	4.20361e-07	1.82101e-05	6.93883
MTX3	1.95426	4.29931	10.9329	4.20664e-07	1.82101e-05	6.93808
FDXR	-1.67586	10.059	-10.9326	4.20759e-07	1.82101e-05	6.93785
NEK8	-1.54069	8.37808	-10.9301	4.21698e-07	1.82101e-05	6.93554
SLC11A1	-2.01011	5.99857	-10.9199	4.25609e-07	1.83343e-05	6.926
CCDC34	1.38678	9.83615	10.8967	4.34552e-07	1.86741e-05	6.90449
MAST4	-2.05238	9.29315	-10.8797	4.4125e-07	1.8916e-05	6.88867
FAM210B	1.03656	12.5763	10.8766	4.4248e-07	1.8923e-05	6.88579
ST6GAL1	-1.60645	11.9866	-10.8724	4.44153e-07	1.89487e-05	6.88189
PEX6	-1.2726	10.572	-10.8663	4.46616e-07	1.89828e-05	6.87617
GNB3	-2.04201	6.32303	-10.8651	4.47097e-07	1.89828e-05	6.87505
APBA2	-1.31951	11.0512	-10.8542	4.51517e-07	1.90889e-05	6.86488
DVL1	-1.61525	11.9629	-10.8536	4.5175e-07	1.90889e-05	6.86434
RHBDL3	1.40928	5.43874	10.8391	4.57686e-07	1.9233e-05	6.85084
MLF1	1.87705	10.0854	10.8386	4.5789e-07	1.9233e-05	6.85038
SPN	-1.62888	12.5056	-10.8353	4.59288e-07	1.9233e-05	6.84722
FASTKD1	-2.12255	9.94057	-10.8328	4.60318e-07	1.9233e-05	6.8449
SLC9A5	-1.81643	7.42066	-10.8321	4.60593e-07	1.9233e-05	6.84429
VDR	-2.34469	7.50923	-10.8246	4.63722e-07	1.92565e-05	6.83728
MAP3K2	1.55417	10.0003	10.8234	4.64242e-07	1.92565e-05	6.83612
DCUN1D1	1.48007	10.8437	10.823	4.64418e-07	1.92565e-05	6.83573
ZNF524	-1.72679	8.15592	-10.8108	4.69548e-07	1.94237e-05	6.82436
HSD17B6	1.33237	5.50586	10.8067	4.71313e-07	1.94513e-05	6.82048
PLEKHF1	-1.96402	7.93671	-10.7872	4.79693e-07	1.97511e-05	6.80224
YJEFN3	-2.34417	8.1871	-10.7754	4.84868e-07	1.99178e-05	6.79113
SH3GLB2	-1.74035	11.8055	-10.7714	4.86618e-07	1.99434e-05	6.7874
TP53I11	-2.53685	6.32749	-10.7643	4.89778e-07	1.99754e-05	6.7807
RRBP1	-1.10971	10.7524	-10.7633	4.90224e-07	1.99754e-05	6.77976
RSF1	1.17755	11.4831	10.7621	4.90783e-07	1.99754e-05	6.77858
VBP1	1.35264	11.7182	10.7475	4.97308e-07	2.01446e-05	6.7649
CCDC61	-1.6184	8.74307	-10.7468	4.97649e-07	2.01446e-05	6.76419
TMEM14B	1.69246	11.1384	10.7441	4.98857e-07	2.01446e-05	6.76168
FBXW5	-1.53301	11.9614	-10.7408	5.00372e-07	2.01446e-05	6.75854
BLOC1S6	1.17237	11.3302	10.7365	5.02317e-07	2.01446e-05	6.75453
ZBTB46	-1.42906	7.73262	-10.7354	5.02832e-07	2.01446e-05	6.75347
ADH5	1.17009	12.8475	10.7352	5.02903e-07	2.01446e-05	6.75332
SLC5A3	1.42616	10.8313	10.7228	5.08619e-07	2.03275e-05	6.74162
DUOXA1	-2.61331	3.57703	-10.7166	5.11491e-07	2.03963e-05	6.73579
MKNK2	-1.73687	12.8855	-10.707	5.16029e-07	2.0531e-05	6.72664
CCNC	1.5288	10.7694	10.7016	5.18548e-07	2.05551e-05	6.7216
MAFF	-1.94076	7.10508	-10.7008	5.18957e-07	2.05551e-05	6.72078
RAB11FIP5	-1.3365	9.23209	-10.6939	5.22228e-07	2.06385e-05	6.71427
PRKAR2B	1.42277	13.4316	10.6903	5.23919e-07	2.06417e-05	6.71092
HAGHL	-2.15784	9.39021	-10.6888	5.2464e-07	2.06417e-05	6.7095
VASP	-1.52904	12.5594	-10.6782	5.29787e-07	2.0798e-05	6.69939
ID1	-2.95353	9.69854	-10.6742	5.31727e-07	2.08279e-05	6.6956
KNL1	1.228	11.4837	10.6606	5.38349e-07	2.10408e-05	6.68278
GRAMD4	-1.76366	10.0993	-10.6568	5.40256e-07	2.10688e-05	6.67912
ARFGAP1	-1.03861	11.8404	-10.6296	5.53906e-07	2.15195e-05	6.65327
GRK2	-1.6097	12.6069	-10.6275	5.54963e-07	2.15195e-05	6.65129
KPNA5	1.8641	9.2361	10.6233	5.57096e-07	2.15195e-05	6.64732
PRKCB	-1.10348	14.1837	-10.6218	5.5789e-07	2.15195e-05	6.64584
C1D	1.59415	9.58388	10.6183	5.59653e-07	2.15405e-05	6.64257
DGKQ	-1.94691	10.8287	-10.6036	5.67307e-07	2.17258e-05	6.62849
C18orf25	1.2557	10.1349	10.6034	5.67394e-07	2.17258e-05	6.62834
RBPMS2	-2.9733	5.48092	-10.602	5.68146e-07	2.17258e-05	6.62696
ANO9	-1.74952	9.56598	-10.5909	5.73953e-07	2.18173e-05	6.61642
VRK1	1.35283	11.5283	10.5908	5.74017e-07	2.18173e-05	6.61631
GRIN2D	-1.99806	10.5964	-10.5873	5.75852e-07	2.18173e-05	6.613
CDK10	-1.40959	10.541	-10.586	5.76566e-07	2.18173e-05	6.61171
NIN	1.20756	10.1513	10.5835	5.77861e-07	2.18173e-05	6.60939
RASA3	-1.47583	10.7522	-10.5834	5.77941e-07	2.18173e-05	6.60925
N4BP2	1.32394	10.3153	10.5793	5.80111e-07	2.18173e-05	6.60536
SBF1	-1.21868	12.1502	-10.5771	5.81302e-07	2.18173e-05	6.60324
AP2A1	-1.07147	12.9448	-10.5765	5.81631e-07	2.18173e-05	6.60265
LPAR5	-1.8379	9.28504	-10.572	5.84017e-07	2.18588e-05	6.59841
FSD1L	1.60467	7.75367	10.5677	5.86363e-07	2.18588e-05	6.59425
PACSIN1	-2.76502	7.55884	-10.5676	5.86441e-07	2.18588e-05	6.59411
PLEKHG2	-1.56211	10.3467	-10.5575	5.91908e-07	2.20162e-05	6.5845
DLGAP5	1.1236	11.421	10.5546	5.93506e-07	2.20294e-05	6.5817
ACTN1	-1.3234	12.0946	-10.5198	6.12928e-07	2.27027e-05	6.54831
ACAT1	1.24244	11.7045	10.5175	6.1423e-07	2.27034e-05	6.54612
FASTK	-1.46576	11.3535	-10.508	6.19664e-07	2.28355e-05	6.53698
CNOT6	1.12396	11.586	10.5067	6.20384e-07	2.28355e-05	6.53578
GABBR1	-1.67209	10.6742	-10.5041	6.21874e-07	2.28429e-05	6.53329
C5orf24	1.51457	10.4672	10.4988	6.24933e-07	2.29068e-05	6.5282
ARHGAP4	-1.82587	10.6786	-10.4956	6.26824e-07	2.29068e-05	6.52507
ABO	-1.68595	10.6782	-10.4933	6.28139e-07	2.29068e-05	6.5229
STK32B	2.37357	5.93355	10.4922	6.2879e-07	2.29068e-05	6.52182
SHROOM1	-1.28703	10.1753	-10.4858	6.32545e-07	2.29923e-05	6.51565
STX7	1.31655	10.224	10.4838	6.33732e-07	2.29923e-05	6.5137
CDC25B	-1.14961	11.0082	-10.4793	6.36399e-07	2.30418e-05	6.50935
INSRR	-2.42754	5.70179	-10.4661	6.44242e-07	2.32782e-05	6.49664
GTPBP10	1.32571	10.5728	10.4621	6.46626e-07	2.33167e-05	6.49281
ZNF440	1.26672	10.0957	10.4592	6.48366e-07	2.3332e-05	6.49002
QPCTL	-2.04917	8.26352	-10.4552	6.50802e-07	2.33721e-05	6.48613
KIFC2	-1.92756	10.7432	-10.4512	6.5324e-07	2.34122e-05	6.48225
PANK3	1.37364	11.6277	10.4469	6.55819e-07	2.34571e-05	6.47817
AJM1	-2.27941	8.76018	-10.4432	6.58108e-07	2.34915e-05	6.47455
GOLGA4	1.12305	11.6354	10.4403	6.59903e-07	2.35082e-05	6.47173
MAP3K3	-2.14816	9.88349	-10.4357	6.62712e-07	2.35609e-05	6.46732
ANKRD13D	-2.02866	9.89362	-10.4323	6.64845e-07	2.35893e-05	6.46399
TEP1	-1.82151	9.05366	-10.4238	6.70106e-07	2.37285e-05	6.45581
OR52A1	2.51327	4.98325	10.4195	6.72837e-07	2.3759e-05	6.45159
CLDN4	-1.78742	4.48152	-10.4173	6.74177e-07	2.3759e-05	6.44952
TRMT10A	0.960123	8.74105	10.416	6.74995e-07	2.3759e-05	6.44827
FAM171A1	-1.30789	8.96749	-10.4084	6.79824e-07	2.38815e-05	6.44087
APOB	1.5299	2.88199	10.3912	6.90874e-07	2.42216e-05	6.42414
FADS3	-1.32812	11.0783	-10.3777	6.9965e-07	2.44808e-05	6.41104
RIN1	-2.1592	5.58796	-10.3733	7.02514e-07	2.45267e-05	6.4068
C2orf49	1.31041	10.3992	10.3689	7.05425e-07	2.45267e-05	6.40251
TNR	2.21644	3.22248	10.3687	7.05597e-07	2.45267e-05	6.40225
SMAD7	-1.71065	7.23336	-10.3664	7.07075e-07	2.45267e-05	6.40008
AMIGO2	-3.46766	6.41052	-10.3644	7.08421e-07	2.45267e-05	6.39811
MKLN1	1.1487	11.471	10.3527	7.16214e-07	2.47184e-05	6.38675
ARL5A	1.27495	11.0851	10.3443	7.21881e-07	2.48304e-05	6.37857
ATP1B1	-1.46779	6.58621	-10.3438	7.22263e-07	2.48304e-05	6.37802
ZNF579	-1.67125	9.30908	-10.3402	7.24664e-07	2.48647e-05	6.37458
CDK16	-1.13927	12.1036	-10.3368	7.27023e-07	2.48974e-05	6.3712
CLK4	1.30158	9.30817	10.3339	7.29013e-07	2.49173e-05	6.36837
PDE4DIP	-1.59863	11.8583	-10.3286	7.32665e-07	2.49939e-05	6.36318
XRN1	1.54791	10.8009	10.3247	7.35341e-07	2.50296e-05	6.35939
SERPINH1	-1.59699	11.9278	-10.3228	7.36644e-07	2.50296e-05	6.35756
ZNF319	-1.26995	8.76	-10.3209	7.37954e-07	2.50296e-05	6.35571
SHISA5	-1.16226	11.5388	-10.3155	7.41726e-07	2.50636e-05	6.35042
ZNF385B	3.61968	3.93803	10.3142	7.42662e-07	2.50636e-05	6.34911
ULBP2	-3.49052	5.0024	-10.3134	7.43201e-07	2.50636e-05	6.34835
MTHFD2L	1.4979	8.6785	10.3091	7.4618e-07	2.50694e-05	6.3442
SLFN14	3.09476	10.0264	10.3084	7.46695e-07	2.50694e-05	6.34349
ITGA5	-2.0796	11.0544	-10.3071	7.47621e-07	2.50694e-05	6.3422
ADH6	1.66257	6.0448	10.304	7.49783e-07	2.50944e-05	6.3392
IDI1	1.21547	11.2818	10.302	7.51214e-07	2.50948e-05	6.33722
ARL5B	1.2987	10.6673	10.2977	7.54256e-07	2.51219e-05	6.33302
DSP	4.06606	7.39787	10.2969	7.54862e-07	2.51219e-05	6.33219
ZNF648	1.97233	4.5107	10.2934	7.57328e-07	2.51566e-05	6.3288
EEF1A2	-1.43297	11.3693	-10.2885	7.60824e-07	2.52255e-05	6.32402
ZNF92	1.25454	9.8779	10.2788	7.67857e-07	2.53345e-05	6.31447
AP3D1	-1.06439	12.8248	-10.2784	7.68109e-07	2.53345e-05	6.31412
CBX4	-2.36105	10.8303	-10.2774	7.68862e-07	2.53345e-05	6.31311
FOXP4	-1.18727	11.0711	-10.2731	7.71955e-07	2.53345e-05	6.30894
PTPN18	-1.25181	11.5862	-10.273	7.72052e-07	2.53345e-05	6.30881
ASF1A	1.33914	10.6903	10.2721	7.72719e-07	2.53345e-05	6.30791
SC5D	1.17128	9.68477	10.2689	7.7503e-07	2.53345e-05	6.30481
TMEM259	-1.38411	12.5044	-10.2682	7.7556e-07	2.53345e-05	6.3041
USF2	-1.20154	11.3937	-10.251	7.88293e-07	2.5703e-05	6.28719
P2RX1	-5.0837	6.76936	-10.2448	7.92899e-07	2.57631e-05	6.28114
METTL15	1.06221	9.29956	10.2446	7.93046e-07	2.57631e-05	6.28094
ZNF316	-1.17665	11.1952	-10.2398	7.96708e-07	2.58097e-05	6.27616
LBR	1.16509	13.1867	10.2389	7.97396e-07	2.58097e-05	6.27526
UBASH3A	2.65196	7.63958	10.2299	8.0418e-07	2.59818e-05	6.26646
GULP1	1.52007	9.14764	10.2229	8.0958e-07	2.61086e-05	6.25951
ZDHHC21	1.51852	7.20626	10.2179	8.13447e-07	2.61856e-05	6.25456
CFD	-1.11127	9.8379	-10.2146	8.15993e-07	2.62199e-05	6.25131
SLC4A1	3.74574	11.2731	10.2073	8.21673e-07	2.63546e-05	6.2441
HDAC10	-1.94591	7.12472	-10.2024	8.25467e-07	2.63634e-05	6.23932
OPTC	1.30178	2.45585	10.2017	8.25997e-07	2.63634e-05	6.23865
MGST3	1.19998	10.9924	10.1999	8.27444e-07	2.63634e-05	6.23683
GMFB	1.38452	10.2261	10.1993	8.27905e-07	2.63634e-05	6.23625
MFN1	1.10388	10.7546	10.1883	8.36627e-07	2.65933e-05	6.22537
KIAA1586	1.74223	10.6373	10.1817	8.41902e-07	2.6713e-05	6.21884
HMGCR	1.26226	11.6661	10.179	8.44072e-07	2.6734e-05	6.21616
HHEX	-1.31667	11.3682	-10.1685	8.5255e-07	2.69543e-05	6.20578
ATP13A2	-1.23562	11.126	-10.1657	8.54792e-07	2.69716e-05	6.20305
BMP1	-1.53308	10.2537	-10.1641	8.56143e-07	2.69716e-05	6.2014
TBX1	-1.46949	9.50844	-10.154	8.64387e-07	2.71829e-05	6.19145
MFSD10	-1.5307	10.3518	-10.149	8.68517e-07	2.72644e-05	6.18649
RNF44	-1.44308	11.4166	-10.1436	8.73029e-07	2.73575e-05	6.18111
IL10RA	-2.91656	9.1452	-10.1304	8.84094e-07	2.76553e-05	6.16802
ATN1	-1.11672	12.2399	-10.1278	8.86328e-07	2.76763e-05	6.16539
CWF19L2	1.00759	9.4351	10.1215	8.91638e-07	2.7786e-05	6.15918
INKA2	-2.15518	5.43461	-10.1199	8.92981e-07	2.7786e-05	6.15762
SLC25A34	-1.09889	5.44272	-10.1128	8.9907e-07	2.78965e-05	6.15055
MMP24OS	-1.16653	9.48396	-10.1121	8.99685e-07	2.78965e-05	6.14984
CLTB	-1.02011	10.6191	-10.1027	9.07802e-07	2.8099e-05	6.14051
RIDA	1.32647	9.272	10.0935	9.15862e-07	2.825e-05	6.13132
HS2ST1	1.19477	11.1884	10.0935	9.1587e-07	2.825e-05	6.13131
PFDN4	1.1723	10.1515	10.0903	9.18653e-07	2.82865e-05	6.12815
ZC3H7B	-1.05455	12.4553	-10.0875	9.2119e-07	2.83154e-05	6.12529
PRSS1	-5.85576	4.33712	-10.085	9.23407e-07	2.83343e-05	6.12279
FECH	1.18634	12.6489	10.0823	9.25729e-07	2.83399e-05	6.12018
UBE2V2	1.54378	11.5018	10.0761	9.31338e-07	2.84299e-05	6.1139
NR2F6	-1.58668	10.6817	-10.0664	9.4004e-07	2.85356e-05	6.10423
TMA7	1.4234	8.549	10.0664	9.40055e-07	2.85356e-05	6.10421
PTPN7	-1.81927	11.7176	-10.0656	9.40774e-07	2.85356e-05	6.10341
ZNF865	-1.83563	10.2998	-10.0639	9.42283e-07	2.85356e-05	6.10175
REEP4	-1.17367	10.6201	-10.0622	9.43826e-07	2.85356e-05	6.10005
SH3D21	-1.23965	7.86544	-10.0615	9.4447e-07	2.85356e-05	6.09934
FAM126B	1.1859	9.68783	10.0456	9.58992e-07	2.8925e-05	6.08347
CNNM4	-1.19269	9.01281	-10.0364	9.67549e-07	2.91334e-05	6.07423
CROCC	-2.23348	7.59549	-10.0346	9.69209e-07	2.91339e-05	6.07245
AIDA	1.15279	11.4508	10.0307	9.72857e-07	2.9194e-05	6.06854
GPSM3	-2.05546	10.1416	-10.0255	9.77734e-07	2.92906e-05	6.06334
CEP131	-1.30427	9.67948	-10.0191	9.83766e-07	2.9421e-05	6.05694
CFLAR	-1.06781	10.8508	-10.0174	9.85407e-07	2.9421e-05	6.05521
HES1	-3.30075	6.98802	-10.0155	9.87261e-07	2.94267e-05	6.05325
CAPN10	-1.08681	9.21691	-10.0115	9.91005e-07	2.94887e-05	6.04932
CYBRD1	1.0796	10.0404	9.99684	1.00517e-06	2.98601e-05	6.03455
NUCKS1	1.06926	14.0961	9.98898	1.01284e-06	3.00374e-05	6.02664
SYNGR3	-1.10876	10.1078	-9.96745	1.03416e-06	3.05722e-05	6.00497
BCL9L	-1.46873	9.96981	-9.96729	1.03433e-06	3.05722e-05	6.00481
MILR1	-3.2222	5.93245	-9.9631	1.03853e-06	3.06453e-05	6.00059
TRPV6	-2.283	7.32207	-9.95339	1.04835e-06	3.08836e-05	5.9908
GFAP	-2.84249	4.68196	-9.94197	1.06003e-06	3.11758e-05	5.97926
RFK	1.67802	9.31338	9.93747	1.06467e-06	3.12604e-05	5.97472
ARHGAP6	-1.47897	11.0823	-9.92086	1.08199e-06	3.17164e-05	5.95792
SLC2A14	-3.00524	5.71192	-9.91134	1.09207e-06	3.18849e-05	5.94828
HOOK3	1.11019	10.6631	9.90945	1.09408e-06	3.18849e-05	5.94637
BLACAT1	-2.94554	6.39135	-9.90925	1.09428e-06	3.18849e-05	5.94617
EPN1	-1.23572	12.2192	-9.90863	1.09495e-06	3.18849e-05	5.94554
PAQR9	2.57108	5.91433	9.90616	1.09758e-06	3.19092e-05	5.94304
ELMO1	-2.74278	6.99809	-9.9014	1.10268e-06	3.1971e-05	5.93821
GCLM	1.12293	11.1586	9.90024	1.10393e-06	3.1971e-05	5.93703
C1GALT1	1.14047	10.2218	9.89913	1.10513e-06	3.1971e-05	5.93591
ATG2A	-1.26969	11.2703	-9.89209	1.11273e-06	3.21384e-05	5.92877
NFILZ	-3.04458	4.12761	-9.88332	1.12229e-06	3.23617e-05	5.91987
B3GAT3	-1.09041	10.8316	-9.87862	1.12744e-06	3.24575e-05	5.9151
SIGLEC12	-3.34195	4.61119	-9.87134	1.13549e-06	3.2636e-05	5.9077
MT-ND3	1.15416	14.1903	9.86105	1.14695e-06	3.29122e-05	5.89723
FLNA	-2.0575	15.6968	-9.8581	1.15027e-06	3.29538e-05	5.89423
SIKE1	1.10476	11.2534	9.85168	1.15751e-06	3.31076e-05	5.8877
GNPDA2	1.53301	9.29656	9.84285	1.16756e-06	3.33268e-05	5.8787
ZNF787	-1.65346	10.9158	-9.84164	1.16893e-06	3.33268e-05	5.87748
FTH1	-0.972123	14.8064	-9.83624	1.17513e-06	3.34497e-05	5.87197
LGR4	2.21212	10.6704	9.83171	1.18036e-06	3.35445e-05	5.86735
APOBEC3B	-0.936596	9.64473	-9.82489	1.18827e-06	3.37153e-05	5.86039
ANK3	-1.99621	9.08261	-9.81961	1.19444e-06	3.38178e-05	5.855
FOXO3	1.1502	11.0872	9.81853	1.19571e-06	3.38178e-05	5.85389
LIMK1	-1.22956	10.4482	-9.80409	1.21276e-06	3.42395e-05	5.83914
CD53	-2.63384	11.9022	-9.80265	1.21448e-06	3.42395e-05	5.83767
MED7	1.21142	7.97867	9.79991	1.21775e-06	3.42771e-05	5.83487
C11orf24	-1.46911	10.384	-9.79729	1.22089e-06	3.43109e-05	5.83219
PPDPF	-1.54671	11.9009	-9.79434	1.22444e-06	3.43561e-05	5.82917
TXNDC16	1.39151	8.72805	9.78637	1.23406e-06	3.45713e-05	5.82101
CLIC2	1.03089	11.3092	9.7799	1.24195e-06	3.47372e-05	5.81438
INO80D	1.74318	8.62205	9.77535	1.24752e-06	3.48381e-05	5.80971
SCP2	1.32745	11.5051	9.76967	1.25452e-06	3.49783e-05	5.80389
SLC25A29	-1.53877	8.60831	-9.76118	1.26505e-06	3.52165e-05	5.79518
ONECUT2	1.75672	8.48094	9.75941	1.26726e-06	3.52227e-05	5.79336
PRR14	-0.962694	10.4156	-9.75729	1.26991e-06	3.52409e-05	5.79119
TXNDC9	1.81841	10.0196	9.75348	1.27469e-06	3.53184e-05	5.78727
ATP11C	1.14943	11.5232	9.74909	1.28022e-06	3.54161e-05	5.78276
ARHGAP28	1.24924	8.5153	9.74435	1.28621e-06	3.55264e-05	5.7779
GALK1	-1.15312	9.5733	-9.73209	1.30188e-06	3.58908e-05	5.76528
EXOC2	1.2325	11.6579	9.73086	1.30346e-06	3.58908e-05	5.76402
ENDOD1	1.44664	10.1231	9.72824	1.30684e-06	3.5928e-05	5.76132
ZNF260	1.13004	9.64989	9.72248	1.31431e-06	3.60773e-05	5.75538
SNAI1	-1.65414	8.06614	-9.71799	1.32015e-06	3.61352e-05	5.75077
ENC1	-2.3681	6.97881	-9.71772	1.3205e-06	3.61352e-05	5.75049
YIPF6	1.04505	10.168	9.70203	1.34116e-06	3.6644e-05	5.73431
MAPK11	-1.34872	9.01009	-9.69791	1.34665e-06	3.67372e-05	5.73006
TYK2	-1.21407	12.2736	-9.69345	1.35261e-06	3.68312e-05	5.72545
OSTC	1.2346	11.2979	9.69223	1.35426e-06	3.68312e-05	5.72419
MLLT6	-1.31571	11.6714	-9.679	1.37214e-06	3.72319e-05	5.71051
SPCS3	1.22325	12.3282	9.67822	1.37319e-06	3.72319e-05	5.70971
ZBTB47	-1.93889	7.61434	-9.6749	1.37773e-06	3.72515e-05	5.70628
CDK2AP2	-1.15964	10.2595	-9.67461	1.37813e-06	3.72515e-05	5.70598
PMVK	1.21446	9.39285	9.66525	1.391e-06	3.75423e-05	5.69629
RFX2	-1.32629	8.9224	-9.66098	1.39691e-06	3.76442e-05	5.69187
CEP170B	-1.4578	10.0971	-9.65177	1.40976e-06	3.78983e-05	5.68232
ABCC1	-1.06206	11.6187	-9.64938	1.41312e-06	3.78983e-05	5.67984
A2ML1	2.44977	5.56961	9.64812	1.41489e-06	3.78983e-05	5.67854
WDR13	-1.19592	10.6079	-9.64811	1.4149e-06	3.78983e-05	5.67853
SIAH1	1.28361	7.31939	9.64467	1.41976e-06	3.79549e-05	5.67496
LRP5	-1.17821	11.2599	-9.64279	1.42241e-06	3.79549e-05	5.67301
TMOD1	1.64207	11.944	9.64206	1.42344e-06	3.79549e-05	5.67226
RRAGC	1.09144	8.82011	9.63971	1.42678e-06	3.79867e-05	5.66982
HIP1R	-1.22553	10.6718	-9.63362	1.43545e-06	3.81601e-05	5.6635
GLI4	-1.84475	9.00484	-9.6196	1.45565e-06	3.85993e-05	5.64893
UNC13D	-1.34557	13.3915	-9.61724	1.45908e-06	3.85993e-05	5.64648
HMGB3	0.970091	11.1502	9.61684	1.45966e-06	3.85993e-05	5.64607
CORO1A	-2.63165	10.4235	-9.61394	1.4639e-06	3.85993e-05	5.64304
GRN	-1.20127	11.6966	-9.61261	1.46583e-06	3.85993e-05	5.64167
CCDC117	1.44414	10.5816	9.61203	1.46669e-06	3.85993e-05	5.64106
CCNJ	1.29617	9.79767	9.61166	1.46723e-06	3.85993e-05	5.64067
DNAJC22	1.99315	5.57963	9.60551	1.47626e-06	3.87793e-05	5.63427
ZNF22	1.14328	10.1037	9.59195	1.4964e-06	3.92168e-05	5.62015
MUS81	-1.28113	10.9369	-9.5907	1.49827e-06	3.92168e-05	5.61885
MFSD2A	-1.76389	3.20356	-9.58984	1.49956e-06	3.92168e-05	5.61795
RBM12B	1.0975	10.5481	9.58621	1.50501e-06	3.93012e-05	5.61417
HEMGN	1.90815	12.9747	9.57834	1.5169e-06	3.95533e-05	5.60596
OSBPL7	-1.41382	9.89242	-9.5726	1.52564e-06	3.97228e-05	5.59997
GPC2	-1.87346	6.06922	-9.56739	1.53362e-06	3.98718e-05	5.59453
PLOD3	-1.18544	11.6633	-9.56362	1.53942e-06	3.9964e-05	5.5906
HEY1	-2.59628	7.58012	-9.55763	1.54869e-06	4.01457e-05	5.58434
MRPS10	1.03898	11.9606	9.55166	1.55799e-06	4.03232e-05	5.57809
TCAF1	1.16875	11.104	9.55032	1.56009e-06	4.03232e-05	5.57669
DOT1L	-1.21558	12.1569	-9.5432	1.57127e-06	4.0553e-05	5.56924
CEPT1	1.04111	9.96261	9.5381	1.57934e-06	4.0702e-05	5.5639
CALB1	-2.57816	10.4522	-9.53127	1.59021e-06	4.09224e-05	5.55675
MMP14	-2.52819	7.36495	-9.52933	1.59331e-06	4.09428e-05	5.55471
PCNP	1.17327	12.2357	9.5278	1.59577e-06	4.09465e-05	5.5531
TRIM65	-1.01914	10.5934	-9.52183	1.60536e-06	4.10795e-05	5.54685
GP6	-3.93767	7.40538	-9.52169	1.60559e-06	4.10795e-05	5.5467
KLF3	0.944341	12.1511	9.51933	1.60941e-06	4.11178e-05	5.54423
TMEM167A	1.19952	12.0526	9.51706	1.61308e-06	4.11522e-05	5.54185
FLYWCH1	-1.26929	10.365	-9.51244	1.62061e-06	4.12816e-05	5.53699
ZNF213	-1.54925	9.46688	-9.51108	1.62282e-06	4.12816e-05	5.53557
CKMT1A	-2.54669	5.69334	-9.50155	1.63848e-06	4.16201e-05	5.52556
AACS	-1.12797	9.08359	-9.49867	1.64322e-06	4.16697e-05	5.52254
BRCA2	1.72178	9.57502	9.49752	1.64513e-06	4.16697e-05	5.52133
TRIM8	-1.41265	9.24833	-9.49604	1.64759e-06	4.16722e-05	5.51977
TMEM237	1.13489	8.92107	9.49123	1.6556e-06	4.18152e-05	5.51471
POLQ	1.01684	9.65378	9.47788	1.67805e-06	4.23217e-05	5.50066
DLX1	-1.47987	8.75731	-9.47101	1.68971e-06	4.25552e-05	5.49343
ARL4C	1.96382	4.28122	9.45265	1.72137e-06	4.3119e-05	5.47407
ANGEL2	1.00412	9.95753	9.45098	1.72428e-06	4.3119e-05	5.4723
CITED2	1.1878	12.4215	9.45075	1.72468e-06	4.3119e-05	5.47206
CD2AP	1.18322	12.1709	9.45051	1.72509e-06	4.3119e-05	5.47181
TMC6	-1.1989	13.2082	-9.45049	1.72513e-06	4.3119e-05	5.47179
FAM98B	1.91198	11.3519	9.44959	1.72671e-06	4.3119e-05	5.47084
SMIM8	1.23478	8.35523	9.44651	1.7321e-06	4.31926e-05	5.46758
ABCG2	3.81563	7.14132	9.4364	1.74991e-06	4.35323e-05	5.45691
TTC7A	-1.18388	9.5454	-9.43574	1.75108e-06	4.35323e-05	5.45621
TOR2A	-1.05385	9.75778	-9.43461	1.75309e-06	4.35323e-05	5.45501
KLF2	-2.21093	5.13831	-9.43132	1.75893e-06	4.36161e-05	5.45154
NYNRIN	0.943924	8.00821	9.41499	1.7883e-06	4.42822e-05	5.43426
ATRX	1.44695	10.603	9.39914	1.81731e-06	4.49228e-05	5.41747
RSAD2	2.64399	8.63813	9.39741	1.82051e-06	4.49228e-05	5.41563
NINJ1	-2.76369	7.21989	-9.39673	1.82178e-06	4.49228e-05	5.41491
MT-ATP8	1.20429	13.1555	9.39348	1.8278e-06	4.50086e-05	5.41146
TP53I3	-1.43808	7.01895	-9.3873	1.83932e-06	4.52293e-05	5.4049
ZBTB41	1.39672	9.39622	9.38357	1.84632e-06	4.53385e-05	5.40094
MAN1A2	1.18535	11.662	9.37583	1.86092e-06	4.56338e-05	5.39272
P3H1	-1.08849	11.1334	-9.3738	1.86478e-06	4.56651e-05	5.39056
ATG4A	1.15122	9.89195	9.36516	1.88125e-06	4.60048e-05	5.38138
PIK3C2A	1.02439	10.4186	9.36144	1.8884e-06	4.61161e-05	5.37741
RTL8A	-1.42966	10.0533	-9.3595	1.89214e-06	4.61436e-05	5.37535
SPECC1	1.51678	10.1467	9.33989	1.93038e-06	4.70114e-05	5.35446
PDP1	1.63207	6.9737	9.33628	1.93751e-06	4.71056e-05	5.35061
ETV6	-1.13543	8.15394	-9.33524	1.93956e-06	4.71056e-05	5.34951
LRRC40	1.116	10.3476	9.33314	1.94374e-06	4.71424e-05	5.34726
DECR2	-1.06688	8.43744	-9.3317	1.94659e-06	4.7147e-05	5.34573
ANKMY2	1.05999	11.0396	9.32233	1.96532e-06	4.74725e-05	5.33573
PAGE2	2.19437	4.70326	9.3223	1.96539e-06	4.74725e-05	5.33569
GRK6	-1.22547	11.6561	-9.29951	2.01178e-06	4.84037e-05	5.31133
MED4	1.57306	9.58522	9.29942	2.01198e-06	4.84037e-05	5.31123
MAGI1	-1.57864	9.78968	-9.29815	2.0146e-06	4.84037e-05	5.30987
RILP	-1.00857	9.83356	-9.29748	2.01597e-06	4.84037e-05	5.30916
TNFAIP3	-2.55172	9.29095	-9.29669	2.01762e-06	4.84037e-05	5.30831
LIN7B	-1.42519	6.89072	-9.2922	2.02692e-06	4.84985e-05	5.30351
EEFSEC	-1.06994	8.85814	-9.28896	2.03367e-06	4.85911e-05	5.30004
ECI1	-1.16404	11.2695	-9.28647	2.03887e-06	4.86037e-05	5.29737
TLX1	-2.66571	5.46185	-9.28608	2.03968e-06	4.86037e-05	5.29695
MINK1	-1.36374	11.4504	-9.28261	2.04696e-06	4.8606e-05	5.29323
DAGLA	-2.14965	4.63765	-9.28149	2.04931e-06	4.8606e-05	5.29203
DSC2	0.939015	10.2304	9.28098	2.05038e-06	4.8606e-05	5.29149
CCDC78	-2.28787	8.69929	-9.2808	2.05076e-06	4.8606e-05	5.2913
CAT	0.968658	12.7336	9.27926	2.05401e-06	4.86179e-05	5.28965
CARD19	-1.52844	8.27487	-9.27751	2.05771e-06	4.86406e-05	5.28776
CSTF3	0.999843	10.3982	9.26572	2.08278e-06	4.91675e-05	5.27512
CXXC5	-1.14242	11.1751	-9.24765	2.12185e-06	5.00232e-05	5.2557
REV3L	1.1414	10.6023	9.24619	2.12503e-06	5.00315e-05	5.25414
RHOG	-1.46038	11.9741	-9.24171	2.13487e-06	5.01964e-05	5.24932
CSRNP1	-1.18679	10.0029	-9.23928	2.1402e-06	5.0255e-05	5.24671
EML3	-1.43692	11.4592	-9.22743	2.16652e-06	5.08056e-05	5.23394
BACH2	-1.63326	8.69696	-9.21695	2.19007e-06	5.12899e-05	5.22265
NDUFA5	1.50718	12.4791	9.21256	2.2e-06	5.14022e-05	5.21792
SUSD6	-1.31755	10.0901	-9.21227	2.20067e-06	5.14022e-05	5.21761
EVI2B	-3.2853	8.02466	-9.20221	2.22367e-06	5.18083e-05	5.20675
AP4E1	1.11213	9.94851	9.2021	2.22391e-06	5.18083e-05	5.20663
RMI1	1.01418	9.51871	9.19998	2.22878e-06	5.18535e-05	5.20435
FN1	-3.61805	12.5995	-9.18634	2.26046e-06	5.24672e-05	5.1896
IRF7	-2.38766	6.94348	-9.18607	2.26108e-06	5.24672e-05	5.18931
SKA2	1.02576	11.0084	9.1792	2.27721e-06	5.27722e-05	5.18189
CD36	2.5117	7.86743	9.17745	2.28135e-06	5.27992e-05	5.17999
GRK5	-1.87737	6.06055	-9.17583	2.28517e-06	5.28185e-05	5.17824
SLC35F6	-1.34696	10.4242	-9.16017	2.32258e-06	5.36131e-05	5.16127
ZMIZ1	-1.2629	11.8721	-9.15843	2.32676e-06	5.36398e-05	5.15939
ISG15	-1.6541	8.25689	-9.15001	2.34719e-06	5.40215e-05	5.15026
FLOT1	-1.38484	12.44	-9.14805	2.35197e-06	5.40215e-05	5.14813
SCML2	1.21223	10.6571	9.14728	2.35384e-06	5.40215e-05	5.1473
MAF1	-1.12867	11.8239	-9.1466	2.35553e-06	5.40215e-05	5.14655
ANXA4	1.41089	9.48239	9.14295	2.36447e-06	5.41355e-05	5.1426
PPP1CB	1.10073	11.607	9.14114	2.3689e-06	5.41355e-05	5.14064
LTB4R	-1.30608	9.11392	-9.13932	2.3734e-06	5.41355e-05	5.13866
KMT2A	1.11254	11.9863	9.13889	2.37446e-06	5.41355e-05	5.13819
TTPAL	1.25804	9.72342	9.13835	2.37579e-06	5.41355e-05	5.1376
TPM2	-2.15611	6.59976	-9.13704	2.37902e-06	5.41395e-05	5.13618
SMIM3	-2.17681	8.18686	-9.13519	2.38361e-06	5.41402e-05	5.13417
PRPF39	1.18936	9.97191	9.13456	2.38516e-06	5.41402e-05	5.13349
MED25	-1.03099	11.3065	-9.13269	2.38981e-06	5.41762e-05	5.13145
ZMYM1	1.35801	9.33128	9.12875	2.39962e-06	5.42977e-05	5.12717
PDS5B	1.05995	10.3468	9.12807	2.4013e-06	5.42977e-05	5.12644
PTAR1	1.03375	10.4905	9.1218	2.41703e-06	5.45665e-05	5.11962
AKAP11	0.939455	10.8308	9.12024	2.42095e-06	5.45665e-05	5.11792
TWF2	-1.29656	9.8638	-9.11906	2.42393e-06	5.45665e-05	5.11664
DRAP1	-1.30933	11.4308	-9.11843	2.42552e-06	5.45665e-05	5.11595
SLF1	1.5398	9.43971	9.11454	2.43536e-06	5.45857e-05	5.11172
IL16	-1.60603	9.05576	-9.11445	2.4356e-06	5.45857e-05	5.11162
SELENOO	-1.24581	9.75301	-9.11444	2.43562e-06	5.45857e-05	5.11161
CUL5	1.12154	10.7582	9.11144	2.44323e-06	5.46459e-05	5.10835
FAM151A	-1.72596	2.56189	-9.11095	2.44448e-06	5.46459e-05	5.10781
FZR1	-1.11633	11.1218	-9.10836	2.4511e-06	5.4701e-05	5.10499
DENND6B	-1.55972	7.57596	-9.10715	2.45418e-06	5.4701e-05	5.10367
GIGYF1	-0.871077	12.3706	-9.10636	2.45621e-06	5.4701e-05	5.10281
SDC2	-3.01764	5.9527	-9.10241	2.46635e-06	5.48006e-05	5.09851
ANAPC10	1.48774	7.87386	9.10206	2.46725e-06	5.48006e-05	5.09812
ALG6	1.05459	9.6343	9.101	2.46997e-06	5.48006e-05	5.09697
CCDC130	-1.57919	9.52749	-9.09824	2.47709e-06	5.48556e-05	5.09396
SFXN3	-2.80178	6.44647	-9.09763	2.47865e-06	5.48556e-05	5.09331
VWA7	-2.09051	8.58101	-9.0928	2.49118e-06	5.50641e-05	5.08803
WFIKKN1	-1.11497	6.91494	-9.08999	2.49849e-06	5.51568e-05	5.08497
IL17REL	-1.49802	4.24284	-9.0792	2.52681e-06	5.56006e-05	5.07319
SH3RF2	2.46096	5.16656	9.07891	2.52757e-06	5.56006e-05	5.07288
ZMYM6	1.16387	8.82462	9.07797	2.53005e-06	5.56006e-05	5.07185
ANAPC4	1.01807	10.2823	9.07755	2.53115e-06	5.56006e-05	5.0714
DHFR	1.42748	12.1333	9.06821	2.55599e-06	5.60322e-05	5.06119
MID1	1.82881	5.43326	9.06675	2.55989e-06	5.60322e-05	5.0596
TPT1	1.00915	13.3752	9.0666	2.56029e-06	5.60322e-05	5.05943
TAOK1	1.16522	11.5012	9.06018	2.57753e-06	5.63398e-05	5.05241
OSBPL5	-1.8051	9.02584	-9.05658	2.58728e-06	5.64674e-05	5.04847
NFIB	1.24646	6.9054	9.05566	2.58975e-06	5.64674e-05	5.04747
MGRN1	-1.02431	11.0143	-9.04524	2.61817e-06	5.69611e-05	5.03606
TBC1D9B	-1.0294	11.7307	-9.045	2.61883e-06	5.69611e-05	5.0358
KCNH2	-1.96143	14.6938	-9.03979	2.63317e-06	5.71353e-05	5.03009
LPAR2	-2.93928	9.37478	-9.03921	2.63477e-06	5.71353e-05	5.02945
ASPSCR1	-0.918428	9.72629	-9.0383	2.6373e-06	5.71353e-05	5.02845
TAF13	1.347	9.67514	9.03741	2.63975e-06	5.71353e-05	5.02748
REX1BD	-1.25766	9.87141	-9.03417	2.64873e-06	5.72598e-05	5.02392
KBTBD7	1.1554	8.65317	9.02565	2.6725e-06	5.77031e-05	5.01459
MC1R	-1.33676	7.28521	-9.02127	2.68482e-06	5.78018e-05	5.00978
TBC1D25	-1.32837	9.09468	-9.02104	2.68548e-06	5.78018e-05	5.00952
VAMP8	-1.5462	11.1115	-9.02037	2.68735e-06	5.78018e-05	5.00879
FBXO46	-0.920036	9.91972	-9.01939	2.69013e-06	5.78018e-05	5.00771
ZNF672	-1.48322	11.2982	-9.01522	2.70195e-06	5.79854e-05	5.00313
ALDH4A1	-1.09478	10.3052	-9.01181	2.71163e-06	5.80782e-05	4.99939
RNPEPL1	-1.65305	11.3315	-9.01113	2.71357e-06	5.80782e-05	4.99864
YAF2	1.10077	8.68037	9.01022	2.71615e-06	5.80782e-05	4.99764
KMT5C	-1.39479	10.7222	-9.00909	2.71939e-06	5.80782e-05	4.9964
GALR3	-2.46344	3.60591	-9.00471	2.73195e-06	5.82761e-05	4.99158
TMEM245	0.97537	11.867	9.00329	2.73601e-06	5.82926e-05	4.99002
ZNF414	-1.21766	8.76086	-9.00091	2.74288e-06	5.83686e-05	4.9874
S100A16	-2.15641	5.28828	-8.99768	2.75222e-06	5.8497e-05	4.98385
HES4	-2.21696	7.85258	-8.99628	2.75626e-06	5.85127e-05	4.98231
ANKRD9	-1.75916	10.0098	-8.99377	2.76355e-06	5.85973e-05	4.97955
PIGF	1.14272	8.2214	8.98772	2.7812e-06	5.8901e-05	4.97289
PTK2B	-1.25431	11.7434	-8.98639	2.78511e-06	5.89132e-05	4.97143
ASIC3	-1.99599	8.523	-8.98013	2.80354e-06	5.92323e-05	4.96453
SRP9	1.13355	13.222	8.97501	2.81872e-06	5.9482e-05	4.95888
CLCF1	-1.39527	7.66343	-8.9717	2.82857e-06	5.96188e-05	4.95523
SIRPA	-2.49217	5.65389	-8.96929	2.83576e-06	5.96994e-05	4.95258
TIMM17B	-0.922288	11.1058	-8.96249	2.85617e-06	5.99904e-05	4.94508
ASPH	-1.20886	10.3915	-8.96194	2.85783e-06	5.99904e-05	4.94447
MYNN	1.12325	9.13576	8.9613	2.85975e-06	5.99904e-05	4.94376
ESCO2	1.1787	9.1607	8.95863	2.86783e-06	6.00856e-05	4.94082
LGALS9	-1.66517	7.30499	-8.95756	2.87107e-06	6.00856e-05	4.93963
COMMD10	1.15604	8.84921	8.95328	2.88408e-06	6.02864e-05	4.93491
PITPNB	1.03393	11.3275	8.95053	2.89248e-06	6.03907e-05	4.93186
ZNF624	1.28345	6.86908	8.9481	2.89991e-06	6.04745e-05	4.92918
ENKD1	-1.27221	8.43857	-8.9466	2.90449e-06	6.04988e-05	4.92753
MAPRE1	0.980686	12.8972	8.94459	2.91068e-06	6.05564e-05	4.9253
APOL1	-1.10457	8.63279	-8.94014	2.92441e-06	6.07707e-05	4.92038
NAGA	-0.984375	10.3457	-8.93635	2.93615e-06	6.09222e-05	4.91619
LARP4	1.34257	12.0767	8.93557	2.93858e-06	6.09222e-05	4.91532
REN	-4.2885	5.694	-8.93426	2.94264e-06	6.0935e-05	4.91388
SLC26A1	-1.51881	8.39723	-8.93155	2.9511e-06	6.1031e-05	4.91088
PLEKHO1	-1.73752	8.19343	-8.93057	2.95417e-06	6.1031e-05	4.90979
TMEM131L	1.45651	10.9164	8.91746	2.99545e-06	6.18117e-05	4.89527
DLK1	-1.98985	9.95803	-8.91375	3.00726e-06	6.19831e-05	4.89116
NCF4	-3.02135	5.01336	-8.9117	3.01379e-06	6.20456e-05	4.88889
ARFIP1	1.09448	9.61346	8.90374	3.03934e-06	6.24988e-05	4.88006
ALDOA	-1.24117	9.94218	-8.902	3.04496e-06	6.2519e-05	4.87812
PLCL2	2.45939	5.48984	8.90125	3.04738e-06	6.2519e-05	4.87729
LTBP1	1.18905	11.3981	8.8897	3.08495e-06	6.31646e-05	4.86447
PALM3	2.56307	9.70487	8.88939	3.08599e-06	6.31646e-05	4.86412
GPAT3	-1.735	9.66349	-8.88766	3.09165e-06	6.32076e-05	4.8622
PTPN4	1.09017	9.63706	8.88474	3.10127e-06	6.3331e-05	4.85895
SHARPIN	-1.39055	10.6553	-8.88092	3.11387e-06	6.35151e-05	4.85471
CCND1	-3.00371	7.72041	-8.87905	3.12005e-06	6.35679e-05	4.85263
MAGEC2	1.32444	10.6683	8.87676	3.12767e-06	6.36498e-05	4.85008
GPR85	-2.13461	7.35318	-8.87507	3.1333e-06	6.36913e-05	4.8482
KBTBD6	1.45351	8.67222	8.87274	3.14106e-06	6.37758e-05	4.84561
CAV2	1.03629	11.0601	8.86932	3.15253e-06	6.39354e-05	4.8418
METTL4	0.912405	9.91591	8.86462	3.16834e-06	6.41142e-05	4.83656
BAHCC1	-1.093	10.5226	-8.86352	3.17202e-06	6.41142e-05	4.83535
TMED7	1.3155	10.0373	8.86285	3.17429e-06	6.41142e-05	4.8346
TMBIM4	1.35645	8.17491	8.8624	3.17584e-06	6.41142e-05	4.83409
RASGRP4	-2.25803	8.12144	-8.85921	3.18663e-06	6.41457e-05	4.83054
GTPBP1	-0.95942	11.4843	-8.85845	3.18922e-06	6.41457e-05	4.82969
MORC3	1.04361	10.9493	8.858	3.19072e-06	6.41457e-05	4.8292
GDF15	-4.93759	9.42076	-8.85766	3.19189e-06	6.41457e-05	4.82882
PNKP	-1.16227	10.2207	-8.84984	3.2186e-06	6.46092e-05	4.8201
FAM160B2	-1.33974	10.6511	-8.83935	3.25481e-06	6.52189e-05	4.80839
TRAPPC12	-1.0155	10.8083	-8.83857	3.25752e-06	6.52189e-05	4.80752
FOXR2	2.25722	3.85916	8.83785	3.26003e-06	6.52189e-05	4.80671
GABRE	-2.8805	10.7085	-8.83599	3.2665e-06	6.52365e-05	4.80464
BTRC	0.917199	10.3958	8.83548	3.26827e-06	6.52365e-05	4.80407
PIK3CG	-1.91329	11.207	-8.83173	3.28136e-06	6.5424e-05	4.79989
MZT2A	-0.958243	10.8378	-8.81786	3.33034e-06	6.63258e-05	4.78438
KIF4B	1.91572	4.02873	8.80901	3.36201e-06	6.68047e-05	4.77448
UBE2S	-1.07428	12.7499	-8.80728	3.36825e-06	6.68047e-05	4.77253
TPBG	-2.91449	4.58789	-8.80714	3.36874e-06	6.68047e-05	4.77238
IL6R	-1.01494	5.11569	-8.80561	3.37425e-06	6.68047e-05	4.77067
SLC35E4	-1.83448	6.90687	-8.80488	3.3769e-06	6.68047e-05	4.76985
SELENOH	-1.01531	8.78184	-8.80484	3.37703e-06	6.68047e-05	4.76981
KLHL33	-2.49127	3.65854	-8.80088	3.39139e-06	6.69966e-05	4.76537
ZNF24	1.13792	12.3878	8.80008	3.39429e-06	6.69966e-05	4.76447
FCHO2	0.960922	9.11013	8.796	3.40913e-06	6.72127e-05	4.75991
ASAP3	-1.81739	9.77409	-8.79484	3.4134e-06	6.72127e-05	4.7586
PKN2	1.41976	10.5099	8.79395	3.41663e-06	6.72127e-05	4.75761
CORO6	-3.51891	7.39877	-8.79041	3.42962e-06	6.73525e-05	4.75364
TMSB10	-1.45375	12.8735	-8.78994	3.43134e-06	6.73525e-05	4.75311
DNA2	0.99922	10.9916	8.7884	3.43702e-06	6.73891e-05	4.75138
DCUN1D4	1.0195	10.2377	8.78716	3.44161e-06	6.74045e-05	4.74998
IDH2	-1.78018	11.7353	-8.78572	3.44689e-06	6.74333e-05	4.74838
ZUP1	1.00093	9.98484	8.76847	3.51127e-06	6.85727e-05	4.72901
SMIM29	-1.97332	8.37395	-8.76805	3.51287e-06	6.85727e-05	4.72853
FAM204A	1.10449	9.37377	8.76323	3.53109e-06	6.88524e-05	4.72311
FGFR1	-3.72753	5.93897	-8.76067	3.54081e-06	6.89659e-05	4.72024
AKAP9	0.993103	11.3786	8.75464	3.56382e-06	6.93379e-05	4.71345
RAMAC	1.34336	9.45618	8.75145	3.57606e-06	6.94996e-05	4.70987
NXT2	1.2305	9.09821	8.74494	3.60119e-06	6.98758e-05	4.70254
AOX1	1.93723	4.72623	8.74398	3.60491e-06	6.98758e-05	4.70145
PLEKHN1	-2.1028	5.37279	-8.74338	3.60726e-06	6.98758e-05	4.70077
XAB2	-0.891877	11.6728	-8.73891	3.62464e-06	7.01359e-05	4.69574
RCHY1	0.932485	10.0534	8.72933	3.6622e-06	7.0727e-05	4.68495
SERPINE1	-2.4602	5.53781	-8.72909	3.66318e-06	7.0727e-05	4.68467
ASIC1	1.7431	7.88214	8.72061	3.69679e-06	7.12349e-05	4.6751
PAQR6	-2.43213	7.41397	-8.72042	3.69754e-06	7.12349e-05	4.67489
USP20	-1.43075	13.1297	-8.71893	3.70348e-06	7.12719e-05	4.67321
C11orf58	1.08306	12.4449	8.71676	3.71217e-06	7.13615e-05	4.67076
FNBP1L	1.19437	9.45981	8.71355	3.72504e-06	7.15313e-05	4.66713
SPIN1	0.892034	10.3994	8.71094	3.73553e-06	7.16551e-05	4.66419
ARSK	1.05489	8.43989	8.70722	3.75056e-06	7.18654e-05	4.65998
EGFL7	-1.64365	11.2107	-8.69937	3.78252e-06	7.23995e-05	4.6511
PHF6	0.957553	11.8502	8.69744	3.79037e-06	7.24715e-05	4.64893
TAF10	-1.2142	8.86507	-8.69497	3.80052e-06	7.2587e-05	4.64613
PASD1	0.985941	9.33133	8.69261	3.81023e-06	7.2694e-05	4.64346
CC2D1A	-1.403	10.8885	-8.68762	3.83083e-06	7.30085e-05	4.63781
MOGS	-0.873669	11.1896	-8.68552	3.83953e-06	7.3065e-05	4.63544
ZFPM2	0.836314	10.2439	8.68492	3.84205e-06	7.3065e-05	4.63475
SNX22	2.00143	8.44322	8.68104	3.8582e-06	7.32934e-05	4.63035
ATG12	1.00982	10.6105	8.67833	3.86954e-06	7.343e-05	4.62728
AKR1E2	-1.47319	8.08595	-8.67019	3.90377e-06	7.40003e-05	4.61806
SPDYC	-2.09164	9.2792	-8.66864	3.91033e-06	7.40268e-05	4.6163
RASA2	1.26117	9.66118	8.66788	3.91353e-06	7.40268e-05	4.61544
AASDH	0.877975	9.55085	8.6598	3.94798e-06	7.45987e-05	4.60627
ATP5F1D	-1.08424	11.6036	-8.65713	3.95941e-06	7.46625e-05	4.60324
IZUMO4	-2.19722	5.72724	-8.65704	3.95979e-06	7.46625e-05	4.60314
HEXD	-1.46307	9.35078	-8.64934	3.993e-06	7.52085e-05	4.59439
PPP2R5E	0.904807	10.7451	8.64824	3.99777e-06	7.52185e-05	4.59314
ZNF431	1.2997	10.3535	8.64667	4.0046e-06	7.52368e-05	4.59135
MIGA1	1.2617	8.13301	8.64606	4.00724e-06	7.52368e-05	4.59066
RHOT2	-1.21776	12.5872	-8.64063	4.03093e-06	7.56013e-05	4.58449
RTL9	2.4306	5.79252	8.63836	4.04089e-06	7.57079e-05	4.5819
YIF1A	-1.14535	10.8033	-8.63328	4.06325e-06	7.60463e-05	4.57612
ATL2	1.08476	11.4694	8.63208	4.06852e-06	7.60646e-05	4.57477
LEPROT	0.983597	11.2088	8.62777	4.08766e-06	7.62105e-05	4.56985
TRABD	-1.59112	11.1753	-8.62754	4.08867e-06	7.62105e-05	4.56959
CASP6	0.994826	9.50202	8.62741	4.08924e-06	7.62105e-05	4.56945
H2BC8	-0.849381	9.66325	-8.62627	4.09431e-06	7.62247e-05	4.56815
LGALS1	-1.84641	12.475	-8.62449	4.10223e-06	7.6292e-05	4.56612
CELSR3	-1.57043	8.15248	-8.62086	4.11847e-06	7.64781e-05	4.56199
FBXL14	-1.46828	8.50788	-8.61966	4.12383e-06	7.64781e-05	4.56062
MT-CO2	-1.00426	17.2798	-8.61918	4.126e-06	7.64781e-05	4.56007
STAT6	-1.27637	11.5437	-8.6184	4.12952e-06	7.64781e-05	4.55918
UBE2E1	0.81262	11.3793	8.61732	4.13434e-06	7.64874e-05	4.55796
METRN	-1.60891	8.94462	-8.6152	4.14392e-06	7.65847e-05	4.55553
SPRYD3	-1.25962	9.72286	-8.61379	4.15026e-06	7.66218e-05	4.55393
FGFRL1	-1.35482	11.0726	-8.6108	4.16379e-06	7.67916e-05	4.55052
LTN1	1.1321	11.3536	8.60691	4.18146e-06	7.69659e-05	4.54609
B4GALT7	-1.0481	8.95305	-8.60681	4.18194e-06	7.69659e-05	4.54597
BUD31	0.90325	11.2848	8.60502	4.19009e-06	7.70358e-05	4.54393
UBLCP1	0.981218	10.5927	8.60407	4.19445e-06	7.7036e-05	4.54284
SLC33A1	1.64415	8.09713	8.60041	4.21119e-06	7.72633e-05	4.53867
SLC9A1	-1.07237	10.0501	-8.59618	4.23063e-06	7.75397e-05	4.53384
CNTROB	-0.907575	10.687	-8.59259	4.24723e-06	7.77635e-05	4.52974
IER2	-1.19058	10.7175	-8.58813	4.26797e-06	7.78676e-05	4.52463
GLIPR2	1.79905	9.51361	8.58778	4.26959e-06	7.78676e-05	4.52424
NPW	-1.17222	6.21818	-8.58707	4.27288e-06	7.78676e-05	4.52343
PAGE5	1.20096	10.8844	8.58703	4.27305e-06	7.78676e-05	4.52339
VPS51	-0.968527	11.2686	-8.58664	4.27491e-06	7.78676e-05	4.52293
TTYH3	-2.29868	8.97691	-8.58381	4.28812e-06	7.80279e-05	4.5197
STON2	-1.03998	9.87312	-8.5828	4.29283e-06	7.80335e-05	4.51855
UNC119	-1.09644	9.24794	-8.58165	4.29826e-06	7.80519e-05	4.51723
HELZ	1.21077	11.5134	8.57946	4.30852e-06	7.81581e-05	4.51473
LMNTD2	-2.88903	7.62664	-8.57621	4.32382e-06	7.82886e-05	4.51102
CSNK1G2	-1.07881	11.9677	-8.57588	4.32539e-06	7.82886e-05	4.51063
PDLIM7	-1.02052	11.4442	-8.57512	4.32898e-06	7.82886e-05	4.50977
SMAD3	-1.34556	11.1746	-8.56639	4.37049e-06	7.88785e-05	4.49977
ANXA11	-1.19882	13.0191	-8.56639	4.3705e-06	7.88785e-05	4.49976
RPRD1A	1.07293	11.0626	8.56517	4.37633e-06	7.89032e-05	4.49837
ERGIC2	1.04022	10.0816	8.56151	4.39387e-06	7.91389e-05	4.49418
DMWD	-1.13738	10.6664	-8.56	4.40111e-06	7.91887e-05	4.49245
YTHDC2	0.848049	10.7796	8.5538	4.43105e-06	7.96465e-05	4.48535
KLHL17	-1.46101	10.0581	-8.54958	4.4516e-06	7.98468e-05	4.4805
B3GALT9	0.919268	8.66583	8.54923	4.45327e-06	7.98468e-05	4.48011
FEZ1	-1.54105	8.28027	-8.54719	4.46325e-06	7.98468e-05	4.47776
PPP4R2	1.48408	10.8364	8.54677	4.4653e-06	7.98468e-05	4.47728
YOD1	1.06322	12.2593	8.54609	4.46862e-06	7.98468e-05	4.4765
GDA	1.52425	8.81491	8.54583	4.46989e-06	7.98468e-05	4.47621
SYNPO2L	1.89361	4.97899	8.54504	4.47377e-06	7.98468e-05	4.4753
ARAF	-0.928152	11.5166	-8.53721	4.51231e-06	8.04536e-05	4.46631
IKZF5	1.24057	9.55045	8.53414	4.52753e-06	8.05761e-05	4.46278
PHC2	-0.934536	11.2291	-8.53399	4.52828e-06	8.05761e-05	4.46261
NFKBIE	-1.37215	9.10982	-8.53199	4.53822e-06	8.06145e-05	4.46031
SYT3	-1.7081	6.77341	-8.53172	4.53954e-06	8.06145e-05	4.46
PPP2R3C	1.16568	8.83084	8.53054	4.54545e-06	8.06384e-05	4.45864
FAAP20	-1.03709	10.8676	-8.52684	4.56393e-06	8.07382e-05	4.45439
MRPL33	1.271	9.35465	8.52646	4.5658e-06	8.07382e-05	4.45396
NPIPB6	-1.86558	3.44579	-8.52636	4.56629e-06	8.07382e-05	4.45385
ENDOG	-1.73519	8.85738	-8.52576	4.56931e-06	8.07382e-05	4.45316
MPP7	2.06106	5.1293	8.52173	4.58957e-06	8.10152e-05	4.44852
NME3	-1.24346	9.20729	-8.52065	4.59499e-06	8.10302e-05	4.44728
HSPA6	-3.72692	6.60492	-8.51925	4.60208e-06	8.10744e-05	4.44567
APOH	0.900084	2.6842	8.51537	4.6217e-06	8.12501e-05	4.44121
MIB2	-1.88145	10.3048	-8.51331	4.6322e-06	8.12501e-05	4.43883
PPIL4	1.05323	10.5538	8.51255	4.63606e-06	8.12501e-05	4.43796
RFX1	-1.10032	10.1241	-8.5124	4.63684e-06	8.12501e-05	4.43778
ZNF566	1.26549	8.35204	8.51214	4.63816e-06	8.12501e-05	4.43748
DDX6	1.09457	12.5757	8.51186	4.63958e-06	8.12501e-05	4.43716
PIGO	-0.860326	9.46823	-8.5004	4.69838e-06	8.21985e-05	4.42397
DUOX2	-2.38191	4.54468	-8.4953	4.72482e-06	8.25794e-05	4.41809
TP53I13	-1.51689	9.66397	-8.4937	4.73315e-06	8.26434e-05	4.41624
ITGB3BP	1.03833	9.97874	8.48961	4.75445e-06	8.28044e-05	4.41153
SRCIN1	-1.67617	5.30173	-8.48947	4.75519e-06	8.28044e-05	4.41137
CARNMT1	1.41995	9.53621	8.48924	4.7564e-06	8.28044e-05	4.4111
IL6	-2.87632	5.0525	-8.48669	4.76976e-06	8.29554e-05	4.40817
CENPQ	1.00616	8.93357	8.47934	4.80854e-06	8.35478e-05	4.39968
NCK1	0.873099	9.53562	8.47731	4.81933e-06	8.36532e-05	4.39733
KLHL23	1.48622	10.8452	8.4696	4.86044e-06	8.42841e-05	4.38843
RSBN1L	1.28665	10.8678	8.46794	4.86932e-06	8.43556e-05	4.38651
FRYL	1.36044	11.3712	8.46484	4.88605e-06	8.45625e-05	4.38292
APBA3	-1.19266	9.18496	-8.46245	4.89893e-06	8.46311e-05	4.38016
PNRC2	0.960116	12.9573	8.46233	4.89957e-06	8.46311e-05	4.38002
TMEM50B	0.954857	9.98854	8.45378	4.94604e-06	8.53505e-05	4.37013
TMEM168	0.939947	10.5355	8.4477	4.97936e-06	8.58419e-05	4.36309
CKMT1B	-2.12068	5.98331	-8.4461	4.98814e-06	8.58437e-05	4.36125
ST6GALNAC4	-1.75757	9.7141	-8.44592	4.98916e-06	8.58437e-05	4.36103
ARTN	-1.21274	4.29962	-8.44402	4.99966e-06	8.59407e-05	4.35883
NCKIPSD	-1.16382	9.83681	-8.44134	5.01447e-06	8.61117e-05	4.35573
UBR1	0.955325	10.7044	8.43855	5.02995e-06	8.62939e-05	4.3525
CENPI	1.04616	9.68224	8.4307	5.0738e-06	8.69619e-05	4.3434
BRWD1	0.891812	11.2525	8.42916	5.0825e-06	8.70268e-05	4.3416
ZYG11B	1.11274	10.4288	8.42675	5.09605e-06	8.71744e-05	4.33881
NIPSNAP3A	1.02859	10.1882	8.42442	5.10923e-06	8.73155e-05	4.33611
TMEM250	-1.00044	10.8622	-8.42116	5.1277e-06	8.75466e-05	4.33232
SPRR2D	-5.94389	5.58585	-8.41957	5.13674e-06	8.76166e-05	4.33047
GAB2	-3.30007	11.1734	-8.41497	5.16297e-06	8.79793e-05	4.32514
UAP1L1	-1.32588	8.61192	-8.41389	5.16917e-06	8.80002e-05	4.32388
ACADM	0.975005	11.7909	8.41269	5.17604e-06	8.80324e-05	4.32249
BIRC6	1.16412	12.1382	8.39934	5.25324e-06	8.9191e-05	4.30697
BMI1	1.11596	10.9568	8.39917	5.25423e-06	8.9191e-05	4.30677
PHLDB3	-2.05162	8.06764	-8.39822	5.25976e-06	8.91994e-05	4.30566
CRYAB	-1.36406	6.59759	-8.39349	5.28748e-06	8.95836e-05	4.30015
HSPG2	-2.5709	13.1624	-8.3897	5.30975e-06	8.98749e-05	4.29575
TMTC3	1.27899	8.79602	8.38825	5.31834e-06	8.99342e-05	4.29405
MUC19	-1.96266	6.33556	-8.38378	5.34478e-06	9.01615e-05	4.28885
STC1	-3.31472	4.56622	-8.38364	5.34564e-06	9.01615e-05	4.28869
UBA3	1.10082	10.1183	8.3834	5.34705e-06	9.01615e-05	4.28841
CD276	-1.65462	7.34872	-8.38129	5.35958e-06	9.02867e-05	4.28596
MAPK14	0.920118	12.1172	8.3751	5.39663e-06	9.07949e-05	4.27873
ZBTB37	1.29571	9.95943	8.37453	5.4e-06	9.07949e-05	4.27808
HSF4	-2.25264	8.31894	-8.3729	5.40985e-06	9.08742e-05	4.27617
APPL1	1.23401	9.70822	8.37015	5.42638e-06	9.10655e-05	4.27297
COL7A1	-1.75999	6.39858	-8.3688	5.43455e-06	9.11163e-05	4.27139
RAB11FIP3	-1.15866	9.69484	-8.36645	5.44882e-06	9.1269e-05	4.26864
TTC7B	-1.68036	10.349	-8.36498	5.4577e-06	9.13313e-05	4.26694
ABHD4	-2.2353	9.38477	-8.35972	5.48977e-06	9.17813e-05	4.26079
EIF4EBP2	0.783152	13.3149	8.3539	5.52546e-06	9.22908e-05	4.254
PHOSPHO2	1.52343	7.21601	8.34961	5.55198e-06	9.25992e-05	4.24898
POGLUT3	0.95493	10.7217	8.34922	5.55438e-06	9.25992e-05	4.24852
KMT2C	1.34947	12.289	8.34806	5.56157e-06	9.26318e-05	4.24717
GUSB	-1.00157	11.9504	-8.34313	5.59223e-06	9.29892e-05	4.2414
SRF	-1.02789	11.6083	-8.34231	5.59736e-06	9.29892e-05	4.24044
ZNF688	-1.34562	6.77154	-8.34169	5.60123e-06	9.29892e-05	4.23972
STXBP5L	1.73091	4.53608	8.34109	5.60497e-06	9.29892e-05	4.23902
ANKRD36C	1.30413	7.33953	8.33976	5.61329e-06	9.29892e-05	4.23746
NPIPB15	-2.0979	4.57798	-8.33956	5.61454e-06	9.29892e-05	4.23723
CLIP2	-3.12974	8.76984	-8.33816	5.62334e-06	9.30478e-05	4.23559
WDR90	-1.55443	7.98282	-8.33512	5.64239e-06	9.32456e-05	4.23204
ZNF510	1.17239	9.86068	8.33458	5.64582e-06	9.32456e-05	4.2314
TMEM214	-0.819458	11.8069	-8.33177	5.66359e-06	9.34518e-05	4.22811
VSIG4	-3.64969	5.07099	-8.32645	5.69732e-06	9.39209e-05	4.22188
CNOT3	-0.950884	11.4859	-8.32373	5.71463e-06	9.39861e-05	4.2187
CST3	-1.30017	10.9354	-8.32346	5.71638e-06	9.39861e-05	4.21838
PKIB	0.995188	9.10956	8.32333	5.7172e-06	9.39861e-05	4.21823
RHOC	-1.14449	11.6908	-8.32207	5.72528e-06	9.40316e-05	4.21675
EMC9	-1.60395	7.23618	-8.32002	5.73835e-06	9.4159e-05	4.21436
SOCS4	1.01207	9.72618	8.31751	5.75451e-06	9.43367e-05	4.21141
KIF20B	1.25616	10.9051	8.31587	5.76508e-06	9.44225e-05	4.20948
CSPG5	1.11098	7.76932	8.31326	5.78192e-06	9.46108e-05	4.20642
G2E3	1.08894	10.1654	8.31137	5.79418e-06	9.47238e-05	4.2042
SPPL2B	-1.6537	10.5705	-8.3095	5.80627e-06	9.48339e-05	4.20202
RBM27	1.6017	9.68625	8.30466	5.83782e-06	9.52614e-05	4.19633
AP2S1	-0.908779	11.6581	-8.30087	5.86263e-06	9.55782e-05	4.19189
PEX2	1.09279	9.65956	8.29912	5.87415e-06	9.56778e-05	4.18983
NDUFS7	-0.976587	10.629	-8.29828	5.87967e-06	9.56797e-05	4.18884
DBT	0.949693	9.93121	8.29684	5.88915e-06	9.56839e-05	4.18715
SETD7	-2.22598	6.67356	-8.29525	5.89965e-06	9.56839e-05	4.18529
PPP1R16B	-2.35796	9.75432	-8.29524	5.89972e-06	9.56839e-05	4.18527
ASH1L	1.01278	11.1207	8.29496	5.90154e-06	9.56839e-05	4.18495
RBMS1	2.73398	6.10809	8.29412	5.90711e-06	9.56866e-05	4.18396
ANO8	-2.53298	9.49763	-8.28947	5.93795e-06	9.60192e-05	4.1785
CCRL2	-2.23426	6.85823	-8.28939	5.93849e-06	9.60192e-05	4.1784
BMP10	-2.29559	4.60713	-8.28714	5.95348e-06	9.61737e-05	4.17576
SH3BGR	-2.37533	5.51362	-8.28418	5.9733e-06	9.64059e-05	4.17227
ATP2A3	-3.35855	13.0829	-8.28319	5.97996e-06	9.64255e-05	4.1711
AFF4	1.07803	11.7657	8.27997	6.00154e-06	9.66854e-05	4.16733
ITGB2	-2.3275	6.27854	-8.27717	6.02045e-06	9.69019e-05	4.16403
GYPC	-1.3606	12.833	-8.27631	6.02629e-06	9.69078e-05	4.16301
GAPVD1	0.889133	12.627	8.27207	6.05501e-06	9.72813e-05	4.15802
PLCB3	-1.08397	10.9066	-8.26858	6.07878e-06	9.75746e-05	4.15392
SMIM10	1.45017	9.16358	8.26545	6.10017e-06	9.78293e-05	4.15023
TVP23B	0.975362	8.44642	8.26338	6.11442e-06	9.79691e-05	4.14778
GPR55	-1.97444	4.85471	-8.26232	6.12168e-06	9.79967e-05	4.14654
ST3GAL1	-1.43898	8.84949	-8.25828	6.14951e-06	9.83533e-05	4.14178
COX15	0.891571	10.0051	8.2555	6.16876e-06	9.85722e-05	4.1385
HMGB1	1.20631	13.6009	8.25036	6.20455e-06	9.90545e-05	4.13244
HELZ2	-2.41452	9.89088	-8.24923	6.21246e-06	9.90915e-05	4.1311
COASY	-0.911107	12.089	-8.24367	6.25138e-06	9.96226e-05	4.12455
TWSG1	1.0004	10.7391	8.24035	6.27482e-06	9.99062e-05	4.12062
GRAMD1A	-1.21496	11.3083	-8.23224	6.33237e-06	0.000100732	4.11105
NEIL1	-2.03936	6.82589	-8.22951	6.35194e-06	0.000100939	4.10781
HPF1	1.12853	9.53258	8.22883	6.35679e-06	0.000100939	4.10701
FAIM2	2.29979	4.34658	8.22278	6.40026e-06	0.000101538	4.09986
CIZ1	-0.891727	13.6579	-8.2199	6.4211e-06	0.000101778	4.09645
ROCK2	1.02167	11.1978	8.2184	6.43199e-06	0.000101859	4.09467
CEP350	1.15409	11.8969	8.21754	6.43822e-06	0.000101867	4.09366
GCK	2.10117	5.21239	8.21314	6.47029e-06	0.000102283	4.08844
RILPL1	-1.34797	8.30062	-8.21203	6.47837e-06	0.000102319	4.08713
TUBB3	-1.77463	4.63885	-8.21105	6.48554e-06	0.000102341	4.08598
SELENOM	-1.42511	6.83775	-8.2081	6.50717e-06	0.000102532	4.08248
DCK	1.48716	9.79669	8.20782	6.50926e-06	0.000102532	4.08214
NPAS1	-2.44792	6.21045	-8.20608	6.52205e-06	0.000102643	4.08009
SPRR2F	3.08204	4.90404	8.20524	6.5282e-06	0.000102648	4.0791
TMEM37	1.89525	4.80126	8.20394	6.53781e-06	0.000102708	4.07755
SLC39A3	-1.3847	10.9667	-8.20227	6.55019e-06	0.000102811	4.07557
SOSTDC1	-3.10511	8.27338	-8.19651	6.59296e-06	0.000103391	4.06874
ARHGAP39	-1.27973	8.74058	-8.19505	6.6038e-06	0.000103469	4.06702
SREK1IP1	1.86473	10.179	8.19041	6.63853e-06	0.000103907	4.06151
CELF3	2.78169	4.24911	8.18976	6.64348e-06	0.000103907	4.06073
IER3	-1.49435	7.60346	-8.1857	6.67401e-06	0.000104292	4.05592
CFP	-2.64361	3.7169	-8.18337	6.69166e-06	0.000104476	4.05315
SCN1B	-1.6167	5.36443	-8.18162	6.70492e-06	0.000104542	4.05107
PCBP1	-1.22354	9.96871	-8.18125	6.7077e-06	0.000104542	4.05064
GPAA1	-1.17219	11.7424	-8.17924	6.72304e-06	0.000104689	4.04824
ANKRD46	1.04483	8.96107	8.17828	6.73035e-06	0.000104711	4.0471
BAAT	2.16967	4.95435	8.17126	6.78406e-06	0.000105454	4.03876
DENND1B	1.12608	9.67017	8.16593	6.82514e-06	0.000105999	4.03243
CENPF	1.03708	12.5249	8.16372	6.84228e-06	0.000106172	4.0298
EGLN3	-1.227	8.82368	-8.15469	6.9127e-06	0.000107171	4.01906
MAPK8IP2	1.98551	6.26613	8.15224	6.93194e-06	0.000107375	4.01614
ING3	0.873075	10.4456	8.15118	6.94031e-06	0.000107391	4.01487
NUMBL	-1.76963	10.1165	-8.15057	6.9451e-06	0.000107391	4.01415
ARL6IP1	0.904896	12.4345	8.14913	6.9565e-06	0.000107474	4.01243
ACOT11	-2.72213	4.43478	-8.1474	6.97015e-06	0.000107591	4.01037
AP1G2	-1.34543	9.53461	-8.13861	7.04008e-06	0.000108548	3.9999
COX11	0.807597	10.2852	8.13743	7.04954e-06	0.000108548	3.99849
SPATA20	-2.67218	6.70746	-8.1373	7.05055e-06	0.000108548	3.99834
TBCA	0.983648	11.4963	8.13203	7.09291e-06	0.000109105	3.99205
MAP3K10	-2.10879	9.1165	-8.12884	7.11868e-06	0.000109406	3.98825
CEP43	1.21511	9.24346	8.12463	7.15288e-06	0.000109837	3.98322
GRPEL2	1.03071	10.2519	8.12288	7.16714e-06	0.00010996	3.98113
EGLN1	-1.25567	8.61478	-8.119	7.19886e-06	0.000110351	3.97649
GGPS1	1.02875	9.36222	8.11712	7.21432e-06	0.000110493	3.97424
UBXN6	-1.34892	11.3099	-8.11389	7.24086e-06	0.000110803	3.97039
ZBTB33	1.13495	10.9716	8.11261	7.25142e-06	0.000110869	3.96886
BICRA	-1.18181	9.34175	-8.11144	7.26115e-06	0.000110922	3.96745
NSMCE2	1.03873	10.0393	8.10605	7.30583e-06	0.000111508	3.96101
EXOC5	1.02431	11.3084	8.10473	7.31681e-06	0.00011158	3.95944
SUB1	1.27609	12.8842	8.10164	7.34272e-06	0.000111878	3.95573
ZC3H12C	-1.17226	7.38859	-8.1	7.35646e-06	0.000111991	3.95377
ZNF626	1.37117	7.53325	8.09826	7.37101e-06	0.000112117	3.95169
SYBU	1.68991	7.95827	8.09515	7.39725e-06	0.000112419	3.94797
PTGIR	-1.92201	5.56025	-8.09377	7.40888e-06	0.000112499	3.94632
TM9SF3	0.917676	12.3055	8.08782	7.45939e-06	0.000113169	3.93919
ANKRD55	-2.01557	7.17504	-8.08603	7.47462e-06	0.000113303	3.93705
EMP1	-1.64707	3.26136	-8.08453	7.48748e-06	0.000113401	3.93524
DCAF15	-1.04838	11.4254	-8.07767	7.54636e-06	0.000114195	3.92702
SCYL1	-0.881439	11.8832	-8.07628	7.55834e-06	0.000114279	3.92536
COMMD2	0.863238	10.2079	8.0746	7.57291e-06	0.000114401	3.92334
SEC61G	1.05366	9.94848	8.07342	7.58308e-06	0.000114457	3.92193
ANXA6	0.989361	9.36065	8.07203	7.5952e-06	0.000114475	3.92025
AHSP	2.64152	7.38486	8.0718	7.59716e-06	0.000114475	3.91998
ARHGEF12	0.976385	12.6473	8.07066	7.60706e-06	0.000114526	3.91861
SPSB2	-1.08008	7.8035	-8.06958	7.61647e-06	0.000114571	3.91732
SERHL2	1.21538	8.88678	8.05777	7.72009e-06	0.000116031	3.90313
SVIP	1.06324	10.4997	8.05518	7.74299e-06	0.000116276	3.90003
ZNF292	1.13981	10.0466	8.05163	7.77457e-06	0.000116652	3.89575
HOXB5	-1.57564	6.4333	-8.04805	7.80656e-06	0.000117032	3.89144
TEX19	1.2049	6.90441	8.04648	7.82057e-06	0.000117067	3.88956
TRADD	-1.29373	8.99538	-8.04631	7.82211e-06	0.000117067	3.88935
ACADVL	-1.50682	13.0061	-8.04173	7.86329e-06	0.000117513	3.88384
SLC13A4	2.45012	7.05803	8.04109	7.86908e-06	0.000117513	3.88307
TEFM	1.38052	8.09328	8.04078	7.87181e-06	0.000117513	3.88271
TFE3	-1.26535	10.9882	-8.03971	7.88148e-06	0.000117558	3.88142
GPATCH11	0.96536	10.3563	8.03778	7.89894e-06	0.00011772	3.87909
RNF138	1.59645	11.3479	8.03493	7.92489e-06	0.000118007	3.87565
SNX4	0.86058	10.5976	8.03205	7.95105e-06	0.000118297	3.87219
SMC5	1.17087	10.7181	8.02434	8.02177e-06	0.000119203	3.8629
GGA1	-1.28173	11.1816	-8.02363	8.02832e-06	0.000119203	3.86204
DGKH	1.32273	8.02326	8.02321	8.03218e-06	0.000119203	3.86154
SDS	-2.50638	4.18715	-8.0157	8.10183e-06	0.000120046	3.85247
SMC4	0.957059	12.9972	8.01562	8.10251e-06	0.000120046	3.85239
NTSR1	-1.63204	6.0076	-8.00939	8.16082e-06	0.000120809	3.84486
BCKDK	-0.985944	10.4123	-8.00564	8.19608e-06	0.000121229	3.84033
OBI1	1.31533	8.69296	8.00382	8.21319e-06	0.000121381	3.83814
TMX3	0.919513	10.0426	8.00105	8.23944e-06	0.000121667	3.8348
TMEM129	-1.47584	10.604	-7.99812	8.26732e-06	0.000121915	3.83125
PARP10	-1.86892	6.98148	-7.99784	8.26997e-06	0.000121915	3.83091
TESK1	-1.40498	8.7537	-7.99525	8.29464e-06	0.000122177	3.82779
PGAP6	-1.30337	11.789	-7.99391	8.30742e-06	0.000122235	3.82617
NFAT5	1.05852	10.5151	7.9934	8.31236e-06	0.000122235	3.82555
TRAM1	0.937092	11.9152	7.99185	8.32723e-06	0.000122352	3.82367
RBPJ	1.23714	11.0345	7.98828	8.36152e-06	0.000122754	3.81935
LTBP4	-1.65128	12.3894	-7.98627	8.38095e-06	0.000122937	3.81692
BTN2A1	-0.878885	9.55773	-7.98515	8.39172e-06	0.000122993	3.81557
CPSF4	-0.931741	10.9269	-7.98257	8.41668e-06	0.000123217	3.81245
AXIN1	-1.00385	11.6557	-7.98213	8.42095e-06	0.000123217	3.81192
DAPK1	-1.41274	10.3733	-7.9786	8.45533e-06	0.000123523	3.80764
ATP6V1A	0.890327	11.3866	7.97855	8.45582e-06	0.000123523	3.80758
MARCHF7	0.991324	11.9111	7.97686	8.47236e-06	0.000123663	3.80553
ESYT1	-1.17165	14.1042	-7.97546	8.48599e-06	0.00012376	3.80384
CARD11	-1.58845	8.93186	-7.9739	8.50132e-06	0.000123881	3.80195
TENT5C	1.3793	11.2781	7.97208	8.51921e-06	0.000124029	3.79974
CPEB1	1.18868	8.92823	7.97144	8.52548e-06	0.000124029	3.79897
SMTN	-1.10868	10.1289	-7.96838	8.55566e-06	0.000124366	3.79526
ENGASE	-1.33893	10.2818	-7.96538	8.58537e-06	0.000124608	3.79162
POC1A	-1.11539	9.17774	-7.96516	8.5875e-06	0.000124608	3.79136
STRIP2	-1.31924	10.8801	-7.96456	8.59341e-06	0.000124608	3.79064
CTU1	-1.90555	8.31411	-7.96366	8.60234e-06	0.000124635	3.78955
C9orf16	-1.09584	11.0806	-7.96264	8.61249e-06	0.00012468	3.78831
PFN2	2.36114	5.11855	7.95817	8.65708e-06	0.000125224	3.78289
TYROBP	-2.58662	4.54826	-7.95166	8.72252e-06	0.000126067	3.77498
TP53BP2	0.933336	12.2917	7.94714	8.76826e-06	0.000126625	3.76949
TNFRSF14	-2.22668	5.48762	-7.94586	8.78124e-06	0.000126709	3.76794
TXNDC5	-2.86937	8.01246	-7.94366	8.80363e-06	0.000126929	3.76526
MACROD1	-1.66521	9.17003	-7.94234	8.81706e-06	0.000127019	3.76366
FAM199X	1.00798	11.2188	7.94066	8.83416e-06	0.000127162	3.76163
CCDC154	-1.71711	5.11636	-7.93837	8.85768e-06	0.000127397	3.75884
DNAJB14	1.20471	9.89821	7.93565	8.88558e-06	0.000127688	3.75553
SOHLH1	1.55559	4.60039	7.93499	8.89238e-06	0.000127688	3.75473
LSM5	1.00302	10.8308	7.9139	9.11242e-06	0.000130742	3.72907
ZDHHC8	-1.23821	11.7047	-7.90933	9.16088e-06	0.000131331	3.7235
ZBTB7B	-1.18954	11.5664	-7.90676	9.1883e-06	0.000131566	3.72036
OAT	2.62454	13.072	7.9064	9.19214e-06	0.000131566	3.71992
H2BC5	-1.29126	10.2081	-7.90171	9.24225e-06	0.000132176	3.71421
MROH1	-1.18215	10.3562	-7.89809	9.28121e-06	0.000132626	3.70979
PXN	-1.04306	11.0166	-7.89666	9.29663e-06	0.000132739	3.70805
CYTH4	-2.74777	5.5433	-7.89213	9.34579e-06	0.000133334	3.70251
DNM1	-1.55557	10.0242	-7.88887	9.38124e-06	0.000133732	3.69854
RPAP2	0.932504	9.76126	7.88537	9.41957e-06	0.00013417	3.69426
GMFG	-3.23337	6.98782	-7.88462	9.42775e-06	0.000134179	3.69335
TFRC	2.69469	14.9884	7.87017	9.58766e-06	0.000136297	3.67568
SFN	-2.4338	5.69685	-7.86936	9.59677e-06	0.000136297	3.67469
SIPA1	-1.39445	11.7464	-7.8691	9.59966e-06	0.000136297	3.67437
KLRG1	1.60608	5.73727	7.86774	9.61485e-06	0.000136403	3.67271
MAPK8IP3	-1.53365	11.669	-7.86229	9.67609e-06	0.000137074	3.66604
ITPKC	-0.938441	9.37378	-7.86216	9.67762e-06	0.000137074	3.66588
NQO2	-1.43975	10.6512	-7.86071	9.69402e-06	0.000137196	3.6641
HES2	2.03762	5.70562	7.85812	9.72327e-06	0.0001375	3.66093
ARFRP1	-0.84673	10.8701	-7.85729	9.73274e-06	0.000137525	3.65991
RNH1	-1.11278	12.1332	-7.85548	9.75334e-06	0.000137706	3.65769
CRIPT	1.18556	8.77589	7.85329	9.77828e-06	0.000137948	3.65501
MTBP	0.992667	8.58666	7.85222	9.79048e-06	0.00013801	3.6537
DVL3	-0.752788	12.4278	-7.85077	9.80706e-06	0.000138134	3.65192
FAR1	0.980213	11.301	7.84926	9.82434e-06	0.000138267	3.65007
ARHGEF2	-2.45097	13.0064	-7.8445	9.87904e-06	0.000138926	3.64424
ZNF618	0.99758	9.51187	7.84373	9.88803e-06	0.000138942	3.64329
NUMA1	-0.794986	12.1256	-7.84055	9.92475e-06	0.000139189	3.6394
SIN3B	-0.81483	10.9539	-7.84044	9.92604e-06	0.000139189	3.63926
LNPK	1.05929	11.1545	7.84017	9.92919e-06	0.000139189	3.63893
SERPINB9	-1.53483	10.2309	-7.83881	9.94493e-06	0.000139211	3.63726
SH3BP2	-3.16726	9.01476	-7.83868	9.94646e-06	0.000139211	3.6371
CHST2	-1.50865	12.2019	-7.83679	9.96847e-06	0.000139396	3.63478
FIBP	-0.86416	10.6116	-7.83572	9.98093e-06	0.000139396	3.63347
ITGB5	-2.54877	8.72851	-7.83552	9.98326e-06	0.000139396	3.63322
GMCL1	0.829329	10.8987	7.83057	1.00413e-05	0.000140037	3.62714
LRCH4	-1.62119	9.98888	-7.83025	1.0045e-05	0.000140037	3.62675
GTF2A1	0.935775	10.7752	7.82876	1.00624e-05	0.000140098	3.62493
PLEKHM2	-0.935595	12.0221	-7.82805	1.00709e-05	0.000140098	3.62404
METTL14	1.11841	10.0347	7.82785	1.00732e-05	0.000140098	3.62381
CEL	-1.31306	5.94654	-7.82719	1.0081e-05	0.000140098	3.62299
FLII	-0.948937	12.0411	-7.82264	1.01348e-05	0.000140735	3.6174
MED21	1.08105	9.57396	7.8195	1.01721e-05	0.00014114	3.61354
SCG3	-2.53952	10.7892	-7.81884	1.018e-05	0.00014114	3.61273
INHA	1.38258	5.87635	7.81277	1.02526e-05	0.000142036	3.60527
WDR97	-2.17596	5.96024	-7.81028	1.02826e-05	0.00014234	3.6022
FAM83F	1.65822	4.57002	7.80678	1.03248e-05	0.000142771	3.59789
LIME1	-1.47822	7.1785	-7.80636	1.03299e-05	0.000142771	3.59738
METTL9	0.770411	11.5123	7.80323	1.03678e-05	0.000143184	3.59352
PHF20L1	1.08509	11.0683	7.80159	1.03877e-05	0.000143347	3.59151
TRIM3	-1.5916	7.84849	-7.79671	1.04474e-05	0.000144059	3.58549
LOXL2	-1.11538	5.69272	-7.79373	1.0484e-05	0.00014445	3.58182
TMEM170B	1.80445	4.69746	7.79081	1.05199e-05	0.000144833	3.57823
HDAC4	-1.04403	9.08802	-7.78946	1.05366e-05	0.00014495	3.57656
GNG5	-1.21815	9.60931	-7.78674	1.05703e-05	0.000145188	3.57321
EMP3	-2.03885	12.0846	-7.78674	1.05703e-05	0.000145188	3.57321
TF	3.24782	8.69996	7.78522	1.05892e-05	0.000145227	3.57133
SPOPL	1.56271	8.50866	7.78519	1.05895e-05	0.000145227	3.5713
CALB2	-2.79094	3.06928	-7.78112	1.06403e-05	0.00014581	3.56628
LBH	2.48165	11.5583	7.77946	1.06611e-05	0.000145982	3.56423
TAL1	0.905468	13.1884	7.77836	1.06749e-05	0.000146059	3.56286
TMUB1	-1.22709	12.3392	-7.77453	1.07231e-05	0.000146493	3.55814
GBA2	-0.928143	11.0786	-7.77452	1.07232e-05	0.000146493	3.55812
BRICD5	-1.80644	6.30117	-7.77311	1.0741e-05	0.000146539	3.55638
PLIN3	-0.969813	11.5416	-7.77294	1.07431e-05	0.000146539	3.55617
MAGEA9B	1.00337	7.99298	7.76872	1.07965e-05	0.000147153	3.55097
TVP23A	1.82888	5.51677	7.76752	1.08118e-05	0.000147215	3.54948
UROS	1.04065	10.3957	7.76706	1.08176e-05	0.000147215	3.54892
TRUB1	1.37695	9.21058	7.76246	1.08764e-05	0.0001479	3.54323
SPEG	-1.80275	9.17981	-7.75966	1.09123e-05	0.000148221	3.53977
FCGR2B	-1.95513	5.49691	-7.75931	1.09167e-05	0.000148221	3.53934
TEX30	1.00363	8.13337	7.75805	1.09329e-05	0.000148327	3.53778
GPR108	-1.63072	10.3929	-7.75542	1.09669e-05	0.000148674	3.53452
ANKZF1	-0.998851	10.066	-7.75365	1.09897e-05	0.00014887	3.53234
STAM2	1.06969	9.76825	7.75293	1.0999e-05	0.000148874	3.53145
HOXC9	-1.00285	8.18425	-7.75233	1.10068e-05	0.000148874	3.5307
SOX6	1.60423	10.1042	7.7424	1.11364e-05	0.000150512	3.51841
PSMA4	1.04253	13.0637	7.74121	1.11521e-05	0.00015059	3.51693
B4GALNT4	-1.1104	10.6457	-7.73776	1.11975e-05	0.000150913	3.51266
AGGF1	0.873698	9.1487	7.73729	1.12037e-05	0.000150913	3.51208
CUL7	-1.85916	10.3425	-7.73691	1.12088e-05	0.000150913	3.5116
TRANK1	-2.43423	10.4014	-7.7362	1.12181e-05	0.000150925	3.51073
CARMIL2	-1.83464	6.72721	-7.73432	1.12431e-05	0.000151145	3.5084
PARD6B	1.17806	7.83278	7.73308	1.12595e-05	0.000151251	3.50686
RAP1A	0.878775	11.0139	7.73149	1.12806e-05	0.000151365	3.50489
C1orf159	-1.28501	9.8467	-7.73116	1.12851e-05	0.000151365	3.50448
CHD9	0.996088	11.3743	7.72953	1.13067e-05	0.000151409	3.50246
DNAJB4	1.0907	9.61111	7.72922	1.13109e-05	0.000151409	3.50207
ABHD11	-1.03212	9.06222	-7.72899	1.1314e-05	0.000151409	3.50179
TIRAP	-1.2642	7.74501	-7.72477	1.13705e-05	0.000152051	3.49655
ZBTB44	0.908056	10.8307	7.71731	1.14711e-05	0.00015328	3.4873
NT5C	-0.97593	9.04886	-7.71579	1.14918e-05	0.000153437	3.48541
PHC3	1.03145	9.99968	7.71472	1.15063e-05	0.000153437	3.48408
ARHGAP25	-1.86036	9.27328	-7.71431	1.15118e-05	0.000153437	3.48358
LRP6	0.750049	10.4342	7.71389	1.15175e-05	0.000153437	3.48306
TINAGL1	-1.93289	5.66356	-7.70937	1.15793e-05	0.000154125	3.47743
PKN1	-1.17504	13.259	-7.70884	1.15866e-05	0.000154125	3.47678
NPDC1	-1.67935	5.91423	-7.70764	1.1603e-05	0.000154227	3.47529
RNF43	-2.23601	5.19867	-7.70545	1.16332e-05	0.000154446	3.47256
COPE	-0.927844	11.3786	-7.70517	1.16369e-05	0.000154446	3.47222
TMEM39B	-0.863781	9.61068	-7.69501	1.17777e-05	0.000156198	3.45959
PRKD3	0.896181	10.5541	7.69174	1.18235e-05	0.000156602	3.45551
CEBPB	-2.21977	10.4502	-7.69157	1.18259e-05	0.000156602	3.4553
CENPC	0.838927	10.4143	7.68896	1.18624e-05	0.000156969	3.45206
CCDC107	-1.80023	5.63215	-7.68653	1.18966e-05	0.000157304	3.44904
CNOT8	0.731914	11.2131	7.68116	1.19726e-05	0.000158086	3.44234
PIGS	-0.909268	12.4889	-7.68049	1.19822e-05	0.000158086	3.4415
RHBDL1	-1.70474	7.75228	-7.68046	1.19825e-05	0.000158086	3.44147
D2HGDH	-1.28991	9.81327	-7.67598	1.20465e-05	0.000158811	3.43588
HSF1	-0.846643	11.7734	-7.6708	1.21207e-05	0.00015967	3.42943
METTL6	0.767483	9.68753	7.6698	1.21351e-05	0.000159735	3.42818
SESN1	0.906933	9.17685	7.66921	1.21436e-05	0.000159735	3.42744
GMPPA	-1.10465	10.8051	-7.66691	1.21768e-05	0.000159962	3.42458
HBE1	1.44173	6.21133	7.66672	1.21795e-05	0.000159962	3.42434
SAC3D1	-1.44118	9.20231	-7.66614	1.2188e-05	0.000159962	3.42361
SMIM30	1.13653	11.5089	7.66434	1.2214e-05	0.000160093	3.42137
SPTLC2	0.804952	11.2695	7.6642	1.22161e-05	0.000160093	3.4212
PGLS	-1.41606	10.0547	-7.66168	1.22527e-05	0.000160455	3.41805
HSF2	0.889357	10.0106	7.66084	1.22649e-05	0.000160495	3.417
RASSF1	-0.890748	10.3504	-7.65718	1.23184e-05	0.000161076	3.41243
PAQR3	0.899043	10.7304	7.65497	1.23507e-05	0.000161325	3.40968
FIGNL1	1.16098	10.2909	7.65464	1.23556e-05	0.000161325	3.40926
ZNF10	0.800567	7.93933	7.65106	1.24083e-05	0.000161805	3.40479
MATR3	1.54648	6.02691	7.65086	1.24112e-05	0.000161805	3.40454
USP51	1.33853	7.13458	7.65028	1.24198e-05	0.000161805	3.40381
PDZD7	-2.69812	3.56769	-7.6493	1.24343e-05	0.000161875	3.40259
THAP5	1.20621	10.2812	7.64676	1.24719e-05	0.000162244	3.39942
FAM104B	1.21419	8.01435	7.64359	1.25191e-05	0.000162614	3.39545
UBR4	0.812086	14.2452	7.64304	1.25272e-05	0.000162614	3.39477
PDCL	0.973481	9.71748	7.643	1.25278e-05	0.000162614	3.39472
CASZ1	-2.17639	7.05441	-7.63652	1.26249e-05	0.000163703	3.38661
APPBP2	0.979711	9.66658	7.63604	1.26322e-05	0.000163703	3.386
DNAJC4	-1.88008	9.97395	-7.63555	1.26395e-05	0.000163703	3.3854
CSPG4	-2.12906	5.4709	-7.63491	1.26491e-05	0.000163707	3.3846
RNF181	-0.949379	10.9241	-7.63236	1.26875e-05	0.00016408	3.38141
FBXL12	-0.936878	10.172	-7.63178	1.26964e-05	0.00016408	3.38067
WSCD2	-1.88237	5.56739	-7.62607	1.2783e-05	0.000165061	3.37353
MAPK13	-1.92051	6.01689	-7.62528	1.2795e-05	0.000165061	3.37254
FER	0.96759	9.51308	7.62494	1.28002e-05	0.000165061	3.37211
MED16	-1.11297	11.8728	-7.62383	1.28172e-05	0.000165159	3.37072
AP1S2	-1.36388	9.71298	-7.62217	1.28426e-05	0.000165366	3.36864
RHOH	-2.43301	9.14446	-7.62039	1.28699e-05	0.000165597	3.36641
PNKD	-1.03812	10.4671	-7.61706	1.29211e-05	0.000166034	3.36224
ZNF598	-1.24283	11.8263	-7.61696	1.29226e-05	0.000166034	3.36212
PDGFB	-1.76487	5.89482	-7.61602	1.29371e-05	0.0001661	3.36093
S1PR3	-2.11687	5.35564	-7.60996	1.3031e-05	0.000167184	3.35334
CIAO3	-0.878204	9.53655	-7.60707	1.30762e-05	0.000167642	3.3497
SYK	-0.790344	10.7167	-7.60643	1.30861e-05	0.000167648	3.34891
SEMA3B	-3.5013	5.96734	-7.60547	1.31011e-05	0.000167719	3.3477
KCNJ16	1.76306	5.44252	7.60437	1.31183e-05	0.000167802	3.34632
CLCN4	2.49724	6.5808	7.60384	1.31266e-05	0.000167802	3.34566
ZNF426	0.817713	9.66709	7.59982	1.31899e-05	0.00016849	3.3406
TCEA2	-1.66947	9.22032	-7.59796	1.32191e-05	0.000168741	3.33828
COX7A2	0.967529	11.3433	7.59567	1.32554e-05	0.000168994	3.3354
ANP32E	1.19015	12.3626	7.5955	1.3258e-05	0.000168994	3.33519
SNRNP48	1.04435	10.3572	7.59199	1.33138e-05	0.000169583	3.33078
PHF10	0.813322	11.7223	7.58847	1.337e-05	0.000170163	3.32635
CARD10	-1.20052	7.89542	-7.58794	1.33785e-05	0.000170163	3.32568
RNF169	0.766243	9.85666	7.58241	1.34674e-05	0.00017117	3.31873
PYGB	-1.12313	10.5476	-7.57925	1.35183e-05	0.000171695	3.31476
FYB1	-2.6193	10.3336	-7.57748	1.3547e-05	0.000171935	3.31253
MMP17	-1.13879	7.96521	-7.57444	1.35964e-05	0.000172439	3.3087
ZNF37A	1.15311	10.301	7.57321	1.36165e-05	0.000172566	3.30716
CDCA7L	1.36353	8.67601	7.57263	1.3626e-05	0.000172566	3.30642
BROX	1.03079	11.0026	7.56797	1.37022e-05	0.000173407	3.30056
AP5Z1	-1.06791	10.2772	-7.56315	1.37817e-05	0.000174289	3.29448
ENO3	-1.39945	7.96653	-7.55785	1.38695e-05	0.000175274	3.28781
FAM177A1	-0.924236	9.00138	-7.55708	1.38823e-05	0.000175311	3.28683
ARID5A	-1.41209	8.17964	-7.55604	1.38996e-05	0.000175404	3.28553
UBXN11	-1.35249	8.84032	-7.55404	1.3933e-05	0.000175701	3.283
SKIL	1.08552	9.63035	7.55297	1.3951e-05	0.000175803	3.28165
PLXNB3	-1.50769	6.28793	-7.55017	1.3998e-05	0.000176269	3.27812
CEP135	0.974638	9.81962	7.54717	1.40485e-05	0.000176646	3.27433
GAK	-0.904092	11.8063	-7.54662	1.40577e-05	0.000176646	3.27364
CORO1B	-1.36696	11.3201	-7.54661	1.40578e-05	0.000176646	3.27363
GPR4	-2.77699	3.67639	-7.54516	1.40824e-05	0.000176768	3.2718
TCEAL8	0.966809	10.4794	7.54486	1.40875e-05	0.000176768	3.27141
PEAR1	-0.951457	9.38127	-7.5435	1.41104e-05	0.000176813	3.26971
CSF2RB	-1.73922	7.07865	-7.54347	1.41111e-05	0.000176813	3.26966
PRSS22	-2.00778	3.03905	-7.54244	1.41286e-05	0.000176893	3.26836
C4orf3	1.01539	9.9635	7.54033	1.41643e-05	0.000176893	3.2657
SP2	-0.892433	10.4377	-7.54023	1.41661e-05	0.000176893	3.26557
KDM5C	-0.72743	13.1904	-7.54016	1.41673e-05	0.000176893	3.26548
GTPBP3	-1.41953	10.7826	-7.54015	1.41675e-05	0.000176893	3.26547
IL6ST	1.38151	10.1993	7.53915	1.41845e-05	0.000176982	3.2642
METRNL	-1.38	9.71158	-7.53849	1.41957e-05	0.000176997	3.26337
LMNA	-1.06924	13.4627	-7.53755	1.42118e-05	0.000177072	3.26218
TTK	0.942043	10.9476	7.53604	1.42376e-05	0.000177269	3.26028
MANEA	1.26239	9.07494	7.53173	1.43115e-05	0.000178064	3.25484
HDHD2	1.64197	5.70833	7.52837	1.43696e-05	0.000178661	3.25058
MTRNR2L12	-1.83688	3.96953	-7.52702	1.43929e-05	0.000178826	3.24887
RALGDS	-1.14458	8.28422	-7.52406	1.44443e-05	0.000179338	3.24513
ODF2	-0.755493	11.7011	-7.52239	1.44734e-05	0.000179573	3.24302
GALE	-0.868214	10.7725	-7.52134	1.44917e-05	0.000179674	3.24169
CENPK	1.10763	9.75527	7.52061	1.45044e-05	0.000179706	3.24077
PNMA8A	-0.900487	10.4023	-7.51792	1.45514e-05	0.000180161	3.23736
TBXA2R	-2.19074	8.04167	-7.51699	1.45678e-05	0.000180161	3.23618
LMTK3	-1.46139	9.03903	-7.51661	1.45744e-05	0.000180161	3.23571
DCAF4L2	0.98969	8.73072	7.51542	1.45952e-05	0.000180161	3.2342
TFR2	-0.748976	12.8332	-7.51527	1.4598e-05	0.000180161	3.23401
AIP	-0.931933	10.4972	-7.51503	1.46021e-05	0.000180161	3.23371
CDC37	-1.23615	13.09	-7.5135	1.46291e-05	0.000180367	3.23177
SF3A2	-0.800006	12.4778	-7.51286	1.46404e-05	0.000180382	3.23096
UBE2K	1.26359	12.5013	7.51065	1.46794e-05	0.000180727	3.22816
FAM193B	-1.34113	10.7409	-7.51011	1.46889e-05	0.000180727	3.22748
TSKS	-2.0127	7.00027	-7.50846	1.47182e-05	0.000180962	3.22539
KLK13	-1.54631	6.06725	-7.50732	1.47385e-05	0.000181086	3.22394
SASS6	0.915997	10.0723	7.50545	1.47717e-05	0.000181368	3.22158
EID1	0.999313	12.946	7.50479	1.47835e-05	0.000181387	3.22074
ZNF770	1.01308	11.2666	7.50178	1.48371e-05	0.000181919	3.21693
ERCC4	0.793984	8.79001	7.50009	1.48674e-05	0.000182165	3.21478
ABCA3	-0.969473	11.2678	-7.49612	1.49388e-05	0.00018283	3.20975
SEC62	1.19442	11.7718	7.49592	1.49424e-05	0.00018283	3.2095
POLR2K	1.56382	10.3134	7.49456	1.4967e-05	0.000183005	3.20777
PDE2A	-3.27583	5.16257	-7.49332	1.49894e-05	0.000183027	3.20619
NDOR1	-1.04703	11.1029	-7.49331	1.49895e-05	0.000183027	3.20619
SCFD1	0.840186	10.9608	7.49268	1.5001e-05	0.000183041	3.20539
GPX4	-0.764365	12.3743	-7.49049	1.50407e-05	0.000183399	3.20261
ZNF500	-0.921118	8.83186	-7.48555	1.51306e-05	0.000184369	3.19634
CDT1	-1.23676	12.2343	-7.48388	1.51613e-05	0.000184615	3.19421
SFT2D2	0.81464	10.9729	7.48298	1.51777e-05	0.000184688	3.19308
TMTC2	-2.26139	5.88997	-7.48075	1.52186e-05	0.000185059	3.19024
DLX2	-2.3832	7.38045	-7.47472	1.53299e-05	0.000186284	3.18258
FNDC11	-1.76493	5.15525	-7.47258	1.53697e-05	0.00018664	3.17986
ABHD13	1.08006	8.88405	7.46988	1.542e-05	0.000187082	3.17642
TCN1	-2.62583	6.50914	-7.46949	1.54272e-05	0.000187082	3.17593
VPS13C	0.840699	10.5697	7.46891	1.54381e-05	0.000187086	3.17519
SLC35D1	1.06874	10.2632	7.46477	1.55157e-05	0.000187897	3.16993
SIX5	-1.98994	7.45816	-7.46253	1.55578e-05	0.000188278	3.16708
LRRC45	-0.955547	9.15459	-7.46039	1.55981e-05	0.000188576	3.16436
LLGL2	-1.26658	9.96321	-7.46009	1.56037e-05	0.000188576	3.16398
GLMN	1.42137	8.96705	7.45916	1.56215e-05	0.000188662	3.16278
CHML	1.44257	12.3329	7.45837	1.56364e-05	0.000188713	3.16178
LYRM7	1.55592	10.7898	7.45667	1.56686e-05	0.000188973	3.15962
APOBEC3F	-1.9555	7.03306	-7.45505	1.56993e-05	0.000189178	3.15756
INTS11	-0.866826	12.4323	-7.45465	1.5707e-05	0.000189178	3.15705
ZNF106	0.854964	12.2862	7.45128	1.57713e-05	0.000189824	3.15275
PBX4	-1.88008	5.68187	-7.45057	1.57848e-05	0.000189841	3.15185
HEATR5B	0.875336	10.8105	7.45008	1.57941e-05	0.000189841	3.15123
AMOTL1	-1.08766	11.2557	-7.44896	1.58157e-05	0.000189971	3.14979
LRP10	-1.67463	12.4047	-7.44339	1.59229e-05	0.000191041	3.14269
FOSL2	-2.22587	7.30857	-7.44291	1.59321e-05	0.000191041	3.14208
ZNF664	0.786038	12.5473	7.4426	1.5938e-05	0.000191041	3.1417
DLG5	-0.920541	10.9732	-7.44165	1.59563e-05	0.000191041	3.14049
TPSB2	-0.6739	2.29888	-7.44153	1.59587e-05	0.000191041	3.14033
GALNT10	1.54393	11.9416	7.43703	1.60462e-05	0.000191958	3.13459
PITPNM1	-1.53482	11.3139	-7.4364	1.60583e-05	0.000191974	3.13379
WASHC4	0.904679	10.429	7.43402	1.61048e-05	0.000192399	3.13075
UBXN2A	0.946387	10.4509	7.42736	1.62355e-05	0.00019383	3.12226
FNIP2	0.957143	10.1521	7.42641	1.62543e-05	0.000193842	3.12104
SKP1	1.03592	12.139	7.4262	1.62585e-05	0.000193842	3.12077
LAMTOR3	1.25591	10.5325	7.42419	1.62983e-05	0.000194187	3.1182
RNF126	-1.31283	11.1133	-7.42205	1.63407e-05	0.000194561	3.11547
FAM9B	1.548	6.03151	7.42035	1.63744e-05	0.000194831	3.1133
MAP3K6	-1.54168	8.69011	-7.41775	1.64263e-05	0.000195274	3.10998
CCDC43	0.896171	9.69813	7.41738	1.64337e-05	0.000195274	3.1095
MRAP2	0.949184	9.86433	7.41473	1.64867e-05	0.000195772	3.10612
SEC14L6	-1.73645	7.08338	-7.4119	1.65436e-05	0.000196317	3.10249
GLO1	0.916894	12.7017	7.40807	1.66208e-05	0.000197101	3.0976
FCGR2A	-3.39254	9.8204	-7.40641	1.66544e-05	0.000197367	3.09548
RHBDD2	-1.50865	10.656	-7.40515	1.668e-05	0.000197538	3.09387
PLA2G12A	1.06497	10.9299	7.4034	1.67155e-05	0.000197697	3.09163
IFRD1	1.08084	8.12536	7.40339	1.67158e-05	0.000197697	3.09161
NLRP6	-1.98395	6.79549	-7.4001	1.67829e-05	0.000198359	3.0874
BIRC7	-2.41173	2.95941	-7.39894	1.68066e-05	0.000198506	3.08592
ATP5PD	0.721692	11.5338	7.39776	1.68309e-05	0.00019866	3.0844
H2AX	-1.29841	12.6062	-7.39341	1.69201e-05	0.000199581	3.07884
SEMA6C	-1.90143	7.44657	-7.38976	1.69956e-05	0.000200338	3.07416
TREML2	-2.12972	9.04868	-7.388	1.70321e-05	0.000200635	3.0719
COPS2	0.919992	12.053	7.38555	1.7083e-05	0.000201025	3.06876
EIF4E	1.0438	11.8151	7.38531	1.7088e-05	0.000201025	3.06846
IRGQ	-0.928723	9.22762	-7.38247	1.71474e-05	0.000201591	3.06481
BCL3	-2.16644	7.50819	-7.38165	1.71646e-05	0.000201659	3.06376
UHMK1	1.22907	12.4885	7.38042	1.71903e-05	0.000201827	3.06218
CAPN15	-1.52528	11.7228	-7.37931	1.72135e-05	0.000201965	3.06076
ANKRD12	0.996851	10.9034	7.37345	1.73371e-05	0.00020328	3.05324
MAGEA1	1.7708	8.86588	7.37221	1.73634e-05	0.000203325	3.05165
STMP1	0.868517	12.0385	7.37219	1.73638e-05	0.000203325	3.05162
CDC40	1.08156	10.1268	7.36684	1.74776e-05	0.000204522	3.04476
LRCH2	1.50225	7.68689	7.36476	1.75222e-05	0.000204908	3.04208
HNMT	-2.20574	6.52401	-7.36395	1.75395e-05	0.000204975	3.04104
OCIAD1	0.76849	12.1245	7.36227	1.75755e-05	0.000205155	3.03888
PRRC2A	-0.760897	14.9219	-7.36215	1.75781e-05	0.000205155	3.03873
MYSM1	1.00526	10.9686	7.36006	1.76231e-05	0.000205439	3.03604
INTS1	-0.930077	12.8701	-7.35994	1.76256e-05	0.000205439	3.03589
HSPB11	1.09416	10.9569	7.35697	1.76898e-05	0.000206051	3.03207
MGAT4B	-0.799781	12.2005	-7.35298	1.77764e-05	0.000206924	3.02694
LPCAT4	-0.753391	9.17881	-7.35055	1.78292e-05	0.000207402	3.02382
AKT1	-1.02123	12.3298	-7.34891	1.78651e-05	0.000207684	3.0217
NTS	-2.92065	5.17462	-7.34455	1.79606e-05	0.000208414	3.0161
ATP13A1	-1.04463	11.8626	-7.34429	1.79664e-05	0.000208414	3.01576
LSM10	-0.992936	10.2471	-7.3442	1.79683e-05	0.000208414	3.01565
MDM2	0.954554	11.3638	7.3439	1.7975e-05	0.000208414	3.01525
MSL3	0.714253	10.8641	7.34186	1.80198e-05	0.000208683	3.01264
PPP2R3A	1.72602	5.73947	7.34177	1.80218e-05	0.000208683	3.01252
CAMSAP2	-1.24494	7.99178	-7.34101	1.80387e-05	0.000208742	3.01153
VWA1	-1.3914	7.62168	-7.3394	1.80744e-05	0.000209018	3.00946
LRRC25	-2.1218	6.49237	-7.33804	1.81043e-05	0.000209228	3.00772
CCL2	-3.04485	4.18133	-7.33376	1.81995e-05	0.000210084	3.00221
ATP11B	1.15617	12.4679	7.33365	1.82021e-05	0.000210084	3.00205
TMEM86B	-1.23069	6.50876	-7.33253	1.82269e-05	0.000210233	3.00062
MZF1	-1.24847	9.8719	-7.332	1.82389e-05	0.000210234	2.99993
BCDIN3D	1.02128	7.63662	7.33008	1.82818e-05	0.000210592	2.99746
PWWP2B	-1.3657	8.51301	-7.32594	1.83749e-05	0.000211524	2.99213
RBX1	0.993672	10.3268	7.32542	1.83867e-05	0.000211524	2.99145
DMTN	1.19826	11.6016	7.32463	1.84044e-05	0.000211591	2.99044
DPM1	1.26199	10.8285	7.31633	1.85928e-05	0.000213618	2.97973
RAC2	-1.82336	12.3572	-7.31527	1.86171e-05	0.000213758	2.97836
RBM48	1.08409	9.25109	7.31068	1.87223e-05	0.000214827	2.97243
IPO11	1.30847	11.5129	7.30762	1.87927e-05	0.000215495	2.96848
CENPS	1.70633	4.43706	7.30045	1.8959e-05	0.000217166	2.95922
RABGGTA	-1.13507	9.66108	-7.30029	1.89629e-05	0.000217166	2.95901
NXPH4	-1.93478	6.32027	-7.29872	1.89994e-05	0.000217322	2.95698
FANCF	1.05984	8.64979	7.29799	1.90165e-05	0.000217322	2.95604
ECHDC1	1.10135	11.0215	7.29782	1.90205e-05	0.000217322	2.95582
RIMKLB	0.973915	9.50093	7.2976	1.90257e-05	0.000217322	2.95553
PTPRJ	-1.20197	9.23234	-7.28968	1.9212e-05	0.000219294	2.94529
NARF	1.04076	13.2777	7.28921	1.92231e-05	0.000219294	2.94468
SGO2	0.938718	10.0096	7.28851	1.92397e-05	0.000219342	2.94377
LYVE1	-1.8815	4.98141	-7.28753	1.92629e-05	0.000219466	2.9425
PLEC	-1.23437	13.8686	-7.28275	1.93766e-05	0.000220619	2.93632
SLC16A3	-1.45574	6.50929	-7.28153	1.94056e-05	0.000220807	2.93474
TNFRSF12A	-1.79999	9.17301	-7.27925	1.94603e-05	0.000221288	2.93178
USP15	0.971849	13.0113	7.27864	1.94749e-05	0.000221312	2.93099
PPP1CC	0.877412	13.0301	7.2778	1.94951e-05	0.000221338	2.9299
ZBTB48	-0.879839	10.2834	-7.27723	1.95087e-05	0.000221338	2.92917
ZGLP1	-1.36176	5.18511	-7.27698	1.95147e-05	0.000221338	2.92884
LANCL3	1.3679	7.75344	7.27067	1.96672e-05	0.000222924	2.92066
ART4	2.01013	3.77286	7.26842	1.97216e-05	0.000223398	2.91775
DNAJC24	0.883125	8.94812	7.26763	1.97409e-05	0.000223474	2.91673
SLC8B1	-1.04751	10.4818	-7.26459	1.98152e-05	0.000224171	2.91278
KLHL28	0.956301	8.15578	7.26385	1.98333e-05	0.000224233	2.91182
CCDC188	-1.5102	5.10459	-7.26262	1.98632e-05	0.000224389	2.91023
EPS8L1	-1.44705	8.74664	-7.26225	1.98725e-05	0.000224389	2.90974
TMEM229B	-1.70395	3.38702	-7.26071	1.99102e-05	0.000224435	2.90775
MRPL42	1.22854	11.4108	7.26055	1.99141e-05	0.000224435	2.90754
TOR4A	-1.46197	11.0671	-7.26053	1.99145e-05	0.000224435	2.90752
WHRN	-1.57002	9.27411	-7.25834	1.99686e-05	0.000224888	2.90467
HERC1	1.11292	12.4833	7.25787	1.99802e-05	0.000224888	2.90406
HK1	-0.687422	15.2239	-7.25639	2.00167e-05	0.000224998	2.90214
INO80E	-0.89247	10.7584	-7.25615	2.00225e-05	0.000224998	2.90184
SCAI	1.31152	9.39576	7.25592	2.00282e-05	0.000224998	2.90154
C11orf1	0.741865	9.04917	7.25541	2.00408e-05	0.000224998	2.90087
COX6C	0.780035	11.3972	7.24827	2.02184e-05	0.000226813	2.8916
SIRT6	-1.20426	9.59089	-7.24788	2.02281e-05	0.000226813	2.8911
USP24	1.25092	12.7163	7.24718	2.02456e-05	0.000226866	2.89018
ATP1B2	1.92612	10.7379	7.24585	2.02789e-05	0.000227095	2.88846
TMEM161A	-1.03492	10.7069	-7.24507	2.02984e-05	0.00022717	2.88745
ETV5	-1.49258	8.99817	-7.24334	2.03419e-05	0.000227384	2.8852
PRR9	-2.75416	3.87062	-7.24329	2.03432e-05	0.000227384	2.88513
MPV17L2	-1.51737	10.0017	-7.24236	2.03665e-05	0.000227469	2.88392
ST13	0.830008	13.5151	7.24197	2.03765e-05	0.000227469	2.88341
CDK18	-3.4502	4.5818	-7.24096	2.04018e-05	0.000227484	2.8821
STYX	0.979557	9.52079	7.24051	2.04132e-05	0.000227484	2.88151
YIPF2	-1.44279	10.1902	-7.24039	2.04164e-05	0.000227484	2.88135
ZNF678	1.34214	8.94526	7.23271	2.06111e-05	0.000229509	2.87137
CDC7	1.20173	10.8726	7.22852	2.07183e-05	0.000230558	2.86591
NPHP4	-0.827899	9.9682	-7.22564	2.07922e-05	0.000231235	2.86217
ENY2	1.18774	11.4154	7.22389	2.08373e-05	0.000231591	2.85989
MEIOSIN	-2.80281	5.39087	-7.22168	2.08946e-05	0.000232075	2.85701
BTBD19	-2.77084	4.76246	-7.22119	2.09071e-05	0.000232075	2.85638
TMEM181	0.942122	11.0056	7.21919	2.0959e-05	0.000232506	2.85377
EIF3E	1.01055	13.8523	7.21776	2.09961e-05	0.000232613	2.85191
SNRNP27	1.13992	10.1798	7.21736	2.10067e-05	0.000232613	2.85138
THOC2	0.738237	12.4316	7.2173	2.10081e-05	0.000232613	2.85131
GFER	-0.899601	9.2691	-7.21602	2.10417e-05	0.000232839	2.84963
LYL1	-1.32668	12.7087	-7.21206	2.1145e-05	0.000233836	2.84448
SELENOF	0.821987	11.9885	7.20763	2.12615e-05	0.000234978	2.8387
OSMR	-1.78498	5.63255	-7.20521	2.13255e-05	0.000235538	2.83554
ANTXR1	-1.33134	4.19859	-7.20053	2.14498e-05	0.000236763	2.82943
PSD	-1.95173	6.69527	-7.19906	2.14888e-05	0.000237005	2.82752
CBX3	1.04313	12.9595	7.1987	2.14984e-05	0.000237005	2.82705
MEAF6	0.779272	11.4679	7.19792	2.15194e-05	0.000237011	2.82602
NRBP2	-1.61774	10.1346	-7.19768	2.15258e-05	0.000237011	2.82571
RNPEP	-0.797758	11.3648	-7.19648	2.15579e-05	0.000237205	2.82414
IREB2	0.907579	12.1579	7.19602	2.15702e-05	0.000237205	2.82354
ADAMTSL5	-0.835413	9.17548	-7.19538	2.15874e-05	0.000237247	2.8227
RHPN1	-2.19389	7.4462	-7.19355	2.16363e-05	0.000237636	2.82033
GHDC	-0.783101	9.55752	-7.19289	2.16542e-05	0.000237687	2.81945
AKR1C1	-1.10964	11.0815	-7.18892	2.17613e-05	0.000238713	2.81427
SMG1	1.51626	12.3148	7.18761	2.17965e-05	0.000238952	2.81257
VPS50	0.847266	10.2897	7.1839	2.18975e-05	0.00023991	2.80771
NAP1L1	0.78384	14.4567	7.18219	2.19439e-05	0.000240194	2.80548
SLC41A3	-1.06641	9.41537	-7.18195	2.19505e-05	0.000240194	2.80516
LAMA5	-1.4237	12.0155	-7.18011	2.20008e-05	0.000240595	2.80276
HIGD1A	1.15476	11.232	7.1758	2.21191e-05	0.00024174	2.79712
CAPN7	0.722395	11.1824	7.17364	2.21785e-05	0.00024224	2.7943
DENR	0.7877	11.9778	7.1699	2.2282e-05	0.00024322	2.7894
ESRRB	-2.08932	9.58882	-7.16345	2.24618e-05	0.000245032	2.78095
MYO9A	1.09113	9.4306	7.16281	2.24798e-05	0.000245077	2.78011
UBXN10	-1.80554	9.03116	-7.16152	2.25159e-05	0.000245319	2.77842
IKBKB	-0.834559	10.7495	-7.15889	2.25898e-05	0.000245974	2.77497
PHACTR2	-1.90457	8.85085	-7.15552	2.26849e-05	0.000246857	2.77056
C1orf226	-1.70502	6.23274	-7.15335	2.27464e-05	0.000247374	2.76771
MSI1	1.6544	4.17122	7.14695	2.29286e-05	0.000249202	2.75932
ZFP36	-1.27609	9.82457	-7.14377	2.30197e-05	0.000249985	2.75515
UBC	-0.909941	13.5061	-7.14345	2.30288e-05	0.000249985	2.75473
TMPO	1.13044	13.0539	7.14167	2.30801e-05	0.000250367	2.75239
C6orf136	-0.760236	10.2738	-7.14125	2.30923e-05	0.000250367	2.75184
BLOC1S4	-0.824525	9.41001	-7.14009	2.31256e-05	0.000250482	2.75032
FOXN2	1.53577	10.7473	7.1399	2.31312e-05	0.000250482	2.75007
TMCO6	-1.21967	8.96066	-7.13285	2.33357e-05	0.000252542	2.74081
ZNF628	-1.48672	8.88051	-7.13124	2.33829e-05	0.000252898	2.73869
THEG	1.75024	3.22445	7.13057	2.34025e-05	0.000252955	2.73781
POU3F2	2.26262	6.61946	7.12889	2.34514e-05	0.00025333	2.73561
C17orf80	0.716441	10.5123	7.12309	2.36222e-05	0.000254909	2.72798
GABARAPL2	0.931646	10.9559	7.12295	2.36264e-05	0.000254909	2.72779
VIPR1	-1.91513	3.35984	-7.12218	2.36491e-05	0.000254998	2.72678
SERPINB5	-2.53522	3.08702	-7.12111	2.36808e-05	0.000255185	2.72537
XIAP	0.902578	10.5712	7.11948	2.3729e-05	0.000255414	2.72324
RCCD1	-1.13838	10.2892	-7.11942	2.3731e-05	0.000255414	2.72315
HAGH	-2.49971	9.28713	-7.11592	2.38349e-05	0.000256315	2.71855
CHST14	-0.876001	8.89416	-7.11563	2.38436e-05	0.000256315	2.71817
PAPOLG	0.707395	9.90414	7.11509	2.38597e-05	0.000256323	2.71746
FAM118A	-0.79644	10.8007	-7.11464	2.38733e-05	0.000256323	2.71686
ZNF197	0.866797	10.5283	7.1119	2.39554e-05	0.000256921	2.71325
SUGT1	1.19855	10.4929	7.11181	2.3958e-05	0.000256921	2.71313
ANO1	1.98633	4.14769	7.11054	2.39961e-05	0.000257135	2.71146
FRS3	-1.63794	7.51764	-7.1099	2.40153e-05	0.000257135	2.71062
TSPAN33	-2.19001	5.17046	-7.10969	2.40215e-05	0.000257135	2.71035
NSL1	0.911336	10.6284	7.10242	2.42412e-05	0.00025933	2.70077
FRG1	0.915106	10.594	7.09843	2.43629e-05	0.000260474	2.69551
ARHGEF1	-0.961309	12.0506	-7.09708	2.4404e-05	0.000260757	2.69373
AGPAT4	1.37481	10.6486	7.0948	2.4474e-05	0.000261225	2.69072
GPBP1	0.815054	12.1077	7.09469	2.44773e-05	0.000261225	2.69058
HMGN3	1.26423	9.65663	7.08984	2.46267e-05	0.000262588	2.68418
DCP1B	-0.763227	7.386	-7.08958	2.46347e-05	0.000262588	2.68384
DENND4C	0.922556	10.5652	7.08793	2.46858e-05	0.000262973	2.68166
PBX1	1.73388	8.34855	7.08546	2.47624e-05	0.000263631	2.6784
KRR1	1.12403	10.375	7.08269	2.48485e-05	0.000264389	2.67475
DLD	0.731495	13.1852	7.08115	2.48968e-05	0.000264743	2.67271
FAM3A	-1.05952	11.2329	-7.07943	2.49504e-05	0.000265154	2.67045
RC3H2	0.749762	11.1288	7.07839	2.49831e-05	0.000265342	2.66907
TRIM61	1.26807	5.03421	7.07721	2.50203e-05	0.000265578	2.6675
ABHD17A	-1.24709	11.8838	-7.07628	2.50495e-05	0.000265717	2.66628
IQGAP2	1.41422	11.576	7.07522	2.50829e-05	0.000265717	2.66488
SLC25A28	-0.82547	8.73573	-7.0749	2.50928e-05	0.000265717	2.66446
DMPK	-1.13023	10.5547	-7.07466	2.51004e-05	0.000265717	2.66414
SH2B3	-0.716959	12.1055	-7.07441	2.51085e-05	0.000265717	2.66381
PCK1	2.60209	6.72979	7.07077	2.52235e-05	0.000266776	2.659
HEXA	0.957907	9.79094	7.06647	2.53602e-05	0.000268061	2.65332
APOE	-1.04635	10.0879	-7.06472	2.54162e-05	0.000268395	2.65099
SYVN1	-0.994209	11.6583	-7.06453	2.54221e-05	0.000268395	2.65075
ZBTB6	1.05952	8.83645	7.06039	2.55549e-05	0.000269636	2.64527
SNX33	-1.14487	9.94281	-7.05863	2.56114e-05	0.000270072	2.64295
SPINK4	1.48953	4.54181	7.05746	2.56493e-05	0.000270166	2.64139
LIMD2	-1.76242	8.26196	-7.05741	2.56509e-05	0.000270166	2.64133
TMEM14C	0.966191	11.9277	7.05124	2.58509e-05	0.000272107	2.63316
OR2F1	1.45995	2.92636	7.05078	2.5866e-05	0.000272107	2.63255
ESAM	-2.68309	5.85161	-7.04947	2.59084e-05	0.000272393	2.63082
LCORL	0.875107	9.16741	7.04831	2.59465e-05	0.000272596	2.62928
MMGT1	0.87916	10.6646	7.04791	2.59595e-05	0.000272596	2.62875
ZNF273	0.881318	10.2378	7.04747	2.5974e-05	0.000272596	2.62816
RAP1GDS1	0.764673	10.5324	7.04645	2.60073e-05	0.000272634	2.62682
UNC5C	2.04776	6.46974	7.04641	2.60084e-05	0.000272634	2.62677
SLC25A40	1.02455	10.1988	7.04463	2.60668e-05	0.000273085	2.62441
RABL6	-0.767622	12.7714	-7.03785	2.62906e-05	0.000275266	2.61542
NAPEPLD	0.889792	9.59193	7.03603	2.63512e-05	0.000275653	2.613
SMC2	0.88557	11.4316	7.0358	2.63587e-05	0.000275653	2.6127
GLYCTK	-1.1329	6.7949	-7.03524	2.63772e-05	0.000275684	2.61196
MEF2A	0.786277	9.4938	7.03248	2.64694e-05	0.000276485	2.60829
NDUFS8	-0.74028	11.5817	-7.03033	2.65413e-05	0.000277071	2.60544
ICOSLG	-1.99289	3.15059	-7.02945	2.65706e-05	0.000277215	2.60428
DUSP8	-2.36934	7.74773	-7.02733	2.6642e-05	0.000277795	2.60146
GOLT1B	0.983905	9.73726	7.02195	2.68233e-05	0.000279521	2.59432
REL	0.977283	8.81597	7.01758	2.69718e-05	0.000280904	2.58851
PPIP5K1	-0.915628	9.60995	-7.01667	2.7003e-05	0.000281063	2.5873
TMX1	1.26575	10.5665	7.01535	2.7048e-05	0.000281366	2.58555
GABRA2	1.50225	4.33929	7.01371	2.71041e-05	0.000281784	2.58337
RASGRP3	-3.19172	7.14201	-7.01049	2.72144e-05	0.000282765	2.5791
CD83	0.788827	7.66912	7.00638	2.73562e-05	0.000284022	2.57363
FBXO3	0.755457	10.1476	7.00566	2.73812e-05	0.000284022	2.57267
SCOC	1.4396	9.58048	7.00559	2.73836e-05	0.000284022	2.57258
PRELID3B	0.768056	11.635	7.00454	2.74203e-05	0.000284237	2.57117
SH2D2A	-1.48517	8.95736	-7.00389	2.74427e-05	0.000284303	2.57031
MALT1	1.60355	6.14169	6.99687	2.76877e-05	0.000286673	2.56096
MRPL19	1.58846	10.8615	6.99571	2.77282e-05	0.000286838	2.55942
LAMTOR5	1.21974	10.9119	6.99516	2.77477e-05	0.000286838	2.55869
C15orf61	-1.29049	7.7335	-6.99482	2.77594e-05	0.000286838	2.55824
B4GALNT1	-1.10665	10.0569	-6.99457	2.77684e-05	0.000286838	2.5579
MAN2C1	-1.9288	9.8672	-6.9887	2.79755e-05	0.000288808	2.55009
TRPM7	0.936532	11.5179	6.98807	2.79977e-05	0.000288869	2.54925
USP1	1.0004	11.9004	6.98734	2.80237e-05	0.000288969	2.54827
DMBT1	-1.5637	3.3324	-6.98362	2.8156e-05	0.000290164	2.54332
DCTN6	0.674664	9.02665	6.98029	2.82752e-05	0.000291155	2.53888
CMPK1	0.815765	12.8751	6.98002	2.82851e-05	0.000291155	2.53851
ORC4	0.949975	10.4798	6.97894	2.83235e-05	0.000291265	2.53708
SRXN1	-1.39461	7.48841	-6.97851	2.83392e-05	0.000291265	2.5365
LMBR1L	-1.41381	10.2085	-6.97808	2.83544e-05	0.000291265	2.53594
AGO3	0.705951	10.3918	6.97789	2.83616e-05	0.000291265	2.53567
KIAA0895L	-1.30778	9.9742	-6.97719	2.83867e-05	0.000291354	2.53474
ULK3	-0.870547	10.6093	-6.97593	2.84318e-05	0.000291547	2.53307
CELF2	-1.53256	11.7379	-6.97575	2.84384e-05	0.000291547	2.53283
WWC3	1.88813	7.11654	6.9742	2.84945e-05	0.000291877	2.53075
TMEM167B	0.812307	10.7914	6.97395	2.85035e-05	0.000291877	2.53042
DST	0.841782	10.2323	6.97142	2.85952e-05	0.000292418	2.52704
FAM133B	1.57867	9.56577	6.97136	2.85974e-05	0.000292418	2.52696
CCM2L	-0.9733	2.53806	-6.97112	2.86059e-05	0.000292418	2.52665
DBF4	1.17415	11.4127	6.97032	2.86352e-05	0.000292548	2.52557
RAD54B	1.05591	7.54045	6.96906	2.86808e-05	0.000292845	2.5239
SREBF1	-1.10214	12.3138	-6.9679	2.87231e-05	0.000293108	2.52235
TMOD3	0.873998	11.7806	6.96645	2.87762e-05	0.000293481	2.52041
TBC1D2	-1.05859	8.86804	-6.96584	2.87983e-05	0.000293537	2.5196
BDP1	1.42562	11.2619	6.9651	2.88253e-05	0.000293568	2.51861
LHFPL2	-1.5259	9.06219	-6.96485	2.88345e-05	0.000293568	2.51828
ALG11	1.17702	8.48028	6.96101	2.89757e-05	0.000294836	2.51314
CCDC106	-0.892787	9.9247	-6.96022	2.90046e-05	0.000294913	2.51209
ACAP3	-1.29199	11.7079	-6.9599	2.90166e-05	0.000294913	2.51166
ACTR1B	-1.38975	10.3431	-6.9585	2.9068e-05	0.000295078	2.50979
USP19	-0.67314	11.5344	-6.9581	2.90828e-05	0.000295078	2.50926
ZNF768	-0.949463	11.0836	-6.9581	2.90828e-05	0.000295078	2.50926
MAP3K14	-1.31743	8.1631	-6.9551	2.91938e-05	0.000295848	2.50525
BOK	-1.25361	7.07711	-6.9547	2.92088e-05	0.000295848	2.50471
SSR4	-0.962435	11.5721	-6.95276	2.9281e-05	0.00029628	2.50211
RACGAP1	0.673817	11.8906	6.95265	2.9285e-05	0.00029628	2.50197
CCDC6	0.826145	11.5023	6.95212	2.93049e-05	0.000296312	2.50126
LPCAT3	0.946109	9.4151	6.95108	2.93433e-05	0.000296532	2.49988
STMN1	0.758797	14.0036	6.95016	2.93777e-05	0.00029671	2.49864
SLC2A8	-1.19968	7.86467	-6.9485	2.944e-05	0.00029717	2.49642
MTREX	0.854851	12.8027	6.9475	2.94772e-05	0.000297376	2.49509
GOLGB1	0.813171	10.5701	6.94357	2.96249e-05	0.000298696	2.48983
UBR5	0.680948	12.8116	6.94177	2.9693e-05	0.000299046	2.48742
IPO8	0.737525	11.5268	6.94176	2.96935e-05	0.000299046	2.4874
HDAC8	1.15225	7.84524	6.94037	2.97459e-05	0.000299404	2.48555
SLC16A13	-0.92463	7.2355	-6.93866	2.98109e-05	0.000299888	2.48325
RAB21	1.10504	10.7556	6.93789	2.984e-05	0.00030001	2.48222
SLC24A2	-2.17926	5.09108	-6.9349	2.99537e-05	0.000300958	2.47822
ZGRF1	0.772242	9.64929	6.93407	2.99857e-05	0.000300962	2.4771
HGS	-1.03314	12.2194	-6.93355	3.00053e-05	0.000300988	2.47641
AK4	1.29531	10.5323	6.93177	3.00736e-05	0.000301502	2.47402
CRYBG2	-2.09548	7.25651	-6.93092	3.01062e-05	0.000301659	2.47288
PGP	-1.39277	10.5551	-6.92832	3.02058e-05	0.000302485	2.46941
SLC38A10	-1.15216	11.6951	-6.92669	3.02688e-05	0.000302944	2.46722
RIF1	1.45675	12.3584	6.92486	3.03394e-05	0.000303479	2.46477
RHBDF2	-1.41315	7.08246	-6.92434	3.03595e-05	0.000303509	2.46407
SIRT1	0.903671	10.7783	6.91884	3.05733e-05	0.000305474	2.45669
ATP2C1	0.685581	10.8846	6.91801	3.06054e-05	0.000305623	2.45558
ZFP41	-0.751648	8.01645	-6.91478	3.07318e-05	0.000306197	2.45125
PTBP2	1.20493	8.64823	6.91453	3.07417e-05	0.000306197	2.45091
S100P	-2.94451	5.5725	-6.91449	3.07434e-05	0.000306197	2.45085
XPC	-0.688737	10.8846	-6.9144	3.07467e-05	0.000306197	2.45074
NISCH	-0.992633	11.6236	-6.91434	3.07494e-05	0.000306197	2.45065
ITGAX	-2.59768	6.95811	-6.91225	3.08315e-05	0.000306675	2.44784
STXBP1	-0.734535	10.2397	-6.91223	3.0832e-05	0.000306675	2.44782
FBXL3	1.23958	9.32739	6.91151	3.08603e-05	0.000306784	2.44686
TTC33	1.01812	9.09503	6.90816	3.09927e-05	0.000307727	2.44236
SLC16A5	-2.99163	6.23154	-6.90779	3.10072e-05	0.000307727	2.44186
ANKMY1	-1.09049	9.0182	-6.90779	3.10073e-05	0.000307727	2.44186
DAB2	-2.01214	8.7507	-6.90486	3.11235e-05	0.000308662	2.43793
SEC22C	0.807745	11.4666	6.90454	3.11364e-05	0.000308662	2.43749
SLC25A24	1.07948	11.0235	6.8988	3.13655e-05	0.000310759	2.42978
PEAK1	0.9405	11.1721	6.89729	3.14262e-05	0.000311027	2.42775
GMPPB	-0.738929	9.05977	-6.89725	3.14277e-05	0.000311027	2.4277
STRN4	-0.762911	12.0691	-6.89628	3.14667e-05	0.00031124	2.42639
SLC11A2	0.934783	11.1414	6.89543	3.15007e-05	0.000311401	2.42526
IQGAP1	-0.735868	12.9172	-6.89275	3.16092e-05	0.000312243	2.42164
TIGD5	-1.58873	9.21102	-6.89236	3.16247e-05	0.000312243	2.42112
PSMA1	0.771182	9.51313	6.89201	3.16387e-05	0.000312243	2.42066
NFE2L1	-0.986684	12.9032	-6.89075	3.16898e-05	0.0003125	2.41896
PARP6	-1.02072	9.98718	-6.89043	3.17027e-05	0.0003125	2.41853
FBXO41	-1.24038	9.31526	-6.89006	3.17177e-05	0.0003125	2.41803
RAB6B	1.57798	10.6465	6.88692	3.18455e-05	0.000313585	2.4138
RSBN1	0.816788	10.3719	6.88283	3.20125e-05	0.000315053	2.4083
SPAST	0.865878	10.6189	6.88195	3.20485e-05	0.000315233	2.40712
GGCX	-0.897488	9.50577	-6.88097	3.20889e-05	0.000315454	2.4058
NAA16	1.14564	8.9731	6.88053	3.2107e-05	0.000315457	2.4052
APOBR	-1.90703	10.2617	-6.87879	3.21785e-05	0.000315841	2.40286
ZNF710	-0.842808	9.09552	-6.87872	3.21817e-05	0.000315841	2.40276
RANBP6	1.10749	10.0496	6.87624	3.22838e-05	0.00031653	2.39943
NCS1	-1.17011	9.99597	-6.87512	3.23304e-05	0.00031653	2.39791
NPAT	1.03108	10.7759	6.87487	3.23404e-05	0.00031653	2.39758
ROBO2	1.51766	8.71676	6.87486	3.23409e-05	0.00031653	2.39757
METTL18	0.903026	7.96492	6.8745	3.23558e-05	0.00031653	2.39708
ZNF282	-0.899077	11.4735	-6.87442	3.23592e-05	0.00031653	2.39697
PHF3	0.794088	11.9365	6.87035	3.25285e-05	0.000317835	2.39148
HACD3	0.885427	12.3389	6.86963	3.25584e-05	0.000317952	2.39052
MLKL	-1.56425	7.02456	-6.86905	3.25825e-05	0.000318011	2.38974
SLC4A4	2.14793	4.43722	6.86441	3.27771e-05	0.000319735	2.38347
LRRC57	0.939331	9.42176	6.86192	3.28816e-05	0.000320578	2.38013
H3-3A	1.055	13.6136	6.86098	3.29212e-05	0.000320619	2.37886
TMEM175	-1.49162	9.90597	-6.86096	3.29221e-05	0.000320619	2.37883
ZFAND2B	-0.799982	9.04739	-6.85546	3.31553e-05	0.000322713	2.37141
CDC42	0.937742	13.2629	6.8537	3.32305e-05	0.000323267	2.36903
CLDN15	-1.01769	9.80636	-6.85148	3.33253e-05	0.000324011	2.36603
C5orf51	1.09851	11.4367	6.84815	3.34682e-05	0.000325026	2.36153
FAM76B	0.975188	10.0482	6.84785	3.34808e-05	0.000325026	2.36113
MIER3	0.994981	10.0853	6.84776	3.34847e-05	0.000325026	2.36101
RSRC2	0.789517	11.3892	6.84715	3.3511e-05	0.000325103	2.36018
ZFP1	0.784855	9.01928	6.8457	3.35733e-05	0.000325529	2.35823
GGT7	-1.81029	10.197	-6.84419	3.36388e-05	0.000325985	2.35618
ATP2B1	0.817998	11.481	6.84322	3.36808e-05	0.000326188	2.35487
MAP2K6	2.59362	3.37703	6.84284	3.36968e-05	0.000326188	2.35437
B3GALNT1	1.35273	5.98871	6.84242	3.3715e-05	0.000326188	2.3538
ZRANB2	1.17345	12.0787	6.84139	3.376e-05	0.000326445	2.3524
MIGA2	-0.818914	11.06	-6.84019	3.38122e-05	0.000326771	2.35077
RAD23A	-0.827738	11.9311	-6.83951	3.38415e-05	0.000326876	2.34986
SUZ12	0.823023	11.9782	6.83756	3.39263e-05	0.000327516	2.34723
GNB4	1.41917	10.5832	6.83706	3.39482e-05	0.00032755	2.34655
DENND4A	1.19024	11.3974	6.8348	3.40471e-05	0.000328324	2.34349
MST1R	-1.73574	8.00159	-6.83234	3.41551e-05	0.000329187	2.34016
TATDN1	1.19307	9.84016	6.83153	3.41904e-05	0.000329348	2.33907
RLN3	2.62823	5.65985	6.8303	3.42447e-05	0.000329691	2.3374
ASAP1	1.13641	11.1182	6.8295	3.42798e-05	0.00032985	2.33632
FOXO1	1.32906	6.4155	6.8289	3.43065e-05	0.000329928	2.3355
MAT2B	0.735746	10.8359	6.826	3.44349e-05	0.000330982	2.33158
APC	1.30346	11.2104	6.82527	3.44671e-05	0.000331112	2.33059
NCR3	-2.13616	4.86809	-6.82276	3.45787e-05	0.000332004	2.32719
EXD3	-1.2939	8.40202	-6.82146	3.46366e-05	0.00033238	2.32543
DALRD3	-1.0792	8.7274	-6.81949	3.47245e-05	0.000333017	2.32277
ELL2	1.02417	10.7509	6.81874	3.4758e-05	0.000333017	2.32175
IMMP1L	0.837091	8.86064	6.81871	3.47594e-05	0.000333017	2.32171
F12	-1.55837	7.74731	-6.81518	3.49177e-05	0.000334246	2.31693
MRPS18C	1.44945	9.79619	6.81501	3.49254e-05	0.000334246	2.3167
THG1L	0.666228	10.3108	6.81377	3.49812e-05	0.000334598	2.31502
TMEM134	-1.4316	7.9277	-6.81112	3.51008e-05	0.000335561	2.31143
ACVR1	-1.3091	10.1565	-6.81002	3.51508e-05	0.000335858	2.30993
ZNF335	-0.984308	10.6001	-6.80769	3.52566e-05	0.000336663	2.30677
TIAM2	1.33007	6.93952	6.80732	3.52731e-05	0.000336663	2.30628
ESCO1	0.963039	10.2401	6.80621	3.5324e-05	0.000336967	2.30476
ZNF518A	0.786526	10.6622	6.80152	3.55379e-05	0.000338826	2.29841
ATAD5	0.97723	10.5692	6.80059	3.55808e-05	0.000339052	2.29714
ATP5MG	1.09621	9.68285	6.79592	3.57957e-05	0.000340916	2.29081
SDR39U1	-0.781818	7.22056	-6.79504	3.58365e-05	0.000341007	2.28961
LARP7	0.816399	10.4539	6.79488	3.58437e-05	0.000341007	2.2894
PURB	1.13276	11.1129	6.7891	3.61124e-05	0.0003432	2.28154
PORCN	-1.2012	7.08091	-6.78909	3.6113e-05	0.0003432	2.28152
LRRC56	-1.25043	8.73908	-6.7862	3.62481e-05	0.000344299	2.2776
CA8	1.33015	12.5449	6.78419	3.63421e-05	0.000345006	2.27487
TNFRSF1B	-1.47145	10.8467	-6.78334	3.63822e-05	0.000345084	2.27371
OAF	-1.58995	8.21405	-6.78288	3.64038e-05	0.000345084	2.27309
PLAUR	-1.07172	8.07546	-6.78277	3.64087e-05	0.000345084	2.27295
ALKBH7	-0.847052	9.50963	-6.78218	3.64368e-05	0.000345165	2.27214
MINDY2	0.939238	10.0341	6.78007	3.65362e-05	0.000345921	2.26927
MTCL1	-0.961996	9.62234	-6.77756	3.66548e-05	0.000346859	2.26586
ACTG1	-0.928852	15.7569	-6.77338	3.68536e-05	0.000348554	2.26017
SCARB1	-1.23203	11.4578	-6.77043	3.69946e-05	0.000349658	2.25615
PICK1	-0.852857	8.56259	-6.77011	3.70099e-05	0.000349658	2.25572
ERI2	0.912495	10.1272	6.76799	3.71117e-05	0.000350357	2.25283
ARHGAP9	-2.62885	7.45528	-6.76737	3.71415e-05	0.000350357	2.25198
FAH	-0.891467	11.4425	-6.76733	3.71432e-05	0.000350357	2.25194
GABBR2	-1.49551	5.20669	-6.76548	3.72324e-05	0.000351012	2.24941
RPL13	-0.896866	14.9855	-6.76467	3.72711e-05	0.00035119	2.24832
HECTD3	-0.709357	11.664	-6.76126	3.74362e-05	0.000352557	2.24367
CDKN1A	-1.65444	8.19189	-6.75759	3.76146e-05	0.000354049	2.23867
BLOC1S3	-0.801364	9.42522	-6.75637	3.7674e-05	0.00035442	2.23701
TMEM243	-1.40413	6.08095	-6.75491	3.77454e-05	0.000354903	2.23502
RETSAT	-0.891439	9.78294	-6.75419	3.77806e-05	0.000355045	2.23404
HOMER3	-1.62823	6.34142	-6.75242	3.78675e-05	0.000355548	2.23162
ACSS2	-1.4041	11.3832	-6.75228	3.78743e-05	0.000355548	2.23143
COTL1	-1.45613	12.3253	-6.75032	3.79708e-05	0.000356266	2.22876
SMC6	0.807529	11.8676	6.74871	3.80499e-05	0.000356818	2.22657
PLA2G3	-1.66072	2.79396	-6.74517	3.82254e-05	0.000357925	2.22173
THOC7	0.705733	10.5597	6.74514	3.82266e-05	0.000357925	2.22169
SSC5D	-1.88705	6.1555	-6.7451	3.82286e-05	0.000357925	2.22164
CIB2	-1.3078	9.60267	-6.74227	3.83694e-05	0.000359054	2.21777
SLC9A2	1.20904	7.9567	6.74048	3.84583e-05	0.000359696	2.21534
CLPSL2	-0.976289	2.37448	-6.73976	3.84945e-05	0.000359845	2.21435
TSC2	-0.743342	11.7964	-6.73837	3.85637e-05	0.000360301	2.21246
PSME2	-0.675969	10.6318	-6.73722	3.86213e-05	0.000360614	2.21089
PLCB2	-1.85248	9.73085	-6.73689	3.8638e-05	0.000360614	2.21043
ZC3HAV1	1.32333	12.1289	6.73546	3.871e-05	0.000361096	2.20847
ABLIM3	-4.49367	5.40629	-6.73492	3.87369e-05	0.000361157	2.20774
FAM181B	-1.25109	4.50308	-6.73277	3.8845e-05	0.000361802	2.20481
MFSD3	-1.43846	9.02123	-6.73274	3.8847e-05	0.000361802	2.20476
KIF15	0.843434	10.4656	6.73088	3.89405e-05	0.000362324	2.20223
SNX2	0.656016	11.1155	6.73082	3.89439e-05	0.000362324	2.20214
RNF24	-0.741215	10.9135	-6.72886	3.90429e-05	0.00036295	2.19947
CDKAL1	0.78138	10.2961	6.72868	3.90523e-05	0.00036295	2.19921
AEBP2	0.862548	9.50029	6.72709	3.9133e-05	0.00036351	2.19704
VANGL1	0.96602	10.6752	6.72544	3.92169e-05	0.000363923	2.19479
GNAI2	-1.27508	11.8963	-6.72541	3.92186e-05	0.000363923	2.19474
ZNF792	-1.43247	8.67735	-6.72479	3.92503e-05	0.000364027	2.19389
DSN1	0.716916	10.4126	6.72359	3.93114e-05	0.000364306	2.19226
MMS22L	1.01849	10.6095	6.72339	3.93216e-05	0.000364306	2.19199
PRIM2	0.961741	10.2153	6.72068	3.94603e-05	0.0003654	2.18828
TNFRSF10B	-2.89585	9.58598	-6.71904	3.95447e-05	0.00036599	2.18603
WDR45	-1.45901	10.1586	-6.71744	3.96271e-05	0.000366561	2.18384
UNC5B	-4.60253	7.30385	-6.71405	3.98019e-05	0.000367985	2.17922
CMTR2	0.875177	9.94091	6.71286	3.9864e-05	0.000368367	2.17757
PPP1R15B	0.723873	12.0403	6.71124	3.99477e-05	0.000368948	2.17537
SLC25A1	-0.98923	13.3501	-6.71062	3.99803e-05	0.000369057	2.17451
ARHGAP33	-2.07711	9.17765	-6.70894	4.00674e-05	0.000369669	2.17222
ACKR2	-1.55256	6.40415	-6.70845	4.00935e-05	0.000369716	2.17154
FGFR1OP2	0.830494	10.2478	6.70787	4.01233e-05	0.000369799	2.17075
SENP2	0.667411	11.6169	6.7009	4.04893e-05	0.000372784	2.1612
MYB	-0.64492	12.235	-6.69972	4.05516e-05	0.000372881	2.15959
ERG28	0.744723	9.55842	6.69954	4.0561e-05	0.000372881	2.15934
CHST13	-0.976289	2.73048	-6.6995	4.05631e-05	0.000372881	2.15929
KDELR1	-0.747221	12.2083	-6.69172	4.09768e-05	0.000376489	2.14861
ERCC6L2	0.994632	9.59126	6.6896	4.10899e-05	0.000377333	2.14571
MT-ND6	1.00172	12.8458	6.68913	4.11152e-05	0.000377365	2.14507
RPL21	0.958739	13.7937	6.68874	4.11361e-05	0.000377365	2.14453
LTC4S	-1.79718	3.58978	-6.68801	4.11756e-05	0.000377468	2.14352
SMARCA5	0.901294	12.6101	6.68774	4.11899e-05	0.000377468	2.14316
PACSIN3	-1.30538	7.96588	-6.68656	4.12535e-05	0.000377855	2.14153
CCNB2	0.678881	11.8041	6.68525	4.13241e-05	0.000378305	2.13974
SMARCD2	-0.717508	12.1903	-6.68303	4.14438e-05	0.000379066	2.13669
PURA	0.931855	10.4824	6.68292	4.14499e-05	0.000379066	2.13654
GMIP	-2.00225	10.4945	-6.68119	4.15436e-05	0.000379726	2.13416
PARP3	-1.16857	7.69668	-6.67999	4.16084e-05	0.000380122	2.13252
MTF2	0.737681	11.1536	6.67883	4.16713e-05	0.000380477	2.13093
PRR16	-2.10778	5.97737	-6.67849	4.16903e-05	0.000380477	2.13046
ZWILCH	1.39699	10.9545	6.67739	4.17501e-05	0.000380827	2.12895
PEG10	1.28505	6.2185	6.67518	4.18707e-05	0.00038173	2.12591
ZNF503	-1.48875	3.18012	-6.67381	4.19454e-05	0.000382215	2.12404
ZNF81	0.834179	9.07003	6.67315	4.19816e-05	0.000382339	2.12313
SMAD2	0.719713	10.5946	6.67278	4.20022e-05	0.000382339	2.12261
CCDC97	-0.894504	10.2826	-6.67234	4.2026e-05	0.000382359	2.12202
SLC39A13	-1.64533	9.22444	-6.67021	4.21431e-05	0.000383228	2.11909
DIPK1B	-0.922297	8.53698	-6.6678	4.22765e-05	0.000384088	2.11577
ABCA2	-1.52497	10.5593	-6.66771	4.22811e-05	0.000384088	2.11565
CNR1	2.12113	6.13869	6.6656	4.23979e-05	0.000384951	2.11275
CLCN7	-0.761946	11.8579	-6.66191	4.26029e-05	0.000386614	2.10768
ZMYM4	0.730828	12.5825	6.6612	4.26426e-05	0.000386777	2.1067
TXNRD2	-0.948659	11.6049	-6.66021	4.26976e-05	0.000387077	2.10534
SRSF3	1.42268	13.3378	6.65952	4.27367e-05	0.000387233	2.10438
ZNF276	-1.1441	10.0432	-6.65643	4.29095e-05	0.0003886	2.10013
C8orf82	-1.15266	10.2267	-6.65584	4.29427e-05	0.000388702	2.09932
DNM1L	0.652311	11.8416	6.65484	4.2999e-05	0.000388785	2.09794
SGSM2	-1.0336	10.2915	-6.65481	4.30004e-05	0.000388785	2.09791
EXOSC9	1.05361	11.384	6.6545	4.30178e-05	0.000388785	2.09748
SNRNP70	-0.844404	13.3321	-6.65262	4.31243e-05	0.000389194	2.09488
MAST2	-0.712168	11.4087	-6.65258	4.31263e-05	0.000389194	2.09483
SHLD1	1.39191	8.02068	6.65253	4.3129e-05	0.000389194	2.09477
STAT1	0.903374	11.7194	6.65152	4.31863e-05	0.000389512	2.09337
ARHGEF17	-1.96277	5.27419	-6.65087	4.32231e-05	0.000389646	2.09248
VPS13B	1.0361	11.147	6.64788	4.33924e-05	0.000390926	2.08836
NFIA	0.754005	9.43692	6.64758	4.34092e-05	0.000390926	2.08795
SOX18	-2.43004	7.75247	-6.64659	4.34657e-05	0.000391235	2.08659
BCL10	0.957566	8.98777	6.64579	4.35113e-05	0.000391447	2.08548
LBX2	-1.12935	6.85674	-6.64457	4.35808e-05	0.000391873	2.0838
ZCRB1	1.029	10.7594	6.63959	4.38661e-05	0.000394238	2.07694
GPT	-1.79554	5.93916	-6.6364	4.40502e-05	0.000395692	2.07253
MNX1	-1.97849	7.28597	-6.63593	4.40772e-05	0.000395734	2.07189
DNAJC13	1.04104	10.2952	6.63355	4.4215e-05	0.000396769	2.06861
UNKL	-1.06655	9.62112	-6.63242	4.42806e-05	0.000397007	2.06705
ZNF653	-1.10744	7.16705	-6.63232	4.42863e-05	0.000397007	2.06691
LAPTM4A	0.732862	11.1638	6.62841	4.4514e-05	0.000398846	2.06152
NAV1	-0.991236	8.62307	-6.62591	4.46605e-05	0.000399957	2.05806
ISOC1	0.949289	11.0449	6.6242	4.47606e-05	0.000400651	2.05571
USP34	0.831507	12.1946	6.62123	4.49356e-05	0.000402014	2.0516
CHAC2	1.39432	8.50794	6.62065	4.49696e-05	0.000402115	2.05081
DEF6	-1.45078	10.4468	-6.61944	4.50411e-05	0.000402551	2.04914
TRAF7	-0.816603	12.4714	-6.61758	4.51511e-05	0.00040333	2.04657
DUS4L	1.23981	7.91055	6.61507	4.53002e-05	0.000404458	2.0431
PPP1R13L	-1.88441	7.65886	-6.61401	4.53632e-05	0.000404816	2.04164
TNS1	2.49707	8.59404	6.6123	4.54654e-05	0.000405516	2.03927
TRIM59	0.807475	9.84971	6.61193	4.54874e-05	0.000405516	2.03876
STARD4	1.18554	9.84772	6.60858	4.56885e-05	0.000407104	2.03412
CD300A	-1.98268	2.97564	-6.60587	4.58511e-05	0.000408347	2.03039
SCPEP1	1.00651	9.05688	6.60507	4.58997e-05	0.000408574	2.02927
POLRMT	-1.3687	11.9807	-6.60253	4.60532e-05	0.000409735	2.02576
PTER	0.993004	9.65773	6.59983	4.62169e-05	0.000410853	2.02203
MAP2K2	-0.74143	12.3895	-6.59967	4.62269e-05	0.000410853	2.0218
FLNC	-1.87483	13.6261	-6.59931	4.62485e-05	0.000410853	2.02131
DHRS11	-1.29639	10.7606	-6.59795	4.63314e-05	0.000411383	2.01943
RBIS	0.805103	9.2931	6.59635	4.64291e-05	0.000412044	2.01721
ZC3H3	-0.904054	10.6529	-6.59588	4.6458e-05	0.000412094	2.01656
BRF1	-0.855433	9.81369	-6.59003	4.68172e-05	0.000415014	2.00846
EML2	-1.65337	10.5168	-6.58975	4.68341e-05	0.000415014	2.00808
KRIT1	0.832435	8.62929	6.58856	4.69079e-05	0.000415331	2.00642
ARHGEF19	-0.82413	8.38834	-6.58838	4.69188e-05	0.000415331	2.00617
LHX1	-1.64109	3.88874	-6.58803	4.69403e-05	0.000415331	2.00569
ECT2	0.86973	10.7318	6.58707	4.70002e-05	0.000415464	2.00435
ESD	0.868295	11.6875	6.58703	4.70022e-05	0.000415464	2.00431
SLC25A17	0.856182	10.8431	6.5854	4.71035e-05	0.000416127	2.00204
IL23R	0.807283	9.55166	6.58493	4.71328e-05	0.000416127	2.00139
IRAG2	-2.12143	8.69185	-6.58469	4.71477e-05	0.000416127	2.00105
FNIP1	1.07622	10.7316	6.58099	4.73778e-05	0.000417769	1.99593
GEN1	1.00342	10.7287	6.58094	4.7381e-05	0.000417769	1.99586
SDHD	1.09728	10.6605	6.58044	4.74126e-05	0.00041784	1.99516
[truncated: 15,365 more rows]

## Sheet: N159S-WT_deg
Table S2 bulk RNA-Seq of human cell lines (N159S-WT)
	logFC	AveExpr	t	P.Value	adj.P.Val	B
NUPR1	1.17449	3.66589	1.59098	0.140982	0.219359	-6.10914
DDIT4	1.4637	12.1106	1.62827	0.132807	0.20849	-6.05663
NEFH	1.40337	10.5196	1.73224	0.112193	0.180613	-5.90647
LHB	1.15832	5.02451	1.78989	0.10205	0.166709	-5.82097
SPX	1.20382	4.18491	1.80625	0.0993273	0.163149	-5.79644
ASB15	1.1738	3.18872	1.84401	0.0932963	0.154563	-5.73937
CALHM5	1.08984	3.59607	1.90924	0.0836626	0.140776	-5.63937
SLC1A4	1.11988	10.087	2.0107	0.0704972	0.121641	-5.48055
HSPA8	1.22078	16.1892	2.04964	0.0659814	0.114822	-5.41863
EGF	1.04862	7.19213	2.11755	0.0587501	0.104028	-5.30941
KCNIP4	1.18585	3.09437	2.18915	0.051945	0.0936639	-5.19273
ERBB3	1.07451	7.26042	2.23792	0.0477484	0.0872161	-5.11243
PHF21B	1.04151	2.99911	2.25284	0.046531	0.0853535	-5.08774
TAS2R3	1.08711	2.99895	2.25314	0.0465075	0.0853191	-5.08725
HTR1D	1.24698	3.36965	2.29324	0.0433832	0.080632	-5.0206
BATF3	1.07932	4.52886	2.33569	0.0402969	0.0756982	-4.94962
WDR49	1.03032	2.55407	2.34343	0.039758	0.0748346	-4.93664
ALDH1L2	1.89194	8.41589	2.35901	0.0386936	0.0731445	-4.91046
WNT11	1.30183	3.57319	2.3772	0.0374857	0.071165	-4.87982
KCNE1	1.15065	3.39692	2.37888	0.0373757	0.0709942	-4.87698
FOXD3	1.08724	4.93645	2.40633	0.0356278	0.0681935	-4.83062
LYPD4	1.08094	2.82456	2.42904	0.0342417	0.0658966	-4.79213
RRS1	1.17703	9.83116	2.4299	0.0341904	0.0658123	-4.79068
TMEFF1	1.02493	3.45922	2.43618	0.0338168	0.0651711	-4.78001
STPG4	1.05592	2.82562	2.49704	0.0304	0.0595918	-4.67634
PRDM9	1.17309	7.09814	2.51696	0.0293568	0.0578092	-4.64225
OR51I2	1.3981	5.20641	2.52119	0.0291395	0.0574067	-4.63499
LCN6	1.15662	3.4043	2.5289	0.0287486	0.0567124	-4.62179
STAT4	1.09687	3.60577	2.53535	0.0284249	0.0561426	-4.61072
UACA	1.13745	3.06511	2.53827	0.0282796	0.0559056	-4.60571
JDP2	1.05057	7.07158	2.5831	0.0261396	0.052294	-4.52862
HSPA1A	1.45144	11.9034	2.58495	0.0260547	0.0521477	-4.52543
NLRP12	1.25569	3.0432	2.59119	0.0257706	0.0516257	-4.51467
MTFP1	1.07203	6.07325	2.6017	0.0252991	0.0508539	-4.49654
AMER1	1.04617	9.07806	2.61009	0.0249291	0.0502071	-4.48206
HECW2	1.79868	6.60689	2.61159	0.0248636	0.0501206	-4.47948
WT1	1.10675	9.57515	2.61224	0.024835	0.0500915	-4.47834
PTPN21	1.18393	6.59044	2.62061	0.0244726	0.0495015	-4.46389
GNG13	1.21437	5.98767	2.64082	0.0236182	0.0479651	-4.42892
ARHGAP22	1.18621	9.34979	2.65694	0.0229581	0.0468017	-4.401
ANGPTL8	1.01753	3.63637	2.66203	0.0227538	0.0464493	-4.39219
ZNF214	1.01293	3.38161	2.67349	0.0222995	0.0456325	-4.3723
FAM86B2	1.54545	4.31799	2.6979	0.0213623	0.0439688	-4.32991
PTGES3L	1.19197	5.74935	2.75587	0.0192905	0.0404091	-4.22896
PLSCR2	1.3014	4.28449	2.76807	0.0188806	0.0397245	-4.20766
WNT16	1.05047	3.0005	2.77848	0.0185378	0.0391521	-4.18948
CNKSR1	1.45424	5.91806	2.79435	0.0180274	0.0382841	-4.16176
ACAN	1.16813	2.7665	2.79512	0.018003	0.0382416	-4.16042
ZNF593OS	1.01742	5.20606	2.797	0.0179433	0.0381324	-4.15712
MAGEA2	1.05114	4.26338	2.80095	0.017819	0.0379098	-4.15021
MSX1	1.14717	6.35838	2.80811	0.0175961	0.0375302	-4.1377
TRMT61A	1.46854	9.81337	2.81046	0.0175234	0.0374023	-4.13359
MYLK2	1.51319	4.33603	2.81316	0.0174401	0.037265	-4.12885
PCDHGA3	1.23785	3.7023	2.82287	0.0171449	0.0367186	-4.11187
DEPP1	1.7687	4.88639	2.82308	0.0171384	0.0367133	-4.1115
HPSE	1.09717	5.18039	2.82741	0.0170081	0.0364961	-4.10391
SH3PXD2A	1.04325	9.43584	2.83172	0.0168798	0.0362559	-4.09637
TTC4	1.08523	6.23473	2.83182	0.0168767	0.0362535	-4.09619
CD14	1.05162	3.85206	2.83524	0.0167754	0.0360665	-4.09019
FHL1	1.39221	4.71678	2.83654	0.0167371	0.0360062	-4.08792
RRP15	1.22744	10.466	2.84046	0.016622	0.0357889	-4.08105
DLL3	1.13402	6.09754	2.84938	0.0163633	0.0353265	-4.06543
KCNH4	1.67548	6.29572	2.85379	0.0162367	0.0350916	-4.05769
HSPA1B	1.29428	10.9083	2.85567	0.0161831	0.0350057	-4.0544
PCLAF	1.0419	8.26365	2.8624	0.0159926	0.0346402	-4.0426
ZNF492	1.20541	2.86804	2.86606	0.0158899	0.0344683	-4.03618
EFNB3	1.02227	2.7541	2.87737	0.0155767	0.0338886	-4.01633
PLCB4	1.0074	4.6628	2.87809	0.015557	0.0338624	-4.01507
RAP1GAP2	1.68208	4.971	2.88371	0.015404	0.0335707	-4.00521
RERGL	1.07483	2.61041	2.88694	0.0153168	0.0334052	-3.99954
HTR3C	1.03615	2.60527	2.88937	0.0152515	0.0333079	-3.99528
HSPH1	1.30388	12.3283	2.89112	0.0152045	0.0332181	-3.9922
CCDC110	1.16141	3.20178	2.8934	0.0151435	0.0331223	-3.98819
OR2A4	1.27596	3.21586	2.92007	0.0144498	0.0318636	-3.94135
LGALS2	1.16121	3.26298	2.92187	0.0144039	0.031785	-3.93817
CXCL1	1.21235	3.65913	2.92575	0.0143061	0.0316019	-3.93136
IKZF2	1.17302	4.18185	2.93663	0.014035	0.0310806	-3.91223
GRWD1	1.31084	11.4286	2.94595	0.0138067	0.0306479	-3.89582
KCND2	1.36926	3.73595	2.95038	0.0136997	0.0304727	-3.88804
CRYBA2	1.12011	3.43686	2.95094	0.0136862	0.0304529	-3.88705
GRM4	1.01294	3.09025	2.99175	0.0127391	0.0286699	-3.81521
DDX46	1.04902	12.4853	2.99354	0.012699	0.0285942	-3.81205
POLR3H	1.3443	9.86098	2.99675	0.0126276	0.028466	-3.8064
UTP14A	1.29305	10.9257	3.02064	0.0121088	0.0274783	-3.7643
STC2	1.78673	7.78344	3.03036	0.0119038	0.0270722	-3.74716
PMEL	1.76326	4.82123	3.05138	0.0114726	0.0262128	-3.71008
TMEM272	1.47662	3.01496	3.07061	0.0110922	0.025485	-3.67617
UTP20	1.81691	11.1174	3.09534	0.0106215	0.0245693	-3.63252
AKT3	1.08242	4.71695	3.10289	0.0104818	0.0243034	-3.61919
CCND1	1.05037	7.72041	3.10493	0.0104444	0.0242293	-3.61559
PLK5	1.26253	4.22182	3.10956	0.01036	0.0240556	-3.60741
EEF1AKMT4	1.47233	7.04285	3.11146	0.0103257	0.0239979	-3.60407
OR51I1	1.26626	4.66498	3.11279	0.0103016	0.0239545	-3.60172
ACVR1C	1.09448	5.89684	3.11307	0.0102966	0.0239461	-3.60123
HSP90AA1	1.18405	15.7971	3.12631	0.0100605	0.0235019	-3.57784
MUC5AC	1.08248	3.23794	3.13011	0.00999384	0.023374	-3.57114
STEAP3	1.47023	10.8569	3.13062	0.00998491	0.0233573	-3.57024
NTMT1	1.10772	9.80981	3.13507	0.00990741	0.0232117	-3.56238
LAT2	1.10544	5.64915	3.13663	0.00988034	0.0231636	-3.55962
LRFN3	1.24572	4.49842	3.14004	0.00982149	0.0230653	-3.55359
FTSJ3	1.16075	11.5636	3.14372	0.00975851	0.0229479	-3.5471
SLC6A9	1.5028	10.0837	3.14411	0.00975174	0.0229383	-3.5464
MARVELD3	1.01982	3.40217	3.1465	0.00971119	0.022867	-3.5422
DCTPP1	1.34285	10.4335	3.15046	0.00964404	0.022727	-3.5352
NOL6	1.36819	11.7233	3.15512	0.00956577	0.0225696	-3.52697
DOC2A	1.20124	3.93671	3.1715	0.00929547	0.0220336	-3.49803
SAPCD2	1.40891	10.6225	3.17222	0.0092838	0.0220154	-3.49676
CENPB	1.06987	10.9248	3.18061	0.00914867	0.0217299	-3.48195
ARMC3	1.24801	3.88527	3.18185	0.00912873	0.0216916	-3.47974
GRAMD2A	1.04839	5.41274	3.19151	0.00897589	0.0213657	-3.46268
SLC13A3	1.02257	8.57961	3.19436	0.00893126	0.0212881	-3.45764
ARHGAP31	1.30633	4.14278	3.19445	0.00892986	0.0212876	-3.45748
MCAT	1.0916	8.90904	3.20476	0.00877047	0.0209896	-3.43927
GOLGA6L10	1.0742	5.71029	3.21514	0.00861295	0.0206601	-3.42094
PTCRA	1.11954	3.10618	3.21605	0.0085992	0.0206355	-3.41932
PRR22	1.14128	7.3372	3.22276	0.00849908	0.0204479	-3.40747
ZSCAN5A	1.27667	7.79562	3.22295	0.00849624	0.0204439	-3.40714
RTKN2	1.48611	5.04633	3.2246	0.00847184	0.0203907	-3.40423
DOHH	1.06399	10.202	3.22643	0.00844478	0.0203449	-3.40099
CEBPE	1.34476	5.63868	3.23016	0.00838997	0.0202256	-3.3944
CPLX1	1.19403	6.41974	3.2343	0.00832954	0.0201035	-3.38708
MAP2K6	1.2269	3.37703	3.23697	0.00829094	0.0200252	-3.38238
DHX37	1.36159	11.3215	3.2415	0.00822563	0.019904	-3.37437
ZNF662	1.26487	4.3817	3.24708	0.00814585	0.0197538	-3.3645
HSD11B2	1.29354	5.67434	3.25075	0.00809392	0.019644	-3.35802
RPP40	1.20401	8.45192	3.25661	0.00801167	0.0194791	-3.34768
ALDH18A1	1.01967	11.3895	3.25935	0.0079735	0.0194049	-3.34284
IRX5	1.12171	6.26686	3.27069	0.00781743	0.0191118	-3.3228
SPTY2D1OS	1.16603	4.76254	3.27317	0.00778367	0.0190503	-3.31842
EBNA1BP2	1.24314	11.911	3.28382	0.0076406	0.0187442	-3.29961
NAALADL2	1.15996	3.55491	3.2883	0.00758123	0.0186399	-3.2917
CALHM2	1.33349	6.19521	3.29192	0.00753358	0.0185511	-3.2853
DMRTB1	1.34034	3.74459	3.29196	0.00753296	0.0185511	-3.28522
SLC16A6	1.00754	4.06627	3.29778	0.00745704	0.0184034	-3.27494
UROD	1.28896	13.0252	3.30973	0.0073035	0.0180775	-3.25383
SLC5A6	1.39195	11.8385	3.31338	0.00725737	0.017986	-3.2474
SRSF7	1.00247	12.3539	3.31794	0.00719997	0.0178737	-3.23934
EFNA1	1.00456	7.13324	3.32058	0.00716699	0.0177968	-3.23467
DPH2	1.48129	10.82	3.32229	0.00714564	0.0177563	-3.23165
IDH1	1.34134	10.9745	3.33144	0.00703287	0.0175351	-3.21549
NMRAL1	1.66671	9.88153	3.33147	0.00703259	0.0175351	-3.21545
NEURL1	1.22226	4.24109	3.33503	0.00698911	0.0174604	-3.20915
PPIH	1.10221	10.2307	3.34973	0.0068129	0.0170829	-3.18321
KLK14	1.11387	3.31915	3.35161	0.00679063	0.0170416	-3.17988
CYP2F1	1.18908	4.02715	3.35174	0.00678913	0.0170402	-3.17965
ITPRIPL2	1.07762	5.51479	3.35821	0.00671326	0.0168833	-3.16823
SRSF1	1.28945	11.7115	3.3648	0.00663682	0.0167338	-3.15659
SIK1B	1.5725	5.62056	3.36739	0.00660709	0.0166612	-3.15202
GEMIN6	1.18784	8.4989	3.37807	0.00648579	0.0164121	-3.13318
MSH5-SAPCD1	1.06096	5.86423	3.38132	0.00644931	0.0163317	-3.12744
SHQ1	1.03704	9.12689	3.38197	0.00644202	0.016317	-3.12629
KRBOX1	1.2465	3.64974	3.3889	0.00636509	0.0161638	-3.11407
NPIPB3	1.17269	6.14337	3.39141	0.00633744	0.0161028	-3.10964
TGFBI	1.94375	4.87845	3.39574	0.00628997	0.0159991	-3.10198
SOX5	1.03958	9.49601	3.39608	0.00628627	0.0159957	-3.10139
TEX46	1.31813	3.12768	3.40316	0.00620966	0.0158213	-3.0889
TIMM22	1.08375	9.67172	3.40479	0.0061921	0.0157856	-3.08602
URB2	1.65856	10.804	3.40988	0.0061377	0.015674	-3.07704
ISM2	1.33918	2.79271	3.41027	0.00613365	0.0156682	-3.07636
MND1	1.38961	4.35427	3.41169	0.00611855	0.0156387	-3.07386
CT45A5	1.3453	5.0052	3.41353	0.00609903	0.0156023	-3.0706
TMEM145	1.1048	6.41571	3.41558	0.00607741	0.0155582	-3.06698
EGR2	1.19663	3.51005	3.41629	0.00606998	0.0155437	-3.06574
GTF2IRD1	1.57048	9.56933	3.41861	0.00604562	0.0154929	-3.06164
NAV2	1.3289	7.39342	3.42291	0.00600073	0.0153975	-3.05405
STAP2	1.49981	6.44919	3.42625	0.00596614	0.0153199	-3.04816
SPRY1	1.17827	5.34651	3.43671	0.00585914	0.0150977	-3.02972
TSHZ3	1.04558	3.38657	3.44458	0.00577988	0.014926	-3.01584
NIP7	1.27131	10.8366	3.44995	0.00572652	0.0148055	-3.00639
ZNRF3	1.3215	8.31278	3.45057	0.00572033	0.0147916	-3.00529
FRMD6	1.22099	4.7385	3.45276	0.00569873	0.014753	-3.00143
ARHGEF26	1.10412	3.70012	3.45894	0.00563817	0.0146194	-2.99054
NPIPB13	1.54546	6.36006	3.46468	0.00558249	0.0145179	-2.98042
AASS	1.05788	3.35291	3.47041	0.00552753	0.0143942	-2.97032
CHERP	1.03699	11.5916	3.47072	0.00552458	0.0143927	-2.96978
DYNC2H1	1.33676	4.75665	3.4769	0.00546594	0.0142693	-2.95889
LSG1	1.15033	10.8813	3.48484	0.00539149	0.0141229	-2.9449
NUDT8	1.23495	7.5022	3.48591	0.00538152	0.0141009	-2.94301
ACTL8	1.84117	7.41384	3.49572	0.00529118	0.0139157	-2.92573
KYAT1	1.01635	4.12151	3.50428	0.00521367	0.0137424	-2.91067
OVGP1	1.16898	4.89819	3.50572	0.00520071	0.0137144	-2.90813
TCL1A	1.06825	2.8855	3.50593	0.00519881	0.0137121	-2.90775
TFB2M	1.11318	10.5134	3.51235	0.00514158	0.0135888	-2.89645
PRSS2	1.69144	7.55155	3.51326	0.00513354	0.0135751	-2.89485
SLC43A3	1.06449	11.4887	3.51364	0.00513021	0.013571	-2.89419
GLI1	1.05896	5.33987	3.51403	0.00512673	0.0135658	-2.89349
ADM5	1.21386	6.42628	3.51512	0.00511715	0.0135465	-2.89158
CHRFAM7A	1.15748	2.76567	3.51792	0.0050925	0.0134937	-2.88665
TCAF2	1.10437	8.07489	3.51798	0.00509199	0.0134937	-2.88655
OR4F5	1.02413	2.80117	3.51899	0.00508307	0.0134765	-2.88476
ASGR1	1.22113	4.23272	3.51943	0.00507926	0.0134704	-2.88399
ROBO1	1.57247	3.33266	3.52995	0.004988	0.0132582	-2.86547
MRO	1.09393	3.1656	3.53134	0.0049761	0.0132305	-2.86303
FZD8	1.0685	4.67399	3.53214	0.00496928	0.0132144	-2.86163
AMD1	1.09195	11.8875	3.53809	0.00491859	0.0131071	-2.85115
ADRA1D	1.71472	4.66189	3.53985	0.00490375	0.0130754	-2.84806
SOD3	1.20586	6.46448	3.54223	0.00488372	0.0130318	-2.84388
PRTN3	1.10857	4.51881	3.54228	0.0048833	0.0130318	-2.84379
TEX10	1.05963	10.9	3.54449	0.00486476	0.0129989	-2.8399
AQP7	1.01468	3.96166	3.54832	0.00483282	0.0129233	-2.83317
POP1	1.66512	9.87044	3.5539	0.00478662	0.0128308	-2.82335
DUSP12	1.00411	9.59994	3.55402	0.00478563	0.01283	-2.82314
PDSS1	1.37764	9.38123	3.55729	0.00475875	0.0127638	-2.81738
CYP2S1	1.36915	6.35361	3.55871	0.00474717	0.0127404	-2.81489
HPR	1.40514	3.20765	3.56045	0.00473304	0.0127141	-2.81184
SLC25A48	1.04382	3.7484	3.56413	0.00470314	0.0126414	-2.80536
HES1	1.17624	6.98802	3.56906	0.00466349	0.0125596	-2.7967
CCT2	1.05494	13.5232	3.57216	0.00463867	0.0125042	-2.79124
ADGRA3	1.37233	4.4316	3.57448	0.0046202	0.0124696	-2.78716
FGFR1	1.52111	5.93897	3.57499	0.00461616	0.0124625	-2.78626
GAP43	1.02833	3.1494	3.58301	0.00455303	0.012309	-2.77218
TMEM201	1.19052	10.7471	3.58343	0.00454974	0.0123043	-2.77144
KCNK12	1.11758	4.20677	3.58408	0.00454467	0.0122976	-2.7703
TMEM253	1.28847	2.68426	3.58568	0.0045322	0.0122715	-2.76748
SNRPD3	1.03583	10.2568	3.58879	0.0045081	0.0122173	-2.76203
TMEM42	1.08434	4.7634	3.59257	0.00447895	0.0121514	-2.75539
ZNF724	1.38084	4.50203	3.60168	0.00440946	0.0120051	-2.73938
NEK5	1.05181	5.09935	3.60228	0.00440491	0.0119964	-2.73833
RRP9	1.90302	10.1435	3.61658	0.00429822	0.0117602	-2.71322
USP40	1.06405	9.42336	3.61843	0.0042846	0.0117283	-2.70997
SCN3B	1.09656	3.58333	3.62357	0.00424702	0.0116507	-2.70095
PXDC1	1.09736	3.85656	3.62675	0.00422399	0.0116073	-2.69538
TCP1	1.1342	14.1905	3.62686	0.00422321	0.011607	-2.69519
PALM3	1.04619	9.70487	3.62846	0.0042116	0.0115822	-2.69237
ZBTB12	1.01803	8.92524	3.62958	0.00420356	0.0115638	-2.69041
PLD6	1.42158	8.23305	3.6376	0.00414623	0.0114451	-2.67634
UMPS	1.34998	10.1325	3.64386	0.00410202	0.0113496	-2.66536
NMUR1	1.01367	4.26074	3.64687	0.00408094	0.0113019	-2.66008
EMG1	1.28562	10.1408	3.64949	0.00406275	0.0112586	-2.6555
ARHGEF16	1.77852	5.405	3.66496	0.00395664	0.0110128	-2.62836
KIF1A	1.62568	5.44592	3.66534	0.0039541	0.0110075	-2.62771
GEMIN5	1.587	11.5	3.67173	0.00391112	0.0109239	-2.6165
KCNQ5	1.18355	7.93086	3.67899	0.00386298	0.0108082	-2.6038
SEPTIN14	1.11345	3.71619	3.68109	0.0038491	0.0107778	-2.6001
TRMT10C	1.28189	10.2132	3.68431	0.00382803	0.0107307	-2.59448
PHLDA2	1.52272	8.42615	3.68578	0.00381844	0.0107055	-2.5919
SLCO3A1	1.15553	3.50277	3.68669	0.0038125	0.0106974	-2.5903
METAP2	1.06282	12.6072	3.69599	0.00375249	0.0105726	-2.57403
SMYD5	1.30547	10.6339	3.69798	0.00373974	0.0105416	-2.57053
TNFSF12	1.03012	4.36459	3.69887	0.00373409	0.0105291	-2.56898
NABP2	1.38928	9.96585	3.71165	0.00365362	0.0103401	-2.54662
TAS2R5	1.03934	4.96411	3.72348	0.00358074	0.0101793	-2.52594
IRX6	1.43444	3.22649	3.72571	0.00356714	0.010153	-2.52203
TIMM21	1.42297	9.9396	3.7402	0.00348023	0.00993991	-2.4967
MRPS12	1.47574	10.4156	3.74039	0.00347911	0.00993991	-2.49637
C1orf21	1.51397	3.5799	3.74043	0.00347889	0.00993991	-2.4963
ATAD3B	1.59537	11.5074	3.74679	0.00344146	0.00985939	-2.48519
DYNC1I1	1.01369	4.59218	3.75422	0.00339824	0.00974818	-2.4722
SLC38A6	1.11108	7.35131	3.75774	0.00337801	0.00969486	-2.46607
FOXD4	1.19887	6.14554	3.76074	0.0033608	0.00965173	-2.46082
ALPK1	1.62868	6.64842	3.76166	0.00335559	0.00964459	-2.45922
POLR1G	2.20251	7.95337	3.76221	0.00335245	0.00963713	-2.45826
SRRM3	1.03442	5.20832	3.77015	0.00330753	0.00953276	-2.4444
SLC2A9	1.0949	4.75171	3.77245	0.00329465	0.00950339	-2.44039
MPHOSPH10	1.22587	11.0476	3.77863	0.00326027	0.00942417	-2.4296
PROX1	1.40866	4.4184	3.78127	0.0032457	0.0093928	-2.425
MRTO4	1.75325	11.9025	3.78376	0.00323202	0.00936087	-2.42066
SURF6	1.38471	11.349	3.78507	0.00322483	0.00934462	-2.41836
TNK1	1.1037	7.11202	3.78746	0.00321175	0.00931515	-2.41419
KCNK15	1.31207	3.54438	3.79443	0.00317403	0.0092246	-2.40204
NOP16	1.8464	10.1908	3.80374	0.00312435	0.00911312	-2.38581
POLR1C	1.41415	10.4724	3.80742	0.00310492	0.00906659	-2.37939
AQP3	2.30309	10.3709	3.81002	0.00309127	0.00903875	-2.37486
FABP6	1.51888	3.12481	3.81249	0.00307839	0.00901022	-2.37056
TLX1	1.09564	5.46185	3.8167	0.0030565	0.00896395	-2.36322
FDXACB1	1.40833	6.73635	3.81853	0.00304706	0.0089407	-2.36004
ZNRD2	1.22198	9.83159	3.81892	0.00304508	0.00893802	-2.35937
MARS2	1.39788	9.17505	3.81931	0.00304306	0.00893696	-2.35869
METTL1	1.98339	8.49105	3.82104	0.00303417	0.00891915	-2.35568
TMPRSS5	1.30901	4.73713	3.82572	0.0030102	0.00886636	-2.34751
EIF2S1	1.03098	12.0255	3.82738	0.0030018	0.00884748	-2.34464
DCAF13	1.05312	11.4045	3.82794	0.00299895	0.00884498	-2.34366
RABEPK	1.28369	10.0661	3.83089	0.00298403	0.00880683	-2.33852
DDN	2.54386	7.28333	3.83119	0.0029825	0.00880378	-2.338
TENT5B	1.05957	5.37184	3.83121	0.00298237	0.00880378	-2.33795
RRM2	1.24412	12.983	3.83209	0.00297797	0.0087963	-2.33643
PRPF19	1.15601	13.1046	3.83341	0.00297131	0.00877914	-2.33413
FSCN1	1.07678	13.787	3.83583	0.0029592	0.00874669	-2.32993
POLR2F	1.20844	10.4932	3.84939	0.00289214	0.00857566	-2.30632
ARMC6	1.25306	11.1398	3.85232	0.00287788	0.00854272	-2.30123
MRM1	1.19469	9.11274	3.85405	0.00286949	0.00852422	-2.29823
CBSL	1.07427	5.71743	3.85481	0.00286579	0.00851465	-2.2969
G3BP1	1.03724	13.1756	3.85864	0.00284731	0.00847539	-2.29024
CLDN19	1.09629	2.46135	3.86059	0.00283796	0.00845182	-2.28685
HUS1B	1.44343	4.46088	3.86329	0.00282508	0.00842764	-2.28217
NOC4L	1.24097	10.7459	3.86449	0.00281936	0.00841342	-2.28008
EXOSC7	1.07694	10.629	3.86503	0.00281679	0.0084085	-2.27914
DIPK1C	1.53151	3.72563	3.86559	0.00281414	0.00840633	-2.27817
ABCA13	1.0301	5.5669	3.86594	0.00281246	0.00840275	-2.27756
MTARC1	1.37332	2.92452	3.86955	0.00279539	0.00835737	-2.27128
FARSA	1.18615	12.7032	3.875	0.0027698	0.00829486	-2.26181
CMBL	1.50199	11.5233	3.87971	0.0027479	0.00824323	-2.25363
NGDN	1.27145	9.91638	3.88795	0.00271002	0.0081434	-2.23933
MYH10	1.14226	12.7308	3.89242	0.00268968	0.0080919	-2.23156
KCNJ11	2.08627	6.68308	3.89303	0.00268693	0.008085	-2.23051
PNMA6A	1.01258	6.0417	3.89543	0.00267607	0.00806191	-2.22634
SDF2L1	1.01039	11.8381	3.89558	0.00267542	0.00806132	-2.22608
TEF	1.08815	7.42268	3.89733	0.00266754	0.00803893	-2.22304
PES1	1.60622	11.99	3.89766	0.00266607	0.00803724	-2.22247
SLCO4A1	1.91131	8.94819	3.89937	0.00265838	0.00802499	-2.2195
LAMC3	1.13604	3.51521	3.90258	0.00264404	0.00799261	-2.21392
NAB2	1.35517	10.5655	3.90476	0.00263438	0.0079675	-2.21015
[truncated: 17,061 more rows]

## Sheet: N159Y-G158S_deg
Table S2 bulk RNA-Seq of human cell lines (N159Y-G158S)
[truncated: 17,364 more rows]

[truncated: 2 more sheets: N159Y-WT_deg, CUT&TAG sequencing of ]
